# Supplementary material for: Prolonged hospitalization signature and early antibiotic effects on the nasopharyngeal resistome in preterm infants
Source: Nat Commun. 2024 Jul 17;15:6024. doi: 10.1038/s41467-024-50433-7 (PMC11255206; doi:10.1038/s41467-024-50433-7)
Supplement: Supplementary file 4 — Supplementary Data 1 [file 41467_2024_50433_MOESM4_ESM.xlsx]

## Sheet: Sequence reads statistics
Supplementary Data 1: Sequence reads statistics
Sample	Raw reads	Reads after Trimming	Human reads	Remaining (Clean) reads	Bacterial Reads	Reads aligning to CARD database	% of clean reads aligned to CARD
S_103	26080501	26067155	16513464	9553691	5747801	17435	0.1825
S_104	22764460	22752830	20748076	2004754	717179	10262	0.5119
S_105	20970229	20964496	3419609	17544887	9833360	506	0.0029
S_106	28332496	28321717	15003675	13318042	6970429	6043	0.0454
S_119	27475272	27457851	25839804	1618047	735103	105	0.0065
S_120	22266609	22253052	20695679	1557373	693750	82	0.0053
S_121	26201196	26188557	22868983	3319574	820245	11179	0.3368
S_122	33790528	33772729	28966515	4806214	782931	6608	0.1375
S_123	28686631	28676796	1679787	26997009	13122155	22095	0.0818
S_124	36678862	36580731	32369824	4210907	2171115	330	0.0078
S_127	27688873	27682506	593223	27089283	18828631	181147	0.6687
S_128	31005030	30983206	27167769	3815437	1440367	15888	0.4164
S_129	28691309	28680175	17478848	11201327	5737360	17478	0.156
S_130	33163819	33076882	19478139	13598743	7441418	401	0.0029
S_137	31372046	31329501	14342527	16986974	8886888	13164	0.0775
S_138	21667917	21662586	846609	20815977	12016978	504320	2.4228
S_140	24503529	24497786	2632209	21865577	10646024	26203	0.1198
S_141	32823359	32806877	26585210	6221667	2486106	27575	0.4432
S_142	26789831	26776365	22169024	4607341	2179543	3279	0.0712
S_154	33191448	33139128	27972056	5167072	2625633	39874	0.7717
S_156	26884193	26874230	546850	26327380	9413276	586046	2.226
S_157	37364064	37340342	32241091	5099251	1715361	30575	0.5996
S_158	21680884	21674017	651114	21022903	6846298	25474	0.1212
S_159	32047093	32031086	26619128	5411958	2586315	4165	0.077
S_160	37292025	37257965	16861312	20396653	11196455	12196	0.0598
S_161	45235114	45148815	41399286	3749529	1557206	1241	0.0331
S_162	67632600	67539141	62221411	5317730	764992	28064	0.5277
S_163	38901430	38869031	36914900	1954131	419739	22451	1.1489
S_164	44585351	44483261	8951337	35531924	10594209	288242	0.8112
S_165	25628648	25540450	10013320	15527130	4772145	61843	0.3983
S_166	25531087	25512936	21798951	3713985	1403190	3399	0.0915
S_167	23680492	23663333	6734120	16929213	7115624	116337	0.6872
S_168	45431318	45401429	35864464	9536965	3526055	59284	0.6216
S_169	55896867	55855030	52825510	3029520	830854	9542	0.315
S_170	30624654	30570075	19822065	10748010	4682344	26921	0.2505
S_171	27481415	27469324	11777603	15691721	6939516	2894	0.0184
S_172	37856150	37836322	25830529	12005793	4592924	16131	0.1344
S_173	32620409	32598666	2520144	30078522	13605099	144584	0.4807
S_174	29843735	29836353	8305978	21530375	8378815	41500	0.1928
S_175	28853583	28843865	8770011	20073854	7811784	42924	0.2138
S_176	40254779	40230614	38052826	2177788	531809	4703	0.216
S_177	35925057	35889012	19426456	16462556	5504504	18834	0.1144
S_178	20274695	20263845	4157655	16106190	6187868	27812	0.1727
S_179	28497251	28482477	685432	27797045	12582104	64980	0.2338
S_180	23519660	23515651	1775004	21740647	10517516	87325	0.4017
S_181	23879524	23867846	23099772	768074	204299	4218	0.5492
S_182	27132318	27127749	3087081	24040668	8626566	45811	0.1906
S_183	31972863	31964880	2266406	29698474	10940772	50764	0.1709
S_184	31108627	31101186	1126947	29974239	11648787	57650	0.1923
S_185	31622571	31616517	3735586	27880931	10754606	60664	0.2176
S_186	46757985	46730502	44193952	2536550	580807	4820	0.19
S_187	30402571	30396836	3688615	26708221	10611382	47750	0.1788
S_188	33765529	33756376	1114356	32642020	12523983	62286	0.1908
S_189	33083199	33073575	2904430	30169145	12393524	57677	0.1912
S_190	30060393	30040023	26669757	3370266	1563978	18826	0.5586
S_191	33250280	33222469	16861645	16360824	9974208	101214	0.6186
S_193	47659319	47614810	14786449	32828361	7920994	56496	0.1721
S_214	52537220	52508963	49589032	2919931	903656	5637	0.1931
S_215	29571723	29543447	8765633	20777814	8099522	47796	0.23
S_216	35053190	35033550	6769117	28264433	10002562	76971	0.2723
S_217	39517504	39487561	38163679	1323882	256868	625	0.0472
S_218	30675257	30665911	1270181	29395730	11021488	56564	0.1924
S_219	27547953	27529357	972788	26556569	12124978	111748	0.4208
S_220	33157900	33149181	484150	32665031	12857342	66541	0.2037
S_221	21346517	21337082	831108	20505974	7863539	31847	0.1553
S_222	26286828	26273899	25340090	933809	262932	919	0.0984
S_223	33944591	33939850	414140	33525710	13164839	66865	0.1994
S_224	40663366	40642802	38200609	2442193	698275	2399	0.0982
S_225	31198454	31171888	11201529	19970359	11333089	96199	0.4817
S_226	28486798	28471399	21921787	6549612	2377211	11262	0.1719
S_227	23681140	23676886	758241	22918645	8726382	45401	0.1981
S_228	22840259	22827956	12959279	9868677	3493463	18766	0.1902
S_229	32833037	32813316	29804790	3008526	995813	4748	0.1578
S_230	32797647	32777151	27045604	5731547	1961770	8726	0.1522
S_234	23368571	23345781	15243726	8102055	4257188	2282	0.0282
S_235	29631358	29616146	9188612	20427534	11725807	924	0.0045
S_236	24316377	24307110	10727801	13579309	6404226	5898	0.0434
S_237	31936082	31906503	3105384	28801119	9647727	81934	0.2845
S_238	27183251	27160033	9761467	17398566	3708847	61606	0.3541
S_241	21273396	21265742	2856634	18409108	7783496	35437	0.1925
S_242	37922507	37895061	34772369	3122692	698043	17337	0.5552
S_243	49645886	49619252	46731003	2888249	621996	14157	0.4902
S_244	66190561	66123529	63015475	3108054	462546	9000	0.2896
S_245	24627154	24616003	12421581	12194422	7034071	31173	0.2556
S_247	42327108	42314690	484772	41829918	20561149	230967	0.5522
S_248	47197213	47176488	26244459	20932029	10200077	30315	0.1448
S_249	51501346	51474520	13469371	38005149	18595691	93014	0.2447
S_250	32355912	32328838	13242506	19086332	10738621	8192	0.0429
S_251	27317957	27289175	17759907	9529268	5219730	914	0.0096
S_252	61163417	61088642	47722474	13366168	3686126	36220	0.271
S_253	45402778	45377662	39162898	6214764	1575335	9007	0.1449
S_254	32164676	32143130	6335296	25807834	10286388	88170	0.3416
S_255	39009857	38993377	25088212	13905165	6704987	25987	0.1869
S_256	44877026	44838912	37951047	6887865	2362732	9660	0.1402
S_257	34093993	34087358	3603064	30484294	12083444	64242	0.2107
S_258	21659477	21650879	1178683	20472196	8702915	111693	0.5456
S_259	33243536	33235008	1377165	31857843	12575517	84420	0.265
S_26	30270838	30256072	26479542	3776530	1835539	14701	0.3893
S_260	35892679	35854245	17290178	18564067	5385484	36661	0.1975
S_266	33878209	33871694	778911	33092783	13464285	52270	0.1579
S_267	29882106	29867961	3938949	25929012	7558992	127336	0.4911
S_268	32997828	32992621	2002198	30990423	11807202	54318	0.1753
S_269	48795323	48743359	18996479	29746880	9151883	175072	0.5885
S_27	49542796	49483919	35050025	14433894	7234702	172882	1.1978
S_270	30056925	30048511	785470	29263041	13354865	22344	0.0764
S_271	51738432	51716699	48204756	3511943	1269319	5587	0.1591
S_278	29095206	29082097	17430590	11651507	6486141	147	0.0013
S_279	29498360	29486657	2167755	27318902	18562429	214738	0.786
S_28	37996875	37978461	36894669	1083792	195162	1639	0.1512
S_280	39383489	39340791	14014208	25326583	10418629	176136	0.6955
S_281	20907270	20894105	2682760	18211345	7276884	106040	0.5823
S_282	31922829	31901011	7462386	24438625	14595722	93232	0.3815
S_283	37846534	37832711	1040092	36792619	19634973	139836	0.3801
S_284	29863131	29846583	24399378	5447205	2830997	67	0.0012
S_285	34228242	34214505	14192796	20021709	12719185	73436	0.3668
S_286	41765816	41726214	30517072	11209142	3634034	66965	0.5974
S_287	32011138	32000174	2080267	29919907	19759385	149226	0.4988
S_288	34869195	34833718	19684842	15148876	5500761	58922	0.389
S_289	39559968	39542758	1775686	37767072	18858058	105574	0.2795
S_29	38045611	38021180	34100541	3920639	1001853	5300	0.1352
S_290	37264718	37245276	26298029	10947247	4141878	18539	0.1693
S_291	32072825	32065914	1094390	30971524	12786733	56532	0.1825
S_292	63816388	63807235	3838178	59969057	24144634	109957	0.1834
S_293	29500665	29493003	5380549	24112454	9618402	41039	0.1702
S_294	33573848	33566767	1050194	32516573	12817692	68572	0.2109
S_295	29125110	29118244	889487	28228757	11564215	46684	0.1654
S_296	34647449	34641389	2501224	32140165	13033856	55314	0.1721
S_297	27768840	27758959	1480206	26278753	7373957	145877	0.5551
S_298	33622191	33613344	2308277	31305067	12041694	72539	0.2317
S_299	22661274	22654821	287602	22367219	6983634	66621	0.2979
S_30	28267450	28256137	5690538	22565599	11880849	6201	0.0275
S_300	20301912	20296120	296296	19999824	8031781	37094	0.1855
S_301	24829638	24825480	540037	24285443	9337520	50436	0.2077
S_302	31874316	31867866	833258	31034608	12797931	76222	0.2456
S_303	39962863	39916697	18377375	21539322	13068275	92682	0.4303
S_304	26868511	26861459	297886	26563573	10172812	62060	0.2336
S_305	32243814	32235699	429181	31806518	12363260	71735	0.2255
S_306	28410746	28404637	5017057	23387580	9081521	48409	0.207
S_307	27609393	27603414	1085057	26518357	10394971	56119	0.2116
S_308	32232733	32227923	351812	31876111	12728284	63333	0.1987
S_309	26565516	26560390	766174	25794216	10342495	57990	0.2248
S_310	36884546	36844010	16364759	20479251	7082335	43776	0.2138
S_311	24334581	24314320	1204496	23109824	10040112	50555	0.2188
S_312	31069699	31062500	976160	30086340	17075102	1325	0.0044
S_313	36354561	36333646	28072594	8261052	4503840	178	0.0022
S_314	39811266	39782498	37746037	2036461	790058	205	0.0101
S_315	54249580	54222485	51664787	2557698	585908	7333	0.2867
S_316	44061982	44039723	40399113	3640610	655590	7186	0.1974
S_317	44116478	44095092	42622292	1472800	219105	633	0.043
S_331	29644028	29624401	13828912	15795489	6089635	31192	0.1975
S_332	39672217	39644362	38196480	1447882	298869	827	0.0571
S_333	26467120	26441980	13851310	12590670	6865904	97356	0.7732
S_334	28679182	28648634	11319308	17329326	8088342	105763	0.6103
S_335	29706172	29701470	1533135	28168335	11777882	46960	0.1667
S_342	4190563	4185620	997864	3187756	1846663	873	0.0274
S_343	26076305	26063824	20907404	5156420	2696075	4327	0.0839
S_344	28905903	28893140	19415003	9478137	5054851	8856	0.0934
S_345	36832919	36821990	776032	36045958	11372882	136753	0.3794
S_346	61044890	61004312	59371452	1632860	224203	2000	0.1225
S_347	69251411	68623791	64379680	4244111	215129	1229	0.029
S_354	27433235	27422512	16225329	11197183	6556236	53	0.0005
S_356	27229735	27221424	4719264	22502160	9071894	86767	0.3856
S_357	27546962	27535322	18225311	9310011	4093480	27877	0.2994
S_364	64520057	64429899	62001636	2428263	311854	979	0.0403
S_365	24055590	24045067	10406711	13638356	5329353	24613	0.1805
S_366	55484020	55321634	52415053	2906581	405831	4562	0.157
S_367	28470266	28444380	8614772	19829608	7477854	96588	0.4871
S_368	20964782	20957580	7515333	13442247	5228994	25918	0.1928
S_369	31720586	31709062	3007642	28701420	9152492	42042	0.1465
S_53	34434233	34414250	32019563	2394687	1082781	7072	0.2953
S_55	26470453	26463326	7666968	18796358	9156501	2006	0.0107
S_86	28423053	28408167	23773990	4634177	2538338	13285	0.2867
S_87	66938909	66905387	64680249	2225138	451618	6394	0.2874
S_88	30976709	30958246	4982552	25975694	9304483	72811	0.2803
S_89	25774477	25760044	24970857	789187	257866	46	0.0058
S_90	46594816	46555570	45060476	1495094	308744	395	0.0264
S_91	36674226	36641370	35795529	845841	70779	1172	0.1386
S_96	26810898	26796813	22625616	4171197	2177997	482	0.0116
S_92a	43651935	43628888	42704455	924433	86656	1087	0.1176
S_93a	53178273	53147304	51682818	1464486	243107	2822	0.1927
S_94a	26581683	26567911	26118657	449254	36172	338	0.0752
S_95a	33533344	33517467	32593464	924003	157466	1464	0.1584
S_125a	37839541	37794781	27178195	10616586	6056183	302677	2.851
S_126a	24355559	24348242	9865673	14482569	7642158	8853	11.5844
S_25b	27718788	27683386	26473116	1210270	406854	0	0
S_54b	2550	2549	680	1869	439	0	0
S_85b	35197777	35177259	34236003	941256	201908	0	0
S_102b	26405200	26391276	25974706	416570	29332	0	0
S_155b	47922787	47895590	46995618	899972	22242	0	0
S_192b	37873869	37854555	37288113	566442	3330	0	0
S_239b	49610473	49514674	43113251	6401423	1187081	0	0
S_246b	43239927	43213273	42328766	884507	59681	0	0
S_353b	51033189	50999047	49805368	1193679	122783	0	0
S_355b	31562547	31553677	28276220	3277457	1425873	0	0
S_371c	355861	355646	286682	68964	10307	0	0
S_375c	31995	31974	15970	16004	0	474	2.9618
S_377c	332236	332035	283567	48468	4761	0	0
S_379c	24113	24079	15167	8912	0	0	0
S_381c	36923	36884	23062	13822	57	0	0
S_370c	177539	177467	81243	96224	9660	5490	5.7054
S_374c	106786	106702	63440	43262	3292	0	0
S_376c	300745	300485	152908	147577	13729	1600	1.0842
S_378c	52657	52612	24396	28216	3217	0	0
S_380c	72411	72326	46143	26183	479	0	0
S_372d	2257908	2257422	141241	2116181	967350	0	0
S_373d	2010039	2009559	241095	1768464	847964	0	0
S_382d	792521	792016	145755	646261	219820	167	0.0258
S_383d	832501	832101	126062	706039	265565	58	0.0082
S_384d	4785610	4784361	354875	4429486	1866846	879	0.0198
S_386d	219256	218967	94802	124165	16985	0	0
a Sample with double sampling time points
b Sample with no ARG idenfied
c Negative Control
d Positive Control
