# Supplementary material for: Prolonged hospitalization signature and early antibiotic effects on the nasopharyngeal resistome in preterm infants
Source: Nat Commun. 2024 Jul 17;15:6024. doi: 10.1038/s41467-024-50433-7 (PMC11255206; doi:10.1038/s41467-024-50433-7)
Supplement: Supplementary file 5 — Supplementary Data 2 [file 41467_2024_50433_MOESM5_ESM.xlsx]

## Sheet: Sheet1
Supplementary Data 2: Clinical covariates associated with the overall nasopharyngeal resistome composition. Permutational multivariate analysis of variance (PERMANOVA),Test for multivariate dispersion (PERMDISP) and ANalysis Of Similarities (ANOSIM) tests were used to assess the association of each clinical facotors with overall resistome composition. Adjusted p-values (p.adj, Benjamini-Hochberg …
Univariate analysis
		PERMANOVA									PERMDISP								ANOSIM
	Factors	Df	SumOfSqs	R2	R2 (%)	N.Perm	F	p.adj			Df	SumOfSqs	MeanOfSqs	F	N.Perm	p.adj			R	N.Perm	p
	Individual ID	35	58326	0.378	37.8	999	2.517	0.001	***		35	4126.5	117.9	1.4829	999	0.055			0.28	999	0.001	***
	Early antibiotics (Early AB)	1	3526	0.02285	2.285	999	4.186	0.001	***		1	1088.2	1088.22	19.555	999	0.001	***		0.12	999	0.001	***
	Time points (age groups)	5	12691	0.08225	8.225	999	3.1367	0.001	***		5	2159.5	431.9	5.9865	999	0.001	***		0.068	999	0.001	***
	Mode of Delivery	1	598	0.00388	0.388	999	0.6969	0.756			1	107.6	107.626	1.6716	999	0.192			0.076	999	0.073
	Early antibiotics duration	1	4548	0.02948	2.948	999	5.4364	0.001	***		6	1876.7	312.788	6.2208	999	0.001	***		NA	NA	NA	Continous variable
	Sex	1	1803	0.01168	1.168	999	2.1159	0.03			1	730.6	730.62	12.6	999	0.001	***
	Birth weight (BW) group	2	6352	0.04117	4.117	999	3.8211	0.001	***		2	1010.5	505.24	6.0243	999	0.004			0.04	999	0.038
	Days of life (DOL)	1	2455	0.01591	1.591	999	2.8938	0.004			52	18220	350.39	4.2454	999	0.001	***		NA	NA	NA	Continous variable
	Post-menstrual age (PMA)	10	14994	0.09717	9.717	999	1.8297	0.001	***		10	521.8	52.185	0.6465	999	0.764			0.063	999	0.005
	Gestational age (GA) at birth	3	6229	0.04037	4.037	999	2.4821	0.001	***		3	574.8	191.615	3.3567	999	0.026			0.0736	999	0.001	***
	Prenatal maternal antibiotics duration (categorized)	2	8020	0.05197	5.197	999	4.8793	0.001	***		2	1555.2	777.6	16.876	999	0.001	***		0.3572	999	0.001	***
	Prenatal maternal antibiotics	1	6881	0.04459	4.459	999	8.3544	0.001	***		1	1758	1757.97	42.062	999	0.001	***		0.3266	999	0.001	***
	Ruptured membranes duration	1	1668	0.0108	1.08	999	1.9565	0.037			10	1616.6	161.658	2.591	999	0.012
	Apgar score	1	1387	0.00899	0.899	999	1.6285	0.081			5	118.1	23.628	0.3373	999	0.899
	Intrapartum maternal antibiotics	1	2293	0.01486	1.486	999	2.7007	0.007			1	354	353.98	5.4167	999	0.023
Variables significantly associated with resistome composition (p.adj ≤ 0.001), thus included in the corresponding multivariate models
Note: GA at birth and prenatal maternal antibiotics were adjusted as they differed between the early antibiotics and naïve group at baseline and showed an association here.
BW and GA are highly correlated (thus only corrected for GA in multivariate analysis)
Multivariate analysis		PERMANOVA
	Factors	Df	SumOfSqs	R2	R2 (%)	F	p.adj
	Individual ID	31	46492	0.3013	30.13	2.2658	0.001	***
	Early antibiotics (Early AB)	1	898	0.00582	0.582	1.1107	0.339
	Early antibiotics duration	1	1971	0.01277	1.277	2.4545	0.007
	Time points (age groups)	5	13213	0.08438	8.438	3.4531	0.001	***
	Post-menstrual age (PMA)	10	15095	0.09783	9.783	1.967	0.001	***
	Prenatal maternal antibiotics	1	5605	0.0363	3.63	6.9244	0.001	***
	Prenatal maternal antibiotics duration (categorized)	2	6851	0.0444	4.44	4.25	0.001	***
