# Supplementary material for: Prolonged hospitalization signature and early antibiotic effects on the nasopharyngeal resistome in preterm infants
Source: Nat Commun. 2024 Jul 17;15:6024. doi: 10.1038/s41467-024-50433-7 (PMC11255206; doi:10.1038/s41467-024-50433-7)
Supplement: Supplementary file 6 — Supplementary Data 3 [file 41467_2024_50433_MOESM6_ESM.xlsx]

## Sheet: DNA quantification
Supplementary Data 3: DNA quantification data
Sample	Qubit Conc. (ng/µl)	Femto 16S DNA quantification (ng/µl)	Femto 16S DNA Conc. after substracting spike-in (ng/µl)a	Femto Human DNA quantification (ng/µl)	Total PCR DNA yield (30 µl)	Lib. Prep. Volume used (µl)	Library Qubit conc. (ng/µl)	Size adjusted (nM)	Final pool conc (nM)
S_103	0.001	0.0134128	0.0100508	0.013674	0.812604	30	0.678	2.21395	5
S_104	13.6	0.665841	0.662478	4.09166	142.725	1	11.3	38.217	5
S_105	0.001	0.00351718	0.000155154	0.00089036	0.132226	30	0.186	0.606061	5
S_106	0.102	0.00488078	0.00151875	0.00261924	0.225	30	1.09	3.73646	5
S_119	0.194	0.00502461	0.00166258	0.129271	4.02887	30	2.84	9.02103	5
S_120	0.566	0.00517563	0.0018136	0.0836768	2.66557	30	1.83	5.93732	5
S_121	2.34	0.21712	0.213758	0.949891	35.0103	5	9.34	31.6589	5
S_122	0.384	0.195619	0.192257	0.369836	16.9636	26	5.08	17.2578	5
S_123	0.104	0.0126448	0.00928277	0.000764917	0.402291	30	0.638	2.02655	5
S_124	0.198	0.00520254	0.00184052	0.0407507	1.3786	30	0.55	1.74703	5
S_125	0.71	0.174931	0.171569	0.184709	10.7892	30	2.26	7.08953	5
S_127	0.13	0.0514605	0.0480984	0.00155556	1.59048	30	2.9	10.009	5
S_128	0.186	0.0352184	0.0318563	0.105043	4.20783	30	2	6.48887	5
S_129	0.001	0.0099287	0.00656667	0.0218414	0.953102	30	0.674	2.20089	5
S_130	0.128	0.00504701	0.00168499	0.00415015	0.275915	30	0.252	0.821114	5
S_137	0.166	0.00356195	0.000199928	0.00246582	0.180833	30	0.31	1.0101	5
S_138	0.196	0.0271171	0.0237551	0.00154523	0.859871	30	1.46	4.61821	5
S_140	0.001	0.00759266	0.00423063	0.162622	5.10644	30	0.386	1.26591	5
S_141	0.156	0.0954685	0.0921065	0.220688	9.48468	30	9.44	31.9978	5
S_142	0.116	0.0185536	0.0151916	0.13011	4.4599	30	5.94	19.6078	5
S_154	1.61	0.0192761	0.0143977	0.0867115	3.17963	30	3.04	10.4922	5
S_156	2.44	0.989062	0.984183	0.0355316	30.7378	5	13.9	43.9679	5
S_157	93.2	8.95542	8.95054	32.9312	1256.6	4	7.84	26.3388	5
S_158	3.3	1.20332	1.19844	0.035508	37.1649	3.5	3.42	10.9321	5
S_159	0.342	0.00948739	0.00460892	0.0562439	1.97194	30	1.43	4.52331	5
S_160	0.188	0.00728752	0.00240904	0.0108033	0.542723	30	0.378	1.23967	5
S_161	0.172	0.00897166	0.00409319	0.0696657	2.35912	30	2.46	7.93037	5
S_162	20.8	4.56901	4.56414	19.1948	712.915	2	0.972	3.12018	5
S_163	68.6	1.27311	1.26823	17.5847	565.734	3	5.18	17.7167	5
S_164	0.998	0.513359	0.50848	0.0780419	17.742	12	2.26	7.08953	5
S_165	0.532	0.120556	0.115677	0.0216881	4.26732	30	1.7	5.36616	5
S_166	0.16	0.0225856	0.0177071	0.221887	7.33418	30	5.6	19.1532	5
S_167	0.61	1.01842	1.01355	0.161088	35.3854	18	10	32.306	5
S_168	0.354	0.4573	0.452422	0.759858	36.5148	30	4.82	16.3745	5
S_169	0.908	0.298382	0.293504	3.23956	106.138	12	6	19.8059	5
S_170	0.336	0.0288671	0.0239887	0.0345107	1.90133	30	0.598	1.8995	5
S_171	0.102	0.0109351	0.00605663	0.0113409	0.668279	30	0.518	1.67703	5
S_172	0.001	0.0274009	0.0225224	0.0722689	2.99009	30	1.63	5.15594	5
S_173	0.132	0.221599	0.21672	0.00838425	6.89948	30	3.36	10.7403	5
S_174	0.001	0.0351007	0.0302222	0.0183303	1.60293	30	1.47	4.64984	5
S_175	0.001	0.0198411	0.0149626	0.0131479	0.989668	30	0.39	1.27902	5
S_176	1.09	0.0663211	0.0614426	1.24479	39.3332	10	11.1	37.5406	5
S_177	0.334	0.0730338	0.0681553	0.0677046	4.22215	30	2.86	9.08456	5
S_178	0.001	0.026438	0.0215596	0.00329386	0.891956	30	0.001	0.5	5
S_179	4.26	1.81766	1.81279	0.0313174	55.4695	3	4.3	13.4889	5
S_180	0.436	0.19763	0.192751	0.0253546	6.68953	30	7.3	24.5246	5
S_181	12.5	0.221057	0.216179	5.4872	171.248	1	10.8	34.8905	5
S_182	0.182	0.0356135	0.030735	0.00405122	1.18994	30	0.69	2.25313	5
S_183	0.214	0.0288891	0.0240106	0.00286895	0.952741	30	0.76	2.40903	5
S_184	0.11	0.0532008	0.0483223	0.00325786	1.69376	30	1.63	5.1452	5
S_185	0.19	0.0367504	0.0318719	0.00908176	1.37496	30	1.49	4.7131	5
S_186	22.4	0.355923	0.351044	2.89406	97.4995	13	11.1	37.5406	5
S_187	0.132	0.040631	0.0357526	0.012834	1.60395	30	1.82	5.90487	5
S_188	0.001	0.042752	0.0378735	0.00191681	1.34006	30	0.654	2.13558	5
S_189	0.196	0.0443552	0.0394767	0.00564641	1.50005	30	0.946	3.03672	5
S_190	3.14	0.194623	0.189745	0.890886	32.5653	4	2.26	7.08953	5
S_191	0.44	0.222434	0.217555	0.147432	11.096	30	4.12	12.9243	5
S_193	44.8	8.83301	8.82813	1.29079	303.714	4	13.6	43.0189	5
S_214	0.288	0.0573412	0.0524628	0.993141	31.5145	30	14.7	48.7368	5
S_215	0.216	0.232586	0.227707	0.0203577	7.5883	30	2.24	7.26754	5
S_216	0.168	0.114074	0.109196	0.0260747	4.20447	30	2.42	7.59144	5
S_217	0.624	0.0238844	0.019006	1.35644	41.4098	18	11.1	37.5406	5
S_218	0.166	0.063731	0.0588526	0.00425591	2.03961	30	2.68	8.5128	5
S_219	0.126	0.0771434	0.0722649	0.00498999	2.464	30	1.78	5.61869	5
S_220	0.108	0.0431012	0.0382227	0.00103269	1.32402	30	0.752	2.38367	5
S_221	0.106	0.0440431	0.0391646	0.00205691	1.383	30	0.202	0.658195	5
S_222	4.32	0.0676622	0.0627837	3.3204	101.642	3	18.8	58.6108	5
S_223	0.114	0.0658449	0.0609664	0.00141082	2.01767	30	1.5	4.74473	5
S_224	0.326	0.0302289	0.0253504	0.533846	16.9222	30	10.7	34.5674	5
S_225	2.24	0.810558	0.80568	0.225781	31.0902	5	3.96	12.959	5
S_226	0.378	0.0350815	0.030203	0.156165	5.7374	30	4.6	15.6271	5
S_227	0.001	0.0823046	0.0774262	No Cq	2.32278	30	1.66	5.2399	5
S_228	0.001	0.0801627	0.0752843	0.128896	6.27176	30	3.22	11.1134	5
S_229	2.4	0.084372	0.0794935	1.01492	32.9786	10	4.74	16.1027	5
S_230	0.338	0.0780362	0.0731578	0.445266	15.6991	30	5.12	17.3937	5
S_234	0.001	0.0114972	0.00661869	0.0364209	1.43754	30	0.478	1.54753	5
S_235	0.001	0.0108105	0.00593205	0.0112328	0.6613	30	0.346	1.1274	5
S_236	0.001	0.0148138	0.00993535	0.0198291	1.03929	30	0.706	2.30538	5
S_237	4.04	6.15845	6.15357	0.480947	199.182	3	17.8	55.4932	5
S_238	0.322	0.0990342	0.0941557	0.0750845	5.22356	30	3.18	10.9754	5
S_241	0.001	0.0460503	0.0411718	0.00859319	1.6393	30	0.966	3.10092	5
S_242	1.44	0.438055	0.433176	2.19907	79.1139	8	10.1	32.6291	5
S_243	2	0.751774	0.746895	6.31829	212.102	5	14.1	46.7476	5
S_244	38.4	0.324068	0.319189	6.38002	201.122	2	7.1	23.3353	5
S_245	0.286	0.250181	0.245303	0.385956	19.0841	30	11.3	38.217	5
S_247	0.7	2.71062	2.70574	0.0200444	81.9198	15	12.8	40.4884	5
S_248	5.24	2.74657	2.74169	6.76317	285.292	2	2.28	7.15227	5
S_249	0.602	0.786268	0.78139	0.342949	33.8765	30	14	44.2842	5
S_250	0.001	0.0120376	0.00715915	0.0124669	0.735137	30	0.35	1.14784	5
S_251	0.001	0.0145806	0.00970213	0.0341932	1.46321	30	0.832	2.67078	5
S_252	8.8	6.20935	6.20448	11.8058	540.454	1.5	5.32	18.1955	5
S_253	5.46	3.7288	3.72392	10.7215	433.51	2	9.12	30.9132	5
S_254	1.5	3.80944	3.80456	0.711321	135.623	8	3.88	12.6972	5
S_255	0.364	0.173457	0.168578	1.0258	35.9776	30	10.9	35.2135	5
S_256	0.176	0.0533884	0.0485099	0.344755	11.9443	30	3.32	10.6125	5
S_257	0.001	0.059193	0.0543145	0.0169987	2.28575	30	2.22	7.20265	5
S_258	1.97	0.399032	0.394154	0.024414	12.7034	30	10.4	33.5982	5
S_259	0.148	0.106882	0.102004	0.0121255	3.57023	30	3.3	10.5485	5
S_26	0.1	0.01358	0.011747	0.178615	5.76584	30	2.94	10.147	5
S_260	1.28	0.821622	0.816743	0.658275	44.3969	8	4.9	16.6463	5
S_266	0.001	0.0340093	0.0291308	0.00371551	1.13174	30	1.44	4.55494	5
S_267	0.198	0.557191	0.552313	0.0681833	18.7612	30	8.94	29.1928	5
S_268	0.001	0.0574914	0.052613	0.0110671	2.05676	30	2.02	6.55376	5
S_269	0.214	0.0943241	0.0894457	0.176514	8.12514	30	2.82	8.9575	5
S_27	0.424	0.3366	0.334767	0.215767	16.571	30	0.97	3.11376	5
S_270	0.001	0.0379523	0.0330738	0.00251564	1.21404	30	0.638	2.08333	5
S_271	0.386	0.110281	0.105402	2.16403	68.2294	30	19.1	59.5461	5
S_278	1	0.0123798	0.00750133	0.0520813	1.93383	30	1.09	3.73646	5
S_279	0.1	0.101332	0.0964539	0.0170983	3.55292	30	2.54	8.18827	5
S_28	1.37	0.2758	0.273967	11.962	367.133	10	3.6	11.5075	5
S_280	0.316	0.879208	0.87433	0.236879	33.4826	30	8.36	27.2989	5
S_281	0.11	0.246251	0.241372	0.0350949	8.44037	30	3.28	10.4846	5
S_282	0.001	0.0335795	0.0287011	0.0117191	1.35896	30	1.18	3.72475	5
S_283	0.338	1.33465	1.32978	0.0180369	40.5808	30	19.3	60.1696	5
S_284	0.001	0.010845	0.00596651	0.108438	3.5785	30	1.08	3.70218	5
S_285	0.001	0.017321	0.0124426	0.0311983	1.45558	30	0.648	2.12252	5
S_286	0.264	0.258669	0.253791	0.438216	20.9066	30	6.46	21.2318	5
S_287	0.001	0.0476125	0.0427341	0.00617251	1.61355	30	1.19	3.75631	5
S_288	0.372	0.542392	0.537513	0.485389	30.8334	30	9.68	32.8113	5
S_289	0.362	1.31842	1.31354	0.0357872	40.6261	30	14.5	48.0737	5
S_29	0.216	0.09846	0.096627	0.991953	32.7124	30	7.96	26.7419	5
S_290	0.134	0.0557124	0.0508339	0.193459	7.47514	30	4	13.0899	5
S_291	0.001	0.0356577	0.0307792	0.00348514	1.17428	30	0.872	2.79918	5
S_292	0.105	0.0537538	0.0488754	0.00992578	1.91039	30	0.798	2.52948	5
S_293	0.001	0.0629632	0.0580847	0.0394022	3.07096	30	1.22	3.85101	5
S_294	0.1	0.0484062	0.0435277	0.0035217	1.55784	30	0.48	1.554	5
S_295	0.001	0.033884	0.0290055	0.00269946	1.0975	30	0.612	1.94397	5
S_296	0.1	0.0415432	0.0366648	0.00667605	1.44658	30	0.566	1.79785	5
S_297	0.382	0.901521	0.896642	0.0418313	28.3006	30	25	83.0675	5
S_298	0.104	0.0537246	0.0488461	0.00933914	1.89191	30	1.19	3.75631	5
S_299	0.308	0.170449	0.165571	0.0033423	5.21375	30	4.54	15.4233	5
S_30	0.108	0.006495	0.004662	0.00659919	0.392826	30	0.206	0.671228	5
S_300	0.001	0.0562591	0.0513806	0.0020305	1.74869	30	0.48	1.554	5
S_301	0.001	0.055194	0.0503155	0.00262338	1.73452	30	0.992	3.18439	5
S_302	0.001	0.0831455	0.0782671	0.00476784	2.6374	30	2.52	8.12379	5
S_303	9.24	2.01577	2.01089	1.95625	119.161	3	12.4	40.0594	5
S_304	0.001	0.0843738	0.0794953	0.00243447	2.60425	30	2.48	7.99484	5
S_305	0.114	0.0433685	0.0384901	0.00137013	1.34216	30	0.73	2.31393	5
S_306	0.001	0.0562906	0.0514121	0.0218029	2.34281	30	1.16	3.97642	5
S_307	0.16	0.061445	0.0565666	0.00792293	2.08104	30	2.02	6.55376	5
S_308	0.162	0.0442065	0.039328	0.00276063	1.40901	30	1.75	5.52399	5
S_309	0.124	0.047864	0.0429855	0.00425189	1.56348	30	1.34	4.2298	5
S_310	0.194	0.0970963	0.0922178	0.0919113	5.67023	30	4.14	12.987	5
S_311	0.154	0.154274	0.149396	0.00796859	4.86728	30	2.56	8.13163	5
S_312	0.212	0.00593576	0.00105728	0.000698309	0.199022	30	0.168	0.54741	5
S_313	0.334	0.00873039	0.00385192	0.0666181	2.26046	30	1.05	3.59934	5
S_314	0.338	0.011444	0.00656549	0.340076	10.5456	30	3.9	12.7626	5
S_315	3.78	0.796001	0.791123	7.61006	252.182	4	15.1	50.063	5
S_316	1.62	0.598497	0.593619	3.96435	136.885	8	10.9	35.2135	5
S_317	3.16	0.290473	0.285595	6.74345	211.018	4	14.4	47.7422	5
S_331	0.992	0.0571996	0.0523212	0.0326293	2.69487	30	3.14	10.8373	5
S_332	1.22	0.0485307	0.0436523	1.66618	51.4413	10	6.38	21.0603	5
S_333	2.98	0.941641	0.936763	0.538868	44.4153	8	5.42	18.5375	5
S_334	1.89	0.426738	0.421859	0.109007	16.0724	20	2.8	8.89397	5
S_335	0.382	0.0305153	0.0256369	0.00427228	1.04363	30	0.812	2.57386	5
S_342	0.162	0.010942	0.00606349	0.00444098	0.461488	30	0.001	0.5	5
S_343	0.268	0.0139645	0.00908604	0.0661793	2.40431	30	0.866	2.77992	5
S_344	0.276	0.013239	0.00836056	0.0392346	1.57421	30	0.534	1.72883	5
S_345	0.322	0.0810372	0.0761587	0.0061811	2.61655	30	1.71	5.39773	5
S_346	112	4.36066	4.35578	99.9858	3130.39	2	5.08	17.2578	5
S_347	2.38	0.0100781	0.00519966	0.0258099	1.07664	30	1.66	5.2399	5
S_354	0.35	0.0100715	0.00519298	0.0457299	1.67404	30	0.744	2.35831	5
S_356	0.822	0.307693	0.302814	0.0568119	10.9351	30	7.38	24.7934	5
S_357	0.616	0.209308	0.20443	0.538313	22.4286	20	11.9	38.4441	5
S_364	1.44	0.06139	0.0565116	1.67487	52.0877	10	2.26	7.08953	5
S_365	0.13	0.0629313	0.0580529	0.103265	4.98588	30	2.88	9.14808	5
S_366	1.65	0.0197927	0.0149142	0.634208	19.62	15	1.58	4.99779	5
S_367	1.22	1.11072	1.10584	0.216396	39.8133	10	6.06	20.004	5
S_368	0.33	0.0482798	0.0434013	0.0525492	3.02487	30	0.578	1.83597	5
S_369	0.332	0.0866335	0.0817551	0.0163288	3.08887	30	2.42	7.59144	5
S_53	0.248	0.01912	0.017287	0.358257	11.3213	30	3.82	12.5008	5
S_55	0.001	0.004606	0.002773	0.00519393	0.293998	30	0.514	1.66408	5
S_86	0.001	0.0137227	0.0103607	0.0264723	1.20585	30	1.3	4.10354	5
S_87	8.94	0.834857	0.831495	19.0083	595.295	1.5	26.6	88.3838	5
S_88	1.77	2.50973	2.50636	0.198581	81.2492	6	7.04	23.1381	5
S_89	0.218	0.0043878	0.00102578	0.225202	6.88769	30	13.9	43.9679	5
S_90	0.608	0.0078732	0.00451117	0.35707	10.9483	30	8.04	27.0107	5
S_91	5.54	0.0301358	0.0267737	2.95459	89.5417	2	11.2	37.8788	5
S_93	1.84	0.0593157	0.0559537	2.82622	86.5661	6	13	41.121	5
S_95	32.8	0.14247	0.139108	9.86937	300.355	9	16.2	53.71	5
S_96	0.116	0.00816463	0.0048026	0.0451054	1.5981	30	2.84	9.02103	5
S_102	2.02	0.00445704	0.00109501	2.03444	61.1669	5	6.12	20.202	5
S_155	14.7	0.00592802	0.00104955	9.24663	277.577	1	12.5	40.3825	5
S_192	286	0.339545	0.334666	815.747	24482.6	1.5	19.4	66.9566	5
S_239	0.336	0.155167	0.150288	0.339572	14.8422	30	1.06	3.63362	5
S_246	0.796	0.0110026	0.0061241	2.0216	60.9781	15	3.44	10.996	5
S_25	0.196	0.006654	0.004821	0.596645	18.099	30	7.38	24.7934	5
S_353	1.4	0.0141199	0.00924141	2.06039	62.2353	10	7.24	23.7954	5
S_355	0.352	0.0132038	0.00832535	0.0890243	3.06684	30	5.32	18.1955	5
S_54	0.001	0.1391	0.137267	0.0684934	6.2278	30	5.36	18.3323	5
S_85	0.254	0.00412181	0.000759785	0.227334	6.94368	30	7	23.0066	5
S_92	120	1.77131	1.76795	171.691	5203.88	0.5	9.66	32.7435	5
S_94	25.2	0.0839954	0.0806334	21.293	641.308	6	25.8	85.7257	5
S_126	0.11	0.00563274	0.00227071	0.00571274	0.340364	30	0.552	1.75338	5
S_139	0.246	0.000702799	-0.00265923	0.000873684	Excluded before WMS	Excluded before WMS	Excluded before WMS	Excluded before WMS	Excluded before WMS
S_212	0.001	0.000780437	-0.00409803	0.000824216	Excluded before WMS	Excluded before WMS	Excluded before WMS	Excluded before WMS	Excluded before WMS
S_213	0.001	0.00395744	-0.000921034	0.0150439	Excluded before WMS	Excluded before WMS	Excluded before WMS	Excluded before WMS	Excluded before WMS
S_240	0.001	0.000248132	-0.00463027	0.0137794	Excluded before WMS	Excluded before WMS	Excluded before WMS	Excluded before WMS	Excluded before WMS
S_371 (Buf-1)	0.001	0.000223978	No spike-in	0.00218096	0.0721482	30	0	Not applicable	Not applicable
S_375 (Buf-2)	0.001	7.66906e-05	No spike-in	0.000184118	0.00782426	30	0	Not applicable	Not applicable
S_377 (Buf-3)	0.001	0.000324234	No spike-in	0.00253572	0.0857985	30	0	Not applicable	Not applicable
S_379 (Buf-4)	0.001	2.23467e-05	No spike-in	4.35703e-05	0.00197751	30	0	Not applicable	Not applicable
S_381 (Buf-5)	0.001	0.000926902	No spike-in	0.000213092	0.0341998	30	0	Not applicable	Not applicable
S_370 (Gly-1)	0.001	0.00114833	No spike-in	0.000897525	0.0613756	30	0	Not applicable	Not applicable
S_374 (Gly-2)	0.001	0.000520527	No spike-in	0.000636718	0.0347173	30	0	Not applicable	Not applicable
S_376 (Gly-3)	0.001	0.00047718	No spike-in	0.000466839	0.0283206	30	0	Not applicable	Not applicable
S_378 (Gly-4)	0.001	0.000448222	No spike-in	9.06921e-05	0.0161674	30	0	Not applicable	Not applicable
S_380 (Gly-5)	0.001	0.00012295	No spike-in	0.00063831	0.0228378	30	0	Not applicable	Not applicable
S_372 (Spike-1)	0.142	0.00331744	Only spike-in	Not tested	0.0995231	30	0	Not applicable	Not applicable
S_373 (Spike-2)	0.138	0.00394733	Only spike-in	Not tested	0.11842	30	0	Not applicable	Not applicable
S_382 (Spike-3)	0.001	0.00450136	Only spike-in	Not tested	0.135041	30	0	Not applicable	Not applicable
S_383 (Spike-4)	0.126	0.00360426	Only spike-in	Not tested	0.108128	30	0	Not applicable	Not applicable
S_384 (Spike-5)	0.226	0.0103683	Only spike-in	Not tested	0.31105	30	0.3	Not applicable	Not applicable
S_386 (Spike-6)	0.236	0.00359062	Only spike-in	Not tested	0.107719	30	0	Not applicable	Not applicable
a Spike-in average: 0.0048784
