# Supplementary material for: Prolonged hospitalization signature and early antibiotic effects on the nasopharyngeal resistome in preterm infants
Source: Nat Commun. 2024 Jul 17;15:6024. doi: 10.1038/s41467-024-50433-7 (PMC11255206; doi:10.1038/s41467-024-50433-7)
Supplement: Supplementary file 7 — Supplementary Data 4 [file 41467_2024_50433_MOESM7_ESM.xlsx]

## Sheet: Supplementary Table 5
Supplementary Data 4: Taxonomic profiles characterized at species-level using MetaPhlAn3
Species	S_26	S_27	S_28	S_29	S_30	S_53	S_55	S_86	S_87	S_88	S_89	S_90	S_91	S_93	S_95	S_96	S_103	S_104	S_105	S_106	S_119	S_120	S_121	S_122	S_123	S_124	S_125	S_127	S_128	S_129	S_130	S_137	S_138	S_140	S_141	S_142	S_154	S_156	S_157	S_158	S_159	S_160	S_161	S_162	S_163	S_164	S_165	S_166	S_167
Chloracidobacterium thermophilum	0	0	0	0	0	0	0	0	0	0	0	0	0	0	0	0	0	0	0.00232989	0	0	0	0	0	0	0	0	0	0	0	0	0	0	0	0	0	0	0	0	0	0	0	0	0	0	0	0	0	0
Actinobaculum sp oral taxon 183	0	0	0	0	0	0	0	0	0	0	0	0	0	0	0	0	0	0	0	0	0	0	0	0	0	0	0	0	0	0	0	0	0	0	0	0	0	0	0	0	0	0	0	0	0	0	0	0	0
Actinomyces graevenitzii	0	0	0	0	0	0	0	0	0	0	0	0	0	0	0	0	0	0	0.00487343	0	0	0	0	0	0	0	0	0	0	0	0	0	0	0	0	0	0	0	0	0	0	0	0	0	0	0	0.00661892	0	0
Actinomyces johnsonii	0	0	0	0	0	0	0	0	0	0	0	0	0	0	0	0	0	0	0	0.000100028	0	0	0	0	0	0	0	0	0	0	0	0	0	0	0	0	0	0	0	0	0	0	0	0	0	0	0	0	0
Actinomyces massiliensis	0	0	0	0	0	0	0	0	0	0	0	0	0	0	0	0	1.80403028757082e-05	0	0.000356096	0.00019688	0	0	0	0	0	0	0	0	0	0	0	0	0	5.23015394312853e-05	0	9.95809633064066e-05	0	0	0	0	0	0	0	0	0	0	0	0	0
Actinomyces naeslundii	6.94373620746148e-05	0	0	0	3.96433124928866e-05	0	7.77901665820853e-05	0	0	0	0	0	0	0	0	7.60483261763409e-05	7.00635018661225e-05	0	0.00442577	0.00115111	0	0	0	0	0	0	0	0	0	0	0	2.864426684999e-05	0	0.000292753	0	0	0	0	0	0	0	0	0	0	0	0	0	0	0
Actinomyces neuii	0	0	0	0	0	0	0	0	0	0	0	0	0	0	0	0	0	0	0.00192292	0	0	0	0	0	0	0	0	0	0	0	0	0	0	0	0	0	7.10229374495071e-05	0	0	0	0	0	0	0	0	0	0	0	0
Actinomyces odontolyticus	0	0	0	0	0.000295407	0	0	0	0	0	0	0	0	0	0	0	0	0	0.000234006	0.000103203	0	0	0	0	1.91374197867454e-05	0	0	0	0	0	0	5.89734905735088e-05	0	0	0	0	0	0	0	0	0	0	0	0	0	0	0.00320351	0	0
Actinomyces oris	0.000403605	0	0	0	0.000258321	0	0	0	0	0	0	0	0	0	0	0	5.37013666997825e-05	0	0.00255372	0.00158933	0.00115025	0.00117143	0	0	5.05015244372447e-05	0	0	5.0340767771239e-06	0	9.63502793459911e-05	0.000160785	4.88637493323358e-05	0	0.000929881	0	0	0	0	0	0	0	0	0	0	0	0	0	0	0
Actinomyces radingae	0	0	0	0	0	0	0	0	0	0	0	0	0	0	0	0	0	0	0	0	0	0	0	0	0	0	0	0	0	0	0	0	0	0	0	0	0	0	0	0	0	0	0	0	0	0	0	0	0
Actinomyces sp HMSC035G02	0	0	0	0	0.000316507	0	0	0	0	0	0	0	0	0	0	0	0	0	0	0	0	0	0	0	0	0	0	0	0	0	0	0	0	0	0	0	0	0	0	0	0	0	0	0	0	0	0.00367635	0	0
Actinomyces sp HPA0247	0	0	0	0	0	0	0	0	0	0	0	0	0	0	0	0	0	0	0	0	0	0	0	0	0	0	0	0	0	0	0	0	0	0	0	0	0	0	0	0	0	0	0	0	0	0	0.000972723	0	0
Actinomyces sp ICM47	0	0	0	0	0.000452062	0	0.000176571	0	0	0	0	0	0	0	0	0	0	0	0	0	0	0	0	0	0	0	0	0	0	0	0	0	0	0	0	0	0	0	0	0	0	0	0	0	0	0	0.00512049	0	0
Actinomyces sp S6 Spd3	0	0	0	0	0	0	0	0	0	0	0	0	0	0	0	0	0	0	0	0	0	0	0	0	0	0	0	0	0	0	0	0	0	0	0	0	0	0	0	0	0	0	0	0	0	0	3.82679358227582e-05	0	0
Actinomyces sp oral taxon 170	0	0	0	0	0	0	0.000648251	0	0	0	0	0	0	0	0	0	0	0	0	0.000128607	0	0	0	0	0	0	0	0	0	0	0	0	0	7.5395725673671e-05	0	0	0	0	0	0	0	0	0	0	0	0	0	0	0
Actinomyces sp oral taxon 180	0	0	0	0	0	0	0	0	0	0	0	0	0	0	0	0	0	0	0	0	0	0	0	0	0	0	0	0	0	0	0	0	0	0	0	0	0	0	0	0	0	0	0	0	0	0	1.65030473235645e-05	0	0
Actinomyces sp oral taxon 181	0	0	0	0	0	0	0	0	0	0	0	0	0	0	0	9.1257991411609e-05	0	0	0	0	0	0	0	0	0	0	0	0	0	0	0	0	0	0	0	0	0	0	0	0	0	0	0	0	0	0	0.00228173	0	0
Actinomyces sp oral taxon 414	0	0	0	0	0	0	0	0	0	0	0	0	0	0	0	0	0	0	0	0	0	0	0	0	0	0	0	0	0	0	0	0	0	7.47164849018361e-05	0	0	0	0	0	0	0	0	0	0	0	0	0	0	0
Actinomyces sp oral taxon 448	0	0	0	0	0	0	0	0	0	0	0	0	0	0	0	0	0	0	0.00228919	0	0	0	0	0	0	0	0	0	0	0	0	0	0	0.000189508	0	0	0	0	0	0	0	0	0	0	0	0	0	0	0
Actinomyces viscosus	0.000221332	0	0	0	0.0001509	0	0	0	0	0	0	0	0	0	0	0	0.000116633	0	0.00226884	0.000598579	0	0	0	0	4.3059194520177e-05	0	0	0	0	7.19136142944716e-05	0	0	0	0	0	2.38994311935376e-05	0	0	0	0	0	0	0	0	0	0	0	0	0
Varibaculum cambriense	0	0	0	0	0	0	0	0	0	0	0	0	0	0	0	0	0	0	0	0	0	0	0	0	0	0	0	0	0	0	0	0	0	0	0	0	0	0	0	0	0	0	0	0	0	0	0	0	0
Aeriscardovia aeriphila	0	0	0	0	0	0	0	0	0	0.000100026	0	0	0	0	0	0	0	0	0	0	0	0	0	0	0	0	0	0	0	0	0	0	0	0	0	0	0	0	0	0	0	0	0	0	0	0	0	0	0
Alloscardovia omnicolens	0	0	0	0	0	0	0	0	0	0	0	0	0	0	0	0	0	0	0	0	0	0	0	0	0	0	0	0	0	0	0	2.19044393558747e-05	0	0	0	0	0	0	0	0	0	0	0	0	0	0	0	0	0
Bifidobacterium adolescentis	0.00191604	0	0	0	0.000334411	0	0	0	0	0	0	0	0	0	0	0	0	0	0	0	0	0	0	0	0	0	0	0	0	0	0	0	0	0	0	0	0	0	0	0	0	0	0.000300539	0	0	0	0	0	0
Bifidobacterium animalis	0	0	0	0	0	0	0	0	0	0	0	0	0.00559514	0	0	0.000121677	0	0	0	0	0	0	0	0	0	0	0	0	0	0	0	0	0	0	0	0	0.000110234	0	0	0	0	0	0	0	0	0	0	0	0
Bifidobacterium bifidum	0.0066508	0	0	0.000256959	0.00120912	0	0.00537246	0	0	0	0	0	0	0	0	0	0	0	0	0	0	0	0	0	0	0	0	0	0	0	0	0	0	0	0	0	0	0	0	0	0	0	0	0	0	0	0	0	0
Bifidobacterium dentium	0	0	0	0	0	0	0	0	0	0	0	0	0	0	0	0	0	0	0	0	0	0	0	0	0	0	0	0	0	0	0	0	0	0	0	0	0	0	0	0	0	0	0	0	0	0	0	0	0
Bifidobacterium longum	0.00381472	0	0	0.000140415	0.000452701	0	0.0247015	0	0	0	0	0	0	0	0	0	6.29312891013076e-05	0.0132263	0.0124837	0.000366769	0	0	0	0	0	0	0	0	0	3.97968545124746e-05	0	0	0	0	0	0	0.00116744	0	0	0	0	0	0	0	0	0	0	0	0
Bifidobacterium pseudocatenulatum	0.00729309	0	0	0.000363674	0.000884941	0	0	0	0	0	0	0	0	0	0	0	0	0	0.00318452	0	0	0	0	0	0	0	0	0	0	0	0	0	0	0	0	0	0	0	0	0	0	0	0	0	0	0	0	7.93613469090225e-05	0
Bifidobacterium thermacidophilum	0	0	0	0	0	0	0	0	0	0	0	0	0	0	0	0	0	0	0	0	0	0	0	0	0	0	0	0	0	0	0	0	0	0	0	0	0	0	0	0	0.00013774	0	0	0	0	0	0	0	0
Bifidobacterium thermophilum	0	0	0	0	0	0	0	0	0	0	0	0	0	0	0	0	0	0	0.000223832	0	0	0	0	0	0	0	0	0	0	0	0	0	0	0	0	0	0	0	0	0	0	0	0	0	0	0	0	0	0
Gardnerella vaginalis	0	0	0	0	0	0	0.000743328	0	0	0	0	0	0	0	0	0	4.48909862255994e-05	0	0.0454379	0	0	0	0	0	0	0	0	0	0	0	0	0	0	0	0	0	0	0	0	0	0	0	0	0	0	0	0	0	0
Parascardovia denticolens	0	0	0	0	0	0	0	0	0	0	0	0	0	0	0	0	0	0	0	0	0	0	0	0	0	0	0	0	0	0	0	0	0	0	0	0	0	0	0	0	0	0	0	0	0	0	0	0	0
Scardovia wiggsiae	0	0	0	0	0	0	0	0	0	0	0	0	0	0	0	0	0	0	0	0	0	0	0	0	0	0	0	0	0	0	0	0	0	0	0	0	0	0	0	0	0	0	0	0	0	0.000716957	0	0	0
Corynebacterium accolens	0	0	0	0.0528563	0.000945685	0.000233136	0.0038537	0.000213771	0	0	0	0	0	0	0.00840166	0.00111284	0.000200961	0.00159381	0.0269616	0.000427103	0	0	0	0	2.5870956378378e-05	0	0	4.82486839158109e-05	0	0.00105287	0.00218668	0.00117104	4.52061913655942e-05	0.00472684	0.00170036	0.00248634	9.76565389930723e-05	0	0.000877673	0.151867	0.141863	0.0344165	0.0176624	0	0.0186553	0	3.18102216526678e-05	0	0
Corynebacterium amycolatum	0.000670505	0.0292649	0.0168622	0.00775089	0.000897729	0	0	0	0	0	0	0	0	0	0	0	0	0	0	0	0	0	0	0	1.64794448163641e-05	0	0	0.00352065	0	0	0	0.00340867	0	0	0	0	0	0	0	0	0	0.00048318	0	0	0	0	0	0	0
Corynebacterium argentoratense	0	0	0	0	0	0	0	0	0	0	0	0	0	0	0	0	0	0	0	0	0	0	0	0	0	0	0	0	0	0	0	0	0	0	0	0	0	0	0	0	0	0	0	0	0	0	0	0	0
Corynebacterium atypicum	0	0	0	0	0	0	0	0	0	0	0	0	0	0	0	0	0	0	0	0	0	0	0	0	0	0	0	0	0	0	0	0	0	0	0	0	0	0	0	0	0	0	0	0	0	0	0	0	0
Corynebacterium aurimucosum	0	0	0	0	0	0	0	0	0	0	0	0	0	0	0	0	7.97129661949897e-06	0	0.00104794	2.6991624657643e-05	0	0	0	0	7.61952824842639e-06	0	0	0	0	1.25674277407814e-05	0.000273335	0	0	1.29055746648626e-05	0	0	0	0	0	0	0	0	0	0	0	0	0	0	0
Corynebacterium coyleae	0	0	0	0	0	0	0	0	0	0	0	0	0	0	0	0	0	0	0	0	0	0	0	0	0	0	0	0	0	0	0	0	0	0	0	0	0	0	0	0	0	0	0	0	0	0	0	0	0
Corynebacterium doosanense	0	0	0	0	0	0	0	0	0	0	0	0	0	0	0	0	0	0	0	0	0	0	0	0	0	0	0	0	0	0	0	0	0	0	0	0	0	0	0	0	0	0	0	0	0	0	0	0	0
Corynebacterium durum	0	0	0	0	0	0	0	0	0	0	0	0	0	0	0	0	0	0	0	0	0	0	0	0	0	0	0	0	0	0	0	0	0	0	0	0	0	0	0	0	0	0	0	0	0	0	0	0	0
Corynebacterium glyciniphilum	0	0	0	0	0	0	0	0	0	0	0	0	0	0	0	0	0	0	0.00143456	0	0	0	0	0	0	0	0	0	0	0	0	0	0	0.000181357	0	0	0	0	0	0	0	0	0	0	0	0	0	0	0
Corynebacterium jeikeium	0	0	0	0	0	0	0	0	0	0	0	0	0	0	0	0	0	0	0	0	0	0	0	0	0	0	0	0	0	0	0	0	0	0	0	0	4.88282694965362e-05	0	0	0	0	0	0	0	0	0	0	0	0
Corynebacterium kefirresidentii	0	0	0	0	0.000141309	0	0.000138294	0.000108865	0	0	0	0	0	0	0	0.000268704	0.00010992	0	0	0.000354067	0	0	0	0	5.28051027449085e-05	0	0	0	0	0	0	0.00100255	0	0	0	0	0	0	0	0	0	0	0	0	0	0	0	0	0
Corynebacterium kroppenstedtii	0	0	0	0	0	0	0	0	0	0	0	0	0	0	0	0	0	0	0	0	0	0	0	0	0	0	0	0	0	0	0	0	0	8.6263578023029e-05	0	0	0	0	0	0	0	0	0	0	0	0	0	0	0
Corynebacterium lipophiloflavum	5.42479391207928e-05	0	0	0	3.1970413300715e-05	0	0	0.000385975	0	0	0	0	0	0	0	0	1.25862578202615e-05	0	0	0	0	0	0	0	0	0	0	6.99540539158776e-06	0	0.00018153	0.000144707	0	0	9.50937080568823e-05	0	0	0.000146485	0	0	0	0	0	0	0	0	0	0	0	0
Corynebacterium mastitidis	0	0	0	0	0	0	0	0	0	0	0	0	0	0	0	0	0	0	0.000305225	0.000225459	0	0	0	0	0	0	0	0	0	0	0	0	0	0	0	0	0	0	0	0	0	4.31410727459149e-05	0	0	0	0	0	0	0
Corynebacterium matruchotii	0	0	0	0	0	0	0	1.18761672045581e-05	0	0	0	0	0	0	0	0	6.29312891013076e-06	0	0.00373392	0.000431866	0	0	0	0	0	0	0	0	0	0	0	0	0	0.000874183	0	0	0	0	0	0	0	0	0	0	0	0	0	0	0
Corynebacterium otitidis	0	0	0	0	0	0	0	0	0	0	0	0	0	0	0	0	0	0	0	0	0	0	0	0	0	0	0	0	0	0	0	0	0	0	0	0	0	0	0	0	0	0	0	0	0	0	0	0	0.000465012
Corynebacterium pseudogenitalium	0.000132365	0	0	0.0114887	0	0.000105971	0.00010619	0	0	0	0	0	0	0	0.000729447	0.000319403	0.000212708	0.00023999	0.0159938	0.000592228	0	0	0	0	0	0	0	0.000279816	3.97831330682986e-05	0.000113107	0.00228315	0.00117778	0	0.000650033	0	0	0	0	0	0.00221626	0.00130491	0.000894458	0	0	0	0	0	0	0.000693739
Corynebacterium pyruviciproducens	0	0	0	0	0	0	0	0	0	0	0	0	0	0	0	0	0	0	0	0	0	0	0	0	0	0	0	0	0	0	0	0	0	0.000167772	0	0	0	0	0	0	0	0	0	0	0	0	0	0	0
Corynebacterium simulans	0	0	0	0	0	0	0	0	0	0	0	0	0	0	0	0	0	0	0	0	0	0	0	0	0	0	0	0	0	0	0	0	0	0	0	0	0	0	0	0	0	0	0	0	0	0	0	0	0
Corynebacterium singulare	0	0	0	0	0	0	0	0	0	0	0	0	0	0	0	0	0	0	0	0	0	0	0	0	0	0	0	0	0	0	0	0.000111207	0	0	0	0	0	0	0	0	0	0	0	0	0	0	0	0	0
Corynebacterium sp HMSC058E07	0	0	0	0	0	0	0	0	0	0	0	0	0	0	0	0	4.1115108879521e-05	0	0.00148543	0.000150836	0	0	0	0	0	0	0	0	0	8.37828516052096e-06	0	0	0	2.7169630873395e-05	0	0	0	0	0	0	0	0	0	0	0	0	0	0	0
Corynebacterium sp HMSC08A12	0	0	0	0	0	0	0	0	0	0	0	0	0	0	0	0	5.87358698278871e-06	0	0	0	0	0	0	0	0	0	0	0	0	0	0	0	0	0.000110037	0	0	6.14052480032197e-05	0	0	0	0	0	0	0	0	0	0	0	0
Corynebacterium tuberculostearicum	0	0	0	0.00511531	0.000147064	0	0	7.62054062292476e-05	0	0	0	0	0	0	0	0	0.000191311	0	0.0143151	0	0	0	0	0	0	0	0	0	0	0.000270898	0	0	0	0.000226866	0	0	0	0	0	0	0	0.000228648	0	0	0	0	0	0	1.68265473864094e-05
Corynebacterium ureicelerivorans	0	0	0	0	0	0	7.03815792885534e-05	0	0	0	0	0	0	0	0	0	0	0	0	0.000179415	0	0	0	0	0	0	0	0	0	0	0	0	0	0	0	0	0	0	0	0	0	0	0	0	0	0	0	0	0
Lawsonella clevelandensis	0	0	0	0	0	0	0	0	0	0	0	0	0	0	0	0	0	0	0	0	0	0	0	0	0	0	0	0	0	0	0	0	0	0	0	0	0	0	0	0	0	0	0	0	0	0	0	0	0
Dietzia cinnamea	0	0	0	0	0	0	0	0	0	0	0	0	0	0	0	0	0	0	0	0	0	0	0	0	0	0	0	7.38767111448053e-06	0	0	0	0	0	0	0	0	0	0	0	0	0	0	0	0	0	0	0	0	0
Dietzia maris	0	0	0	0	0	0	0	0	0	0	0	0	0	0	0	0	0	0	0	0	0	0	0	0	0	0	0	1.47753422289611e-05	0	0	0	0	0	0	0	0	0	0	0	0	0	0	0	0	0	0	0	0	0
Gordonia otitidis	0	0	0	0	0	0	0	2.17729732083565e-05	0	0	0	0	0	0	0	0	3.272427033268e-05	0	0.00227902	0.000347716	0	0	0	0	0	0	0	0	0	0	0	0	0	1.69810192958718e-05	0	0	0	0	0	0	0	0	0	0	0	0	0	0	0
Gordonia polyisoprenivorans	0	0	0	0	0	0	0.000382777	0	0	0	0	0	0	0	0	0	0	0	0	0	0	0	0	0	0	0	0	0	0	0	0	0	0	0	0	0	0	0	0	0	0	0	0	0	0	0	0	0	0
Gordonia sputi	0	0	0	0	2.04610645124576e-05	0	0	0	0	0	0	0	0	0	0	0	0	0	0	0	0	0	0	0	0	0	0	0	0	0	0.000187583	0	0	0	0	0	0	0	0	0	0	0	0	0	0	0	0	0	0
Nocardia farcinica	0	0	0	0	0	0	0	0	0	0	0	0	0	0	0	0	0	0	0	0	0	0	0	0	0	0	0	0	0	0	0	0	0	0	0	0	0	0	0	0	0	0	0	0	0	0	0	0	0
Rhodococcus erythropolis	0	0	0	0	0	0	0.000255596	0	0	0	0	0	0	0	0	0	0	0	0	0	0	0	0	0	0	0	0	0	0	0	0	0	0	0	0	0	0	0	0	0	0	0	0	0	0	0	0	0	0
Rhodococcus qingshengii	0	0	0	0	0	0	2.59300555273618e-05	0	0	0	0	0	0	0	0	0	0	0	0	0	0	0	0	0	0	0	0	0	0	0	0	0	0	0	0	0	0	0	0	0	0	0	0	0	0	0	0	0	0
Tsukamurella tyrosinosolvens	0	0	0	0	0.000173919	0	0.00211268	0	0	0	0	0	0	0	0	0	0	0	0	0	0	0	0	0	0	0	0	0	0	0	0	0	0	0	0	0	0	0	0	0	0	0	0	0	0	0	0	0	0
Brevibacterium casei	0	0	0	0	0	0	0	0	0	0	0	0	0	0	0	0	0	0	0	0	0	0	0	0	0	0	0	0	0	0	0	0	0	9.50937080568823e-06	0	0	0	0	0	0	0	0	0	0	0	0	0	0	0
Brevibacterium paucivorans	0	0	0	0	0	0	0	0	0	0	0	0	0	0	0	0	0	0	0	0	0	0	0	0	0	0	0	0	0	0	0	0	0	0	0	0	0	0	0	0	0	0	0	0	0	0	0	0	0
Brachybacterium muris	0	0	0	4.49327132618903e-05	0	0	0	0	0	0	0	0	0	0	0	0	0	0	0	0	0	0	0	0	0	0	0	0	0	0	0	0	0	0	0	0	0	0	0	0	0	0	0	0	0	0	0	0	0
Brachybacterium nesterenkovii	0	0	0	0	0	0	0.000498845	0	0	0	0	0	0	0	0	0	0	0	0	0	0	0	0	0	0	0	0	0	0	0	0	0	0	0	0	0	0	0	0	0	0	0	0	0	0	0	0	0	0
Dermabacter hominis	0	0	0	0	0	0	0	0	0	0	0	0	0	0	0	0	0	0	0	0	0	0	0	0	0	0	0	0	0	0	0	0.000783505	0	0	0	0	0	0	0	0	0	0	0	0	0	0	0	0	0
Dermabacter vaginalis	0	0	0	0	0	0	0	0	0	0	0	0	0	0	0	0	0	0	0	0	0	0	0	0	0	0	0	0	0	0	0	0.000310032	0	0	0	0	0	0	0	0	0	0	0	0	0	0	0	0	0
Kytococcus aerolatus	0	0	0	0	0	0	0	0	0	0	0	0	0	0	0	0	0	0	0	0	0	0	0	0	0	0	0	0	0	8.72738037554267e-05	0	0	0	0	0	0	0	0	0	0	0	0	0	0	0	0	0	0	0
Clavibacter cf michiganensis LMG 26808	0	0	0	0	0	0	0	0	0	0	0	0	0	0	0	0.000403056	0	0	0	0	0	0	0	0	0	0	0	0	0	0	0	0	0	0	0	0	0	0	0	0	0	0	0	0	0	0	0	0	0
Microbacterium laevaniformans	0	0	0	0	1.66246149163718e-05	0	0.000425994	0	0	0	0	0	0	0	0	0	0	0	0	4.28690509268448e-05	0	0	0	0	0	0	0	0	0	0	0	0	0	0	0	0	0	0	0	0	0	0	0	0	0	0	0	0	0
Microbacterium oxydans	0	0	0	0	0	0	0	0	0	0	0	0	0	0	0	0	0	0	0	0	0	0	0	0	0	0	0	0	0	0	0	0	0	0	0	0	0	0	0	0	0	0	0	0	0	0	0	0	0
Arthrobacter agilis	0	0	0	0	0	0	0	0	0	0	0	0	0	0	0	0	0	0	0	0	0	0	0	0	0	0	0	0	0	0	0	0	0	0	0	0	0	0	0	0	0	0	0	0	0	0	0	0	0
Kocuria indica	0	0	0	0	0	0	0	1.97936120075968e-05	0	0	0	0	0	0	0	0	0	0	0	0.000300083	0	0	0	0	0	0	0	0	0	0	0.00043948	0	0	0.000311772	0	0	0	0	0	0	0	0	0	0	0	0	0	0	0
Kocuria kristinae	0	0	0	0	0	0	0.00181387	0	0	0	0	0	0	0	0	0	0	0	0	0	0	0	0	0	0	0	0	0	0	0	0	0	0	0	0	0	0	0	0	0	0	0	0	0	0	0	0	0	0
Kocuria marina	0	0	0	0	0	0	0	0	0	0	0	0	0	0	0	0	0	0	0	0.000138134	0	0	0	0	0	0	0	0	0	0	0	0	1.46426223960537e-05	0.000185433	0	0	0	0	0	0	0	0	0	0	0	0	0	0	0
Kocuria palustris	0	0	0	0	7.6728991921716e-06	0	0	0	0	0	0	0	0	0	0	0	2.97874768412856e-05	0	0	0	0	0	0	0	0	0	0	0	0	0	0	0.000281388	0	0.000115471	0	0	0	0	0	0	0	0	0	0	0	0	0	0	0
Kocuria rhizophila	0	0	0	0	1.72640231823861e-05	0	0	0	0	0	0	0	0	0	0	0	0	0	0	0	0	0	0	0	0	0	0	0	0	0	0.000916477	0	0	0.000451695	0	0	0	0	0	0	0	0	0	0	0	0	0	0	0
Kocuria varians	0	0	0	0	0	0	0	0	0	0	0	0	0	0	0	0	0	0	0	0	0	0	0	0	0	0	0	0	0	0	0	0	0	0	0	0	0	0	0	0	0	0	0	0	0	0	0	0	0
Micrococcus aloeverae	0	0	0	0	0.000173919	0.000120101	0	0	0	0	0	0.0125446	0	0	0	0.000988628	4.74082377896517e-05	0	0.00779342	0	0	0	0	0	2.17953947571267e-05	0.000162901	0	1.32716569578721e-05	0	0	0.00241178	0.000579625	2.09180319943624e-06	0	2.36730568745191e-05	8.76312477096378e-06	0.000154623	0	0	0	0.000529212	0	0	0	0	0	1.43504759335343e-05	0	0
Micrococcus luteus	0	0	0	0	0.000255124	0	0	0.000195957	0	2.2370510366808e-05	0	0.0149246	0	0	0	0.00181248	0.000145162	0	0.0146712	0.00127813	0.00317309	0	0	0	3.17185013132168e-05	0.000197808	0	2.06593280723526e-05	0	0.000142431	0.00251897	0.000903137	2.32422577715137e-05	0.000908145	0	9.40044293612479e-05	0.000351416	0	0	0	0	0	0	0	0	0	0	2.93930914477861e-05	0
Micrococcus terreus	4.33983512966342e-05	0	0	0	4.92344364831011e-05	0	0	0.000259296	0	0	0	0	0	0	0	0	0	0	0	0	0	0	0	0	0	0	0	0	0	0	0	0	0	0	0	0	0.000203451	0	0	0	0	0	0	0	0	0	0	0	0
Rothia aeria	0	0	0	0	4.28403538229581e-05	0	0	0	0	0	0	0	0	0	0	0	0	0	0	0	0	0	0	0	0	0	0	0	0	0	0	0	0	0	0	0	0	0	0	0	0	0	0	0	0	0	0	0	0
Rothia dentocariosa	8.89666201581002e-05	0	0	0	0.000118291	0	0.00123847	0	0	0	0	0	0	0	0	0	4.1115108879521e-05	0	0.000223832	1.58774262692018e-05	0	0	0	0	2.48077663902255e-05	0.00030253	0	0	0	0.00018921	0.00143099	0.000894712	0	0.000101886	0	0	0	0	0	0	0	0	0	0	0	0	0	0	0
Rothia mucilaginosa	0	0	0	1.40414728943407e-05	0.00025896	0.000604035	0.00193117	0	0	0	0	0	0	0	0	0.000973419	0	0	0.00849544	0.0418608	0	0.0220149	0.0736437	0.209115	0.000109863	0.000523609	0	1.24217478916044e-06	0	0.000119391	0	0	8.83205795317522e-06	0.000148754	0.0296596	6.21385211031977e-05	0.000138347	0	0.134872	0.000179117	0.0267965	0.0762835	0.0397482	0	0	0	0.0426891	0	0
Micropruina glycogenica	0	0	0	0	0	0	0	0	0	0	0	0	0	0	0	0	0	0	0	0	0	0	0	0	0	0	0	0	0	0	0	0	0	0	0	0	0	0	0	0	0	0	0	0	0	0	0	0	0
Cutibacterium granulosum	0	0	0	0	0.00028134	0	0	0.000314718	0	0	0	0.00123959	0	0	0	0.00140436	0.000364162	0	0.017174	0.00226412	0	0	0	0	4.1641607869307e-05	0.000581788	0	4.05341246989197e-06	0	0.00105706	0.00328538	0.00241623	0.000169204	0.0140311	2.86808189056674e-05	0.00210315	0	0	0	0	0.000106326	0.000408402	0.00116362	0	0	0	0	0	0
Propionibacterium humerusii	0	0	0	0	0	0	0	0	0	0	0	0	0	0	0	0	0	0	0	0	0	0	0	0	5.84754493483886e-06	0	0	0	0	0	0.00043948	0	0	0.000190867	0	0	0	0	0	0	0	0	0	0	0	0	0	0	0
Streptomyces purpurogeneiscleroticus	0	0	0	0	0	0	0	0	0	0	0	0	0	0	0	0	0	0	0	0	0	0	0	0	0	0	0	0	0	0	0	0.000158386	0	0	0	0	0	0	0	0	0	0	0	0	0	0	0	0	0
Atopobium deltae	0	0	0	0	0	0	0	0	0	0	0	0	0	0	0	0	0	0	0	0	0	0	0	0	0	0	0	0	0	0	0	0	0	0	0	0	0	0	0	0	0	0	0	0	0	0	0	0	0
Atopobium minutum	0	0	0	0	0	0	0	0	0	0	0	0	0	0	0	0	0	0	0	0	0	0	0	0	0	0	0	0	0	0	0	0	0	2.85281124170647e-05	0	0	0	0	0	0	0	0	0	0	0	0	0	0	0
Atopobium parvulum	0	0	0	0	0	0	0.000433402	0	0	0	0	0	0	0	0	0	0	0	0	0	0	0	0	0	0	0	0	0	0	0	0	0	0	0	0	0	0	0	0	0	0	0	0	0	0	0	0.00138339	0	0
Atopobium rimae	0	0	0	0	0	0	0	0	0	0	0	0	0	0	0	0	0	0	0	0	0	0	0	0	0	0	0	0	0	0	0	0	0	0	0	0	0	0	0	0	0	0	0	0	0	0	0.000344172	0	0
Atopobium vaginae	0	0	0	0	0.000202053	0	0	0	0	0	0	0	0	0	0	0	0	0	0	0.000111142	0	0	0	0	6.39685976205099e-05	0	0	0	0	0	0	0	0	0.000210565	0	0	0	0	0	0	0	5.17692872950979e-05	0	0	0	0	0	0	0
Collinsella aerofaciens	0.00238691	0	0	0.000188156	0.000641326	0	0.000263005	0	0	0	0	0	0	0	0	0	0	0	0	0	0	0	0	0	0	0	0	0	0	0	0	0	0	0	0	0	0	0	0	0	0	0	0	0	0	0	0	0	0
Adlercreutzia equolifaciens	0	0	0	0	0	0	0	0	0	0	0	0	0	0	0	0	0	0	0	0	0	0	0	0	0	0	0	0	0	0	0	0	0	0	0	0	2.07150234227729e-05	0	0	0	0	0	0	0	0	0	0	0	0
Eggerthella lenta	0	0	0	0	0	0	0	0	0	0	0	0	0	0	0	0	0	0	0	0	0	0	0	0	0	0	0	0	0	0	0	0	0	0	0	0	0	0	0	0	0	0	0	0	0	0	0	0	0
Gordonibacter pamelaeae	0	0	0	0	0	0	0	0	0	0	0	0	0	0	0	0	0	0	0	0	0	0	0	0	0	0	0	0	0	0	0	0	0	0	0	0	1.47964453019807e-05	0	0	0	0	0	0	0	0	0	0	0	0
Bacteroidetes bacterium OLB10	0	0	0	0	0	0	0	0	0	0	0	0	0	0	0	0	0	0	0.00043749	0	0	0	0	0	0	0	0	0	0	0	0	0	0	0	0	0	0	0	0	0	0	0	0	0	0	0	0	0	0
Bacteroidetes bacterium OLB12	0	0	0	0	0	0	0	0	0	0	0	0	0	0	0	0	0	0	0.00392723	0	0	0	0	0	0	0	0	0	0	0	0	0	0	0	0	0	0	0	0	0	0	0	0	0	0	0	0	0	0
Bacteroides ovatus	0	0	0	0	0	0	0	0	0	0	0	0	0	0	0	0	0	0	0	0	0	0	0	0	0	0	0	0	0	0	0	0	0	0	0	0	3.62512909898526e-05	0	0	0	0	0	0	0	0	0	0	0	0
Bacteroides uniformis	0	0	0	0	0	0	3.70429364676597e-05	0	0	0	0	0	0	0	0	0	0	0	0	0	0	0	0	0	0	0	0	0	0	0	0	0	0	0	0	0	0.000269295	0	0	0	0	0	0	0	0	0	0	0	0
Bacteroides vulgatus	0	0	0	0	0	0	0	0	0	0	0	0	0	0	0	0	0	0	0	0	0	0	0	0	0	0	0	0	0	0	0	0	0	0	0	0	0.000548948	0	0	0	0	0	0	0	0	0	0	0	0
Porphyromonas canoris	0	0	0	0	0	0	0	0	0	0	0	0	0	0	0	0	0	0	0	0	0	0	0	0	0	0	0	0	0	0	0	0	0	0	0	0	0	0	0	0	0	0	0	0	0	0	0	0	0
Porphyromonas endodontalis	0	0	0	0	0	0	0	0	0	0	0	0	0	0	0	0	0	0	0	0	0	0	0	0	0	0	0	0	0	0	0	0	0	0	0	0	0	0	0	0	0	0	0	0	0	0	0	0	0
Porphyromonas gingivalis	0	0	0	0	0	0	0	0	0	0	0	0	0	0	0	0	0	0	0	0	0	0	0	0	0	0	0	0	0	0	0	0.00562439	0	0	0	0	0	0	0	0	0	0	0	0	0	0	0	0	0
Porphyromonas somerae	0	0	0	0	0	0	0	0	0	0	0	0	0	0	0	0	0	0	0	0	0	0	0	0	0	0	0	0	0	0	0	0	0	0	0	0	0	0	0	0	0	0	0	0	0	0	0	0	0
Alloprevotella tannerae	0	0	0	0	0	0	0	0	0	0	0	0	0	0	0	0	0	0	0	0	0	0	0	0	0	0	0	0	0	0	0	0	0	0	0	0	0	0	0	0	0	0	0	0	0	0	0	0	0
Prevotella sp oral taxon 473	0	0	0	0	0	0	0	0	0	0	0	0	0	0	0	0	0	0	0	0	0	0	0	0	0	0	0	0	0	0	0	0	0	0	0	0	0	0	0	0	0	0	0	0	0	0	8.41894588100681e-05	0	0
Prevotella bivia	0	0	0	0	5.30708860791869e-05	0	0	0	0	0	0	0	0	0	0	0	0	0	0.00055958	0.000736713	0	0	0	0	0.000101357	0	0	0	0	0	0.000155426	9.77274986646717e-05	0	0.000279847	0	0	0	0	0	0	0	0.000716142	0	0	0	0	0	0	0
Prevotella colorans	0	0	0	0	0	0	0	0	0	0	0	0	0	0	0	0	0	0	0	0	0	0	0	0	0	0	0	0	0	0	0	0	0	0	0	0	0	0	0	0	0	0	0	0	0	0	0	0	0
Prevotella copri	0	0	0	0	0	0	0	0	0	0	0	0	0	0	0	0	0	0	0	0	0	0	0	0	0	0	0	0	0	0	0	0	0	0	0	0	0	0	0	0	0	0	0	0	0	0	0	0	0
Prevotella denticola	0	0	0	0	0	0	0	0	0	0	0	0	0	0	0	0	0	0	0	0	0	0	0	0	0	0	0	0	0	0	0	0	0	0	0	0	0	0	0	0	0	0	0	0	0	0	0	0	0
Prevotella disiens	0	0	0	0	0	0	0	0	0	0	0	0	0	0	0	0	0	0	0	0	0	0	0	0	0	0	0	0	0	0	0	0	0	0	0	0	0	0	0	0	0	3.45128581967319e-05	0	0	0	0	0	0	0
Prevotella histicola	0	0	0	0	0	0	0	0	0	0	0	0	0	0	0	0	0	0	0	0	0	0	0	0	0	0	0	0	0	0	0	0	0	0	0	0	0	0	0	0	0	0	0	0	0	0	0.00664044	0	0
Prevotella jejuni	0	0	0	0	0	0	0	0	0	0	0	0	0	0	0	0	0	0	0.000702019	0	0	0	0	0	0	0	0	0	0	0	0	0	0	0	0	0	0	0	0	0	0	0	0	0	0	0	0.00733453	0	0
Prevotella melaninogenica	0	0	0	0	0	0	0.000849518	0	0	0	0	0	0	0	0	0	0	0	0.00112933	0	0	0	0	0	0	0	0	0	0	0	0	0	0	0	0	0	0	0	0	0	0	0	0	0	0	0	0.0024733	0	0
Prevotella nigrescens	0	0	0	0	0	0	0	0	0	0	0	0	0	0	0	0.000164771	0	0	0	0	0	0	0	0	0	0	0	8.49909066267671e-06	0	0	0	0	0	0	0	0	0	0	0	0	0	0	0	0	0	0	0	0	0
Prevotella oulorum	0	0	0	0	0	0	0	0	0	0	0	0	0	0	0	0	0	0	0	0	0	0	0	0	0	0	0	0	0	0	0	0	0	0	0	0	0	0	0	0	0	0	0	0	0	0	0	0	0
Prevotella salivae	0	0	0	0	0	0	0	0	0	0	0	0	0	0	0	0	0	0	0	0	0	0	0	0	0	0	0	0	0	0	0	0	0	0	0	0	0	0	0	0	0	0	0	0	0	0	0.000832088	0	0
Prevotella scopos	0	0	0	0	0	0	0	0	0	0	0	0	0	0	0	0	0	0	0	0	0	0	0	0	0	0	0	0	0	0	0	0	0	0	0	0	0	0	0	0	0	0	0	0	0	0	0.000277921	0	0
Prevotella sp oral taxon 299	0	0	0	0	0	0	0	0	0	0	0	0	0	0	0	0	0	0	0	0	0	0	0	0	0	0	0	0	0	0	0	0	0	0	0	0	0	0	0	0	0	0	0	0	0	0	0.000308057	0	0
Prevotella sp oral taxon 306	0	0	0	0	0	0	0	0	0	0	0	0	0	0	0	0	0	0	0	0	0	0	0	0	0	0	0	0	0	0	0	0	0	0	0	0	0	0	0	0	0	0	0	0	0	0	0	0	0
Prevotella timonensis	0	0	0	0	0	0	0	0	0	0	0	0	0	0	0	0	0	0	0	0	0	0	0	0	0	0	0	0	0	0	0	0	0	0	0	0	0	0	0	0	0	0	0	0	0	0	0	0	0
Prevotella veroralis	0	0	0	0	0	0	0	0	0	0	0	0	0	0	0	0	0	0	0	0	0	0	0	0	0	0	0	0	0	0	0	0	0	0	0	0	0	0	0	0	0	0	0	0	0	0	1.86556187135946e-05	0	0
Alistipes finegoldii	0	0	0	0	0	0	0	0	0	0	0	0	0	0	0	0	0	0	0	0	0	0	0	0	0	0	0	0	0	0	0	0	0	0	0	0	5.40070253522294e-05	0	0	0	0	0	0	0	0	0	0	0	0
Tannerella sp oral taxon HOT 286	0	0	0	0	0	0	0	0	0	0	0	0	0	0	0	0	0	0	0	0	0	0	0	0	0	0	0	0	0	0	0	0	0	0	0	0	0	0	0	0	0	0	0	0	0	0	0	0	0
Siphonobacter aquaeclarae	0	0	0	0	0	0	0.000832231	0	0	0	0	0	0	0	0	0	0	0	0	0	0	0	0	0	0	0	0	0	0	0	0	0	0	0	0	0	0	0	0	0	0	0	0	0	0	0	0	0	0
Capnocytophaga gingivalis	0	0	0	0	0	0	0	0	0	0	0	0	0	0	0	0	0	0	0	0	0	0	0	0	0	0	0	0	0	0	0	0	0	0	0	0	0	0	0	0	0	0	0	0	0	0	0	0	0
Capnocytophaga ochracea	0	0	0	0	0	0	0	0	0	0	0	0	0	0	0	0	0	0	0	0	0	0	0	0	0	0	0	0	0	0	0	0	0	0	0	0	0	0	0	0	0	0	0	0	0	0	0	0	0
Capnocytophaga sputigena	0	0	0	0	0	0	0	0	0	0	0	0	0	0	0	0	0	0	0	0	0	0	0	0	0	0	0	0	0	0	0	0	0	0	0	0	0	0	0	0	0	0	0	0	0	0	0	0	0
Chryseobacterium hominis	0	0	0	0	5.1152661281144e-05	0	0.000688999	0	0	0	0	0	0	0	0	0	0	0	0	0	0	0	0	0	0	0	0	0	0	0	0	0	0	0	0	0	0	0	0	0	0	0	0	0	0	0	0	0	0
Chryseobacterium indologenes	0	0	0	0	0.000228908	0.000729435	0.0041093	0	0	0	0	0	0	0	0	0	0	0	0	0	0	0	0	0	0	0.0119383	0	0	0	0	0	0	0	0	0	0	0	0	0	0	0	0	0	0	0	0	0	0	0
Chryseobacterium sp 36 9	0	0	0	0	6.77772761975158e-05	0	0.00256707	0	0	0	0	0	0	0	0	0	0	0	0	0	0	0	0	0	0	0	0	0	0	0	0	0	0	0	0	0	0	0	0	0	0	0	0	0	0	0	0	0	0
Cloacibacterium normanense	0	0	0	0	0	0	0	0	0	0	0	0	0	0	0	0	0	0	0.0669461	0.000100028	0	0	0	0	0	0	0	0	0	9.91430410661647e-05	0.000450199	0	0	0	0	0	0	0	0	0	0.000273064	0	0	0	0	0	0	0	0
Sphingobacterium sp 21	0	0	0	0	0	0	0	0	0	0	0	0	0	0	0	0	0	0	0	0	0	0	0	0	0	0	0	0	0	0	0	0	0	0	0	0	0	0	0	0	0	0	0	0	0	0	0	0	0
Anaerolinea thermolimosa	0	0	0	0	0	0	0	0	0	0	0	0	0	0	0	0	0	0	0	0	0	0	0	0	0	0	0	0	0	0	0	0	0	0	0	0	0	0	0	0	0	0	0	0	0	0	0	0	0
Kouleothrix aurantiaca	0	0	0	0	0	0	0	0	0	0	0	0	0	0	0	0	0	0	0	0	0	0	0	0	0	0	0	4.44567819278474e-06	0	0	0	0	0	0	0	0	0	0	0	0	0	0	0	0	0	0	0	0	0
Nitrolancea hollandica	0	0	0	0	0	0	0	0	0	0	0	0	0	0	0	0	0	0	0	0	0	0	0	0	0	0	0	0	0	0	0	0	0	0	0	0	0	0	0	0	0	0	0	0	0	0	0	0	0
Deinococcus proteolyticus	0	0	0	0	0	0	0.000937186	0	0	0	0	0	0	0	0	0	0	0	0	0	0	0	0	0	0	0	0	0	0	0	0	0	0	0	0	0	0	0	0	0	0	0	0	0	0	0	0	0	0
Deinococcus wulumuqiensis	0	0	0	0	0	0	0	0	0	0	0	0	0	0	0	0	0	0	0	0	0	0	0	0	3.43764762835981e-05	0	0	0	0	0	0.000241178	0	0	0	0	0	0	0	0	0	0	0	0	0	0	0	0	0	0
Thermus arciformis	0	0	0	0	0	0	0	0	0	0	0	0	0	0	0	0	0	0	0	0	0	0	0	0	0	0	0	0	0	0	0	0	0	0	0	0	0	0	0	0	0	0	0	0	0	0	0	0	0
Anoxybacillus flavithermus	0	0	0	0	0	0	0	0	0	0	0	0	0	0	0	0	0	0	0	0	0	0	0	0	0	0	0	0	0	0	0	0	0	0	0	0	0	0	0	0	0	0	0	0	0	0	0	0	0
Bacillus aerius	0	0	0	0	0	0	0	0.000223668	0	0	0	0	0	0	0	0	0	0	0	0	0	0	0	0	0	0	0	0	0	0	0	0	0	0	0	0	0	0	0	0	0	0	0	0	0	0	0	0	0
Bacillus intestinalis	0	0	0	0	0	0	0	0	0	0	0	0	0	0	0	0	0	0	0	0	0	0	0	0	0	0	0	0	0	0	0	0	0	0	0	0	0	0	0	0	0	0	0	0	0	0	0	0	0
Bacillus thermoamylovorans	0	0	0	0	0	0	0	0	0	0	0	0	0	0	0	0	0	0	0	0	0	0	0	0	0	0	0	0	0	0	0	0	0	0	0	0	0	0	0	0	0	0	0	0	0	0	0	0	0
Desulfuribacillus alkaliarsenatis	0	0	0	0	0	0	0	0	0	0	0	0	0	0	0	0	0	0	0	0	0	0	0	0	0	0	0	0	0	0	0	0	0	0	4.73461137490383e-05	0	0	0	0	0	0	0	0	0	0	0	5.69235545363529e-05	0	1.52579709351339e-05
Gemella asaccharolytica	0	0	0	0	0	0	0	0	0	0	0	0	0	0	0	0	0	0	0	4.92200214345255e-05	0	0	0	0	0	0	0	0	0	0	0	0	0	0	0	0	0	0	0	0	0	0	0	0	0	0	0	0	0
Gemella bergeri	0	1.31591868245128e-05	0	0	0	0	0	0	0	0	0	0	0	0	0	0	0	0	0	0	0	0	0	0	0	0	0	0	0	0	0	0	0	0	0	0	0	0	4.02655659967216e-05	0	0	0	0	0	0	0	0	0	0
Gemella haemolysans	0	0	0.595704	0.405366	0.00636659	0.000190748	0.0259325	0.000336491	0.269341	0.131118	0.023898	0.00471043	0	0	0.479663	0.00392916	7.55175469215692e-05	0.323687	0.0792874	0.00675267	0	0.0133907	0.000453921	0.000359976	0	0	0	0	0.161032	0.167438	0.00234211	0.0154612	0.000212318	0.00128173	0.0111842	0.000216688	0	0	0.0789888	5.33383409660058e-05	0.0128364	0.0303541	0.00391471	0	0	0.000158127	0.00478469	0	0.243605
Gemella morbillorum	0	0	0.0128907	0.0111237	0.000202053	0	0.000755676	0	0.00710365	0.00302828	0	0	0	0	0.0119382	0	0	0.00717428	0.0030726	0.000390585	0	0	0	0	0	0.000837774	0	0	0.00309611	0.0037032	0	0	1.59209465734869e-05	0.000109358	0.000549033	0	0	0	0.00195667	0	0	0.000614041	0	0	0	0	0.000806736	0	0.00692897
Gemella sanguinis	0	8.77279121634184e-06	0.0266403	0.0239716	0.00113111	0.000116568	0.0013496	0	0.0163433	0.00754527	0	0	0	0	0.01991	0.000545013	0	0.0113233	0.00179066	0.00111777	0	0	0	0	1.18722882010365e-05	0	0	5.42634250001667e-06	0.00891352	0.0100609	0	0.000225784	9.18069181974792e-06	0	0.00127971	0.000225451	0	0	0.00626917	1.43998826850374e-05	0.000720115	0.00347573	0.00198047	0	0	0.000102584	0.000960286	0	0.0154154
Listeria innocua	0	0	0	0	0	0	0	0	0	0	0	0	0	0	0	0	0	0	0	0	0	0	0	0	0	0	0	0	0	0	0	0	0	0	0	0	0	0	0	0	0	0	0	0	0	0	0	0	0
Listeria marthii	0	0	0	0	0	0	0	0	0	0	0	0	0	0	0	0	0	0	0	0	0	0	0	0	0	0	0	0	0	0	0	0	0	0	0	0	0	0	0	0	0	0	0	0	0	0	0	0	0
Listeria monocytogenes	0	0	0	0	0	0	0	0	0	0	0	0	0	0	0	0	0	0	0	0	0	0	0	0	0	0	0	0	0	0	0	0	0	0	0	0	0	0	0	0	0	0	0	0	0	0	0	0	0
Jeotgalibacillus marinus	0	0	0	0	0	0	0	0	0	0	0	0	0	0	0	0	0	0	0	0	0	0	0	0	0	0	0	0	0	0	0	0	0	0	0	0	0	0	0	0	0	0	0	0	0	0	0	0	0
Staphylococcus argenteus	0	0	0	7.44198063400058e-05	0	0.0765677	0	0.105906	0.0226289	0.00239336	0	0	0	0	0.00337369	0.00070218	0.00455287	0.0113445	0.019799	0.000233398	0	0	0	0	9.23203306379105e-05	0	0	8.27026899098926e-05	0.0107819	0.0452274	0	0	0	0.0136867	0	0	0	0	0	0	0	0	0	0	0	0	0	0.00012786	0.000455172
Staphylococcus aureus	0	0	0	0.000673991	0	0.617296	5.67991692504115e-05	0.809879	0.178368	0.0182486	0.0832413	0.0274197	0	0.000492475	0.0184641	0.00449192	0.0307805	0.0959888	0.0533636	0.00495693	0	0	0	0	0.000341461	0	0	0.000489678	0.0695912	0.34264	0.000364447	0.000173551	1.12724950191842e-05	0.0897902	0.000206229	0	0	0	0	0	0	0	0	0	0	0	0	0.000398276	0.00317851
Staphylococcus auricularis	0	0	0	0	0	0	0	0	0	0	0	0	0	0	0	0	0	0	0	0	0	0	0	0	0	0	0	0	0	0	0	0	0	0	0	0	0	0	0	0	0	0.000352319	0	0	0	0	0	0	3.27975076175776e-06
Staphylococcus capitis	0	0	0	0	0.000370857	0	0.000632199	0.000179132	0	0	0	0.0143792	0.987214	0.000193308	0	0.00208626	0.00141679	0	0.00531092	0.000650974	0.00460098	0.00383745	0	0	0.000275898	0.00244351	0	3.46501388555281e-06	0	0.000260425	0.000825366	0.0049504	0.00119674	0.109127	0	0.000260504	2.66336015435652e-05	0	0	0	0	0.000163936	0.0010018	0	0	0	0	0	0.000133186
Staphylococcus cohnii	0	0	0	0	0	0	0	0	0	0	0	0	0	0	0	0	0	0	0	0	0	0	0	0	0	0	0	0	0	0	0	0	0	4.61883724847714e-05	0	0	0	0	0	0	0	0	0	0	0	0	0	0	0
Staphylococcus epidermidis	0.896996	0.764106	0.0772213	0.0107937	0.0225762	0.00811915	0.00206082	0.0394497	0.0489293	0.115843	0.635506	0.271172	0.00465533	0.00677498	0.041852	0.0217878	0.322818	0.0257989	0.0847204	0.214075	0	0.0248021	0.240975	0.125179	0.000937911	0.0387122	8.66825802583519e-05	0.340204	0.0841057	0.0184811	0.0344938	0.752658	0.00067786	0.0248745	0.000210781	0.00175501	0.985013	7.2621024925448e-05	0	0.000364405	0.00013774	0.00604263	0.308769	0.000262754	0	0.00832889	4.37689515972797e-05	0.000301279	0.452232
Staphylococcus haemolyticus	0	0	0	0	0	0	0	0	0	0	0	0	0	0	0	0	0	0	0	0	0	0	0	0	0	0	0	0	0	0	0	0	0	0	0	0	0	0	0	0	0	0	0	0	0	0	6.93606336787493e-06	0	0
Staphylococcus hominis	0.000470872	0.00166598	0	0.007178	0.00109467	0.0051502	0.000193858	0.000766013	0.00520137	0.00300378	0.0284165	0.57021	0.0025353	0.00310673	0	0.00130803	0.0161519	0.00205403	0.0396284	0.00199579	0	0	0	0	2.48077663902255e-05	0.000756324	0	0.000138012	0.0172959	0.00323402	0.000310852	0.0274614	0	0.0019338	0	0.000117904	0	0	0	0	0	0.00139058	0	0	0	0	0	0	0
Staphylococcus lugdunensis	0	0	0.000334678	0.000810193	0	0	0	0	0	0	0	0	0	0	0	0	0.169697	0.000683265	0	0.00113206	0	0.0847269	0.00193611	0.000273701	0	0	0	0	0	0	0	0	0	0	0	0	0	0	0	0	0	0	0	0	0	0	0	0	0
Staphylococcus pasteuri	0	0	0	0	0	0	0	0	0	0	0	0	0	0	0	0	0	0	0	0	0	0	0	0	0	0	0	0	0	0	0	0	0	3.32827978199088e-05	0	0	0	0	0	0	0	0	0	0	0	0	0	0	0
Staphylococcus pettenkoferi	0	0	0	0	0	0	7.28511083863973e-05	0	0	0	0	0	0	0	0	0	0	0	0	0	0	0	0	0	0	0	0	0	0	0	0	0	0	0	0	0	0	0	0	0	0	0	0	0	0	0	0	0	0
Staphylococcus saprophyticus	0	0	0	0	0	0	0	0	0	0	0	0	0	0	0	0	0	0	0	0	0	0	0	0	1.47074615027765e-05	0	0	0	0	0	0	0	0	0	0	0	0	0	0	0	0	0	0	0	0	0	0	0	0
Staphylococcus schweitzeri	0	2.87238164018935e-05	0	0	0	0	0	0.000913475	0.000918528	0.000104016	0	0	0	0	0	0	5.16036570630723e-05	0	0	0	0	0	0	0	0	0	0	9.87202069280141e-06	0.000338506	0.00154998	0	0	0	0.000154188	0	0	0	0	0	0	0	0	0	0	0	0	0	0	2.31008531915112e-05
Staphylococcus warneri	0.0735993	5.80136193338735e-05	0	0	0.000128521	0	0	0.000197936	0	0	0	0	0	0	0	0	0.000578129	0	0.0040595	0.00353908	0	0	0	0	0.000127937	0	0	3.68076003314384e-05	0.000131912	0	0.00224028	0	0	0.00072475	0	0.000279623	0	0	0	0	0	0.00209234	0	0	0	0	0	0	8.99792491595282e-05
Abiotrophia defectiva	0	0	0	0	0	0	0	0	0	0	0	0	0	0	0	0	0	0	0	0	0	0	0	0	0	0	0	0	0	0	0	0	0	0	0	0	0	0	0	0	0	0	0	0	0	0	0	0	0
Abiotrophia sp HMSC24B09	0	0	0	0	0	0	3.21038782719717e-05	0	0	0	0	0	0	0	0	0	0	0	0	0	0	0	0	0	0	0	0	0	0	0	0	0	0	0	0	0	0	0	0	0	0	0	0	0	0	0	0	0	0
Facklamia ignava	0	0	0	0	0	0	0	0	0	0	0	0	0	0	0	0	0	0	0	0	0	0	0	0	0	0	0	0	0	0	0	0.000448199	0	0	0	0	0	0	0	0	0	0	0	0	0	0	0	0	0
Dolosigranulum pigrum	0	0	0	0.06644	0.655761	0	0.816363	0	0	0	0	0	0	0	0	0.926033	0	0	0	0.0165713	0	0	0	0	0.119485	0	0	0	0	0	0.543487	9.94124555382005e-05	1.65020030177747e-05	0.000621505	0	0.0357559	0	0	0	0.00326745	0.208297	0.00125828	0	0	0.00321874	3.08886727836315e-05	0.0160412	0	0
Granulicatella adiacens	0	0	0	0	0	0	0	0	0	0	0	0	0	0	0	0	0	0	0	0	0	0	0	0	0	0	0	0	0	0	0	0	0	0	0	0	0	0	0	0	0	0	0	0	0	0	3.42019676415902e-05	0	0
Granulicatella elegans	0	0	0	0	0.00171553	0	0.00344746	0	0	0	0	0	0	0	0	0	0	0	0	0	0	0	0	0	0	0	0	0	0	0	0	0	0	0	0	0	0	7.7347837198702e-06	5.07696266915185e-05	5.30444658091683e-05	0	2.15705363729575e-05	0	0	0	3.58950937546788e-06	0.00266608	0	6.84469724192925e-05
Enterococcus casseliflavus	0	0	0	0	0	0	0	0	0	0	0	0	0	0	0	0	0	0	0	0	0	0	0	0	0	0	0	0	0	0	0	0	0	0	0	0	0	0	0	0	0	0	0	0	0	0	0	0	0
Enterococcus cecorum	0	0	0	0	0	0	0	0	0	0	0	0	0	0	0	0	0	0	0.0024418	2.22283967768825e-05	0	0	0	0	0	0	0	0	0	0	0	0	0	0	0	0	0	0	0	0	0	0	0	0	0	0	0	0	0
Enterococcus faecalis	0	0	0	0.000987116	0	0	0	0.000345399	0.00312789	0	0	0	0	0.981567	0	0.000978488	0	0	0	0	0	0	0	0	0	0	0	0.000447706	0.0145355	0.000502697	0	0	0	0	0	0	0	0	0	0	0	0	0	0	0	0.00300631	0	0	0
Enterococcus faecium	0	0	0	0	0	0	0	0	0	0	0	0	0	0	0	0	0	0	0	0	0	0	0	0	0	0	0	0	0	0	0	0	0	0	0	0	0	0	0	0	0	0	0	0	0	0	0	0	0
Enterococcus gilvus	0	0	0	0	0	0	0	0	0	0	0	0	0	0	0	0	0	0	0	0	0	0	0	0	0	0	0	0	0	0	0	0	0	0	0	0	0	0	0	0	0	0	0	0	0	0	0	0	0
Lactobacillus acidophilus	0	0	0	0	0	0	0	0	0	0	0	0	0	0	0	0	0	0	0	0	0	0	0	0	0	0	0	0	0	0	0	0	0	0	0	0	0	0	0	0	0	0	0	0	0	0	0	0	0
Lactobacillus crispatus	0	0	0	0	1.72640231823861e-05	0	0	0	0	0	0	0	0	0	0	0	0	0	0	0	0	0	0	0	0	0	0	0	0	1.95493320412156e-05	0	0	0	0	0	0	0	0	0	0	0	0	0	0	0	0	0	0	0
Lactobacillus fermentum	0	0	0	0	1.08699405222431e-05	0	0	0	0	0	0	0	0	0	0	0	0	0	0	0	0	0	0	0	0	0	0	0	0	6.00443769837336e-05	0	0	0	0	0	0	0	0	0	0	0	0	0	0	0	0	0	0	0
Lactobacillus gasseri	0	0	0	0	0	0	0	0	0	0	0	0	0	0	0	0	0	0	0	0	0	0	0	0	0	0	0	0	0	0	0	0	0	0	0	0	0	0	0	0	0	0	0	0	0	0	0	0	0
Lactobacillus jensenii	0	0	0	0	0.000126603	0	0	0	0	0	0	0	0	0	0	0	4.06955669521789e-05	0	0.00169909	0	0	0	0	0	0	0	0	0	0	0	0	0	7.08888862031169e-06	0	0	0	0	0	0	0	0	0.000123671	0	0	0	0	0	0	0
Lactobacillus rhamnosus	0	0	0	0	0	0	0.000366725	0	0	0	0	0	0	0	0	0	0	0	0	0	0	0	0	0	0	0	0	0	0	0	0	0	0	0	0	0	0	0	0	0	0	0	0	0	0	0	0	0	0
Lactobacillus salivarius	0	0	0	0	0	0	0	0	0	0	0	0	0	0	0	0	0	0	0	0	0	0	0	0	0	0	0	0	0	0	0	0	0	0	0	0	0	0	0	0	0	0	0	0	0	0	0	0	0
Lactobacillus vaginalis	0	0	0	0	0	0	0	0	0	0	0	0	0	0	0	0	0	0	0	0	0	0	0	0	0	0	0	0	0	0	0	0	0	0	0	0	0	0	0	0	0	0	0	0	0	0	0	0	0
Leuconostoc citreum	0	0	0	0	0.00127306	0.000434482	0.00538604	0	0	0	0	0	0	0	0	0	0	0	0	0.00054142	0	0	0	0	0	0	0	0	0	0	0	0	0	0	0	0	0	0	0	0	0	0	0	0	0	0	0	0	0
Leuconostoc gelidum	0.000158404	0	0	0	0	0	0	0	0	0	0	0	0	0	0	0	0	0	0	0	0	0	0	0	0	0	0	0	0	0	0	0	0	0	0	0	0	0	0	0	0	0	0	0	0	0	0	0	0
Lactococcus lactis	0	0	0	0	0	0	0	4.25562658163331e-05	0.0011305	0	0	0	0	0	0	0	0	0	0	0	0	0	0	0	0	0	0	0	0.000285461	3.14185693519536e-05	0	0	0	0	0	0	0	0	0	0	0	0	0	0	0	0.000141691	0	0	0
Lactococcus plantarum	0	0	0	0	0	0	0	0	0	0	0	0	0	0	0	0	0	0	0	0	0	0	0	0	0	0	0	0	0	0	0	0	0	0.000140603	0	0	0	0	0	0	0	0	0	0	0	0	0	0	0
Streptococcus agalactiae	0	0	0	0	0	0	0	0	0	0	0	0	0	0	0	0	0	0	0	0	0	0	0	0	0	0	0	0	0	0	0	0	0	0	0	0	0	0	0	0	0	0	0	0	0	0	0	0	0
Streptococcus anginosus group	0	0	0	0	0	0	0	0	0	0	0	0	0	0	0	0.000714854	0	0	0	0	0	0	0	0	0	0.348398	0	0	0	0	0	0	0	0	0	0	0	0	0	0	0	0	0	0	0	0	0	0	0
Streptococcus australis	0	0	0	0	2.94127802366578e-05	0.000113036	0	0	0	0	0	0	0	0	0	0	0	0	0	0	0	0	0	0	0	0	0	0	0	0	0	0	0	0	0	0	0	0	0	0	0	4.17030369877177e-05	0	0	0	0	0.000117196	0	0
Streptococcus canis	0	0	0	0	0	0	0	0	0	0	0	0	0	0	0	0	0	0	0	0.00130195	0	0.0144409	0.00220741	9.96627827931462e-05	0	0	0	0	0	0	0	0	0	0	0	0	0	0	0	0	0	0	0	0	0	0	0	0	0
Streptococcus downei	0	0	0	0	0	0	0	0	0	0	0	0	0	0	0	0	0	0	0	0	0	0	0	0	0	0	0	0	0	0	0	0	0	0	0	0	0	0	0	0	0	0	0	0	0	0	0	0	5.56131650906751e-06
Streptococcus gordonii	0	0	0	0	0	0	0	0	0	0	0	0	0	0	0	0	0	0	0	0	0	0	0	0	0	0	0	0	0	8.30846611751662e-05	0.00361767	0	0	0	0	0	0	0	0	0	0	0	0	0	0	0	0	0	0
Streptococcus infantarius	0	0	0	0	0	0	0	0	0	0	0	0	0	0	0	0	0	0	0	0	0	0	0	0	0	0	0	0	0	0	0	0	0	0	0	0	0	0	0	0	0	0	0	0	0	0.000488079	0	0	0
Streptococcus infantis	0	0	0	0	0.000643884	0.00100319	0.00133478	0	0	0.00161609	0	0	0	0	0	0	0	0	0	0	0	0	0	0	1.02775032188077e-05	0	0	0	0	0	0	0.000471788	1.11562837303266e-05	0	0	0	0	0	0	0	0	0	0	0	0	2.45598009900434e-05	0.00937397	0	0
Streptococcus milleri	0	0	0	0	0	0	0	0	0	0	0	0	0	0	0	0	0	0	0	0	0	0	0	0	0	0	0	0	0	0	0	0	0	0	0	0	0	0	0	0	0	0	0	0	0	0	0	0	0
Streptococcus mitis	0.000345017	0.134286	0.25209	0.296393	0.0259414	0.241561	0.0351883	0.0186476	0.283195	0.0611219	0.0130535	0.0051071	0	0	0.359748	0.00840081	0.00022865	0.385885	0.0909979	0.390794	0.00491829	0.0590766	0.42136	0.352537	0.000892548	0.00591096	7.56752684795136e-06	1.18333493072653e-05	0.214512	0.114154	0.00286734	0.0069673	0.000306682	0.00287455	0.573184	0.0018777	0.000615532	0.0211089	0.690995	0.156085	0.166786	0.41538	0.105759	0.772674	0.366951	0.46535	0.215209	0.000750993	0.197371
Streptococcus oralis	0.00129978	0.00352638	0.00796533	0.00848245	0.003589	0.043676	0.00415745	0.000690797	0.0152372	0.571704	0.151622	0.0381297	0	0.00259585	0.00894875	0.00550336	0.000462755	0.0137119	0.133923	0.018548	0.0199112	0.0111892	0.0184215	0.0157869	0.000251267	0.00792395	0	8.96327176809983e-05	0.0568536	0.0389562	0.00807143	0.00253754	0.00015398	0.00628026	0.0280658	0.000630945	0	0.0020581	0.0291243	0.0161044	0.0107147	0.0201023	0.0130773	0.0810225	0.0162208	0.0381439	0.36624	0.000108754	0.0337729
Streptococcus parasanguinis	0	0	0	0	0.000512805	3.35575211235765e-05	0.00412041	0	0	0	0	0	0	0	0	0.00160969	0	0	0	0	0	0	0	0	6.55633826027387e-05	0	0	0	0	0.000134751	0	0	0	0	0	0	4.06902245804468e-05	0	0	0.0855615	0.00933008	0.0190425	0.00651167	0	0	0.021885	0.0207331	0	0
Streptococcus peroris	0	0	0	0	4.02827207589009e-05	8.47768954700879e-05	0.000169163	0	0	0	0	0	0	0	0	0	0	0	0	0	0	0	0	0	1.02775032188077e-05	0	0	0	0	0	0	0	0	0	0	0	0	0	0	0	0	0	0	0	0	0	0.0100145	0	0
Streptococcus pneumoniae	0	0	0	0.00011514	0	0.000178385	0	0.000100947	0.00433719	0.000282695	0	0.00471043	0	0	0	0.000258564	6.29312891013076e-05	0	0	0	0	0	0	0	0	0.00112867	0	0	0	0	0	0.00077845	1.80127497729231e-05	0	0	0	0	0	0	0	0	0	0	0	0	0	7.17523796676717e-05	0.00017048	0.0146089
Streptococcus pseudopneumoniae	0	2.88653130344151e-05	0.000825538	0.00179731	0.00114966	0	0.00124588	0.00118069	0.0275939	0.00251048	0	0	0	0	0.0308256	0	0	0.0525309	0	0.00320089	0	0	0.00235298	0.000499801	0	0	0	0	0	0.000143129	0	0	0	0	0.0304385	0	0	0.000429818	0.0166729	0.0152827	0.00559418	0.00505613	0.00372206	0.0353006	0.00213224	0.00945307	0.0191892	0	0.0149935
Streptococcus pyogenes	0	0	0	0	0	0	0	0	0	0	0	0	0	0	0	0	0	0	0	0	0	0.027973	0.00208962	0	0	0	0	0	0	0	0	0	0	0	0	0	0	0	0	0	0	0	0	0	0	0	0	0	0
Streptococcus salivarius	0	0	0	0.0233734	0.000326738	0	0.00696284	0.000335502	0.0128186	0.00300705	0	0.00163626	0	0	0	0.00190121	0	0	0.000457838	0.00242607	0	0	0.00392251	0.00454284	0.00020236	0.000186172	0	0	0	0.000488035	0.00519873	0.000999179	0	0	0.000296368	0	0.000271515	0	0	0.111705	0.0276205	0.0205783	0.0239583	0	0	0.0881363	0.000894513	0	0
Streptococcus salivarius CAG 79	0	4.52789224069256e-06	0	0	0	0	0	0	0	0	0.00682799	0.00654502	0	0	0	0	0	0	0	0	0	0	0	0.000368901	0	0.00132648	0	9.21824448798013e-06	0	0	0	0.000315087	0	0	0	0	0.000190134	0	0	0	0	0	0	0	0	0	0	0	0
Streptococcus sanguinis	0	0	0	0	0.000110618	0	0.000217319	0	0	0	0	0	0	0	0	0	0	0	0.00100724	0	0	0	0	0	5.5285879383931e-05	0	0	0	0	0	0	0	0	4.8226094800276e-05	0	0	0	0	0	0	0	0	0.00161828	0	0	0	0	0	0
Streptococcus sinensis	0.000169254	0	0	0	0	0	0	0	0	0	0	0	0	0.000414231	0	0	0	0	0	0	0	0	0	0	0	0	0	0	0	0	0	0	0	0	0	0	0	0	0	0	0	0	0	0	0	0	0	0	0
Streptococcus sp A12	0	0	0	0	6.84166844635301e-05	0	0	0	0	0	0	0	0	0	0	0	0	0	0	0	0	0	0	0	0	0	0	0	0	0	0	0	0	0	0	0	0	0	0	0	0	0	0	0	0	0	0.000450127	0	0
Streptococcus sp F0442	0	0	0	0	4.98738447491154e-05	0	0	0	0	0	0	0	0	0	0	4.05591072940485e-05	0	0	0	0	0	0	0	0	0	0	0	0	0	0	0	0	0	0	0	0	0	0	0	1.43998826850374e-05	0	0	0	0	0	0	0.000397747	0	0
Streptococcus sp HMSC034E03	0	0.0014127	0	5.47617442879288e-05	0.000107421	0	0.000286465	0	0	0	0	0	0	0	0	0.000141957	0	0	0	0	0	0	0	0	0	0	0	0	0	0	0	0	0	0	0	0	0	0	0.00084616	0	0	0	0	0	0	7.74578338916752e-06	0.000270506	0	0
Streptococcus sp HMSC067H01	0	0	0	0	0.000396433	0	0.000451924	0	0	0	0	0	0	0	0	0	0	0	0	0	0	0	0	0	0	0	0	0	0	0	0	0	0	0	0	0	0	0	0	0	0	0	0	0	0	0	0.000390094	0	0
Streptococcus sp HMSC070B10	0	0	0	0	0	0	0	6.136019722355e-05	0	0	0	0	0	0	0.0138139	0.00111031	1.80403028757082e-05	0	0.00219762	0	0	0	0	0	0	0.000232715	0	0	0	0	0.000723535	0	0	0.00031313	0	0	0	0	0	0	0.000531628	0	0	0	0	0	0	0	0
Streptococcus sp HMSC071D03	0	0.000680599	0.00315713	0.00115421	0.00023786	0	0	0.000100947	0.00568237	0.00213047	0	0	0	0	0	0	0	0	0	0	0	0	0	0	0	0.000267622	0	6.14549632532009e-06	0	0	0	0	0	0	0.0110621	0	0	0	0	0	0.000478465	0	0	0	0	0	0.000749334	0	0.000187944
Streptococcus sp HPH0090	0	0	0	0	7.60895836557017e-05	0.00131757	0.000345734	0	0	0	0	0	0	0	0	0	0	0	0	0	0	0	0	0	2.83517330174005e-05	0	0	0	0	0	0	0	0	0	0	0	0	0	0	0	0	0	0	0	0	0	0	0	0
Streptococcus sp M334	0	0.0644666	0.00425041	0.0587383	0.00158573	0	0.000123476	0.000422594	0.0148541	0.00417203	0	0	0	0	0	0.00130803	0	0	0	0.000171476	0	0	0	0	4.74891528041459e-05	0	0	4.44567819278474e-06	0	0	0	0	0	0	0.214619	0.000963147	0	0	0.0132357	0.0046541	0.00271372	0.0180344	0.00303621	0	0	0.0333202	0.0177702	0	0.000172401
Streptococcus sp NLAE zl C503	0	0	0	0	0.000159213	0.000114802	0	0	0	0	0	0	0	0	0	0	0	0	0	0	0	0	0	0	0	0	0	0	0.0224565	0	0	0	0	0	0.0699097	0	0	2.57826123995673e-05	0	0	0	0	0	0.0404446	0	0	0	0	0
Streptococcus sp SK643	0	0.000366476	0	0.000360866	0	0	0	9.59990182368444e-05	0	1.58160933166604e-05	0	0	0	0	0.000905296	0	0	0.0387823	0	0	0	0	0.000574349	0.00121827	8.94851573361704e-05	0	0	0	0.000576506	0	0	0	0	0	0.000408815	0	0	0.000133425	0.000670509	0.0010841	0	0	0	0.000614401	0	3.71230838041809e-05	2.94184756637454e-05	0	7.88566161413932e-05
Streptococcus sp oral taxon 058	0	0	0.000691667	0.000689436	0	0	0	0	0	0	0	0	0	0	0	0	1.04885481835513e-05	0	0	0	0	0	0	0	0	0	0	0	0	0.0127985	0	0	0	6.24901510088084e-05	0.00398936	6.05452256902952e-05	0	0	0	0	0	0	0	0	0	0	0	0	0.000165414
Streptococcus thermophilus	0	8.27755300251609e-05	0	0	0	0	0.000118537	0.000104906	0.00179901	1.86658398602028e-05	0.005121	0.00476002	0	0	0	0.000218005	0.000214386	0	0.00100724	0	0	0	0	0	0	0.00115194	0	9.08748924701587e-06	0.000889188	0	0.00105583	0.000252744	0	0.000312451	0	0	0	0	0	0.000177794	0	0.00186369	0	0	0	0.00388234	0	0	0
Streptococcus troglodytae	0	0	0	0	1.34275735863003e-05	0	0	0	0	0	0	0	0	0	0	0	0	0	0	0.000173064	0	0	0	0	0	0	0	0	0	0	0	0	0	0	0	0	0	0	0	0	0	0	0.000986383	0	0	0	0	0	0
Streptococcus vestibularis	0	0	0	0.00208937	0	0	0.000330917	0	0.000312517	0.0435198	0.0356461	0.00956962	0	0	0	0.000321938	0	0	0.000620625	0.173016	0	0.478369	0.227123	0.277912	0.000232307	0.00538735	0	1.58867617771572e-05	6.07216241568768e-05	0	0	0	0	0	0	0	0	0	0	0.450912	0.0840818	0.0743795	0.0494656	0	0	0.231953	0.000110738	0	0.00991483
Clostridium baratii	0	0	0	0	0	0	0	0	0	0	0	0	0	0	0	0	0	0	0	0	0	0	0	0	0	0	0	0	0	0	0	0	0	0	0	0	0	0	0	0	0	0	0	0	0	0	0	0	0
Clostridium neonatale	0	0	0	0	0	0	0.000282761	0	0	0	0	0	0	0	0	0	0	0	0	0	0	0	0	0	0	0	0	0	0	0	0	0	0	0	0	0	0	0	0	0	0	0	0	0	0	0	0	0	0
Clostridium perfringens	0	0	0	0	0	0	0	0	0	0	0	0	0	0	0	0	0	0	0	0	0	0	0	0	0	0	0	0	0.0263413	0.0187331	0	0.000171866	0	0	0	0	0	0	0	0	0	0	0	0	0	0	0	0	0
Clostridium sp 7 2 43FAA	0	0	0	0	0	0	0	0	0	0	0	0	0	0	0	0	0	0	0	0	0	0	0	0	0	0	0	0	0	0	0	0	0	0	0	0	0	0	0	0	0	0	0	0	0	0	0	0	0
Clostridium sp CAG 253	0	0	0	0	0	0	0	0	0	0	0	0	0	0	0	0	0	0	0	0	0	0	0	0	0	0	0	0	0	0	0	0	0	0	0	0	3.77309355200507e-05	0	0	0	0	0	0	0	0	0	0	0	0
Eubacterium sulci	0	0	0	0	0	0	0	0	0	0	0	0	0	0	0	0	0	0	0	0	0	0	0	0	0	0	0	0	0	0	0	0	0	0	0	0	0	0	0	0	0	0	0	0	0	0	0	0	0
Mogibacterium diversum	0	0	0	0	0	0	0	0	0	0	0	0	0	0	0	0	0	0	0	0	0	0	0	0	0	0	0	0	0	0	0	0	0	0	0	0	0	0	0	0	0	0	0	0	0	0	3.99421580150039e-05	0	0
Mogibacterium pumilum	0	0	0	0	0	0	0	0	0	0	0	0	0	0	0	0	0	0	0	0	0	0	0	0	0	0	0	0	0	0	0	0	0	0	0	0	0	0	0	0	0	0	0	0	0	0	1.1002031549043e-05	0	0
Eubacterium eligens	0	0	0	0	0	0	0	0	0	0	0	0	0	0	0	0	0	0	0	0	0	0	0	0	0	0	0	0	0	0	0	0	0	0	0	0	0.000221207	0	0	0	0	0	0	0	0	0	0	0	0
Eubacterium hallii	0	0	0	0	0	0	0	0	0	0	0	0	0	0	0	0	0	0	0	0	0	0	0	0	0	0	0	0	0	0	0	0	0	0	0	0	0.000338839	0	0	0	0	0	0	0	0	0	0	0	0
Mageeibacillus indolicus	0	0	0	0	0	0	0	0	0	0	0	0	0	0	0	0	0	0	0	0	0	0	0	0	0	0	0	0	0	0	0	0	0	0	0	0	0	0	0	0	0	0	0	0	0	0	0	0	0
Anaerostipes hadrus	0	0	0	0	0	0	0	0	0	0	0	0	0	0	0	0.000258564	0	0	0	0	0	0	0	0	0	0	0	0	0	0	0	0	0	0	0	0	0.000134648	0	0	0	0	0	0	0	0	0	0	0	0
Blautia obeum	0	0	0	0	0	0	0	0	0	0	0	0	0	0	0	0	0	0	0	0	0	0	0	0	0	0	0	0	0	0	0	0	0	0	0	0	8.13804491608936e-06	0	0	0	0	0	0	0	0	0	0	0	0
Blautia wexlerae	0	0	0	0	0	0	0.000190154	0	0	0	0	0	0	0	0	0	0	0	0	0	0	0	0	0	0	0	0	0	0	0	0	0	0	0	0	0	0.000230825	0	0	0	0	0	0	0	0	0	0	0	0
Dorea longicatena	0	0	0	0	0	0	0	0	0	0	0	0	0	0	0	0	0	0	0	0	0	0	0	0	0	0	0	0	0	0	0	0	0	0	0	0	0.000134648	0	0	0	0	0	0	0	0	0	0	0	0
Fusicatenibacter saccharivorans	0	0	0	0	0	0	5.18601110547235e-05	0	0	0	0	0	0	0	0	0	0	0	0	0	0	0	0	0	0	0	0	0	0	0	0	0	0	0	0	0	0	0	0	0	0	0	0	0	0	0	0	0	0
Lachnoanaerobaculum saburreum	0	0	0	0	0	0	0	0	0	0	0	0	0	0	0	0	0	0	0.000895328	0	0	0	0	0	0	0	0	0	0	0	0.000117909	0	0	0	0	0	0	0	0	0	0	0	0	0	0	0	0.000756509	0	0
Lachnoanaerobaculum umeaense	0	0	0	0	0	0	0	0	0	0	0	0	0	0	0	0	0	0	0	0	0	0	0	0	0	0	0	0	0	0	0	0	0	0	0	0	0	0	0	0	0	0	0	0	0	0	9.16038713757275e-05	0	0
Eubacterium rectale	0	0	0	0	0	0	0	0	0	0	0	0	0	0	0	0	0	0	0	0	0	0	0	0	0	0	0	0	0	0	0	0	0	0	0	0	0.0015921	0	0	0	0	0	0	0	0	0	0	0	0
Lachnospiraceae bacterium oral taxon 096	0	0	0	0	0	0	0	0	0	0	0	0	0	0	0	0	0	0	0	0	0	0	0	0	0	0	0	0	0	0	0	0	0	0	0	0	0	0	0	0	0	0	0	0	0	0	0	0	0
Oribacterium asaccharolyticum	0	0	0	0	0	0	0	0	0	0	0	0	0	0	0	0	0	0	0	0	0	0	0	0	0	0	0	0	0	0	0	0	0	0	0	0	0	0	0	0	0	0	0	0	0	0	6.93606336787493e-06	0	0
Oribacterium parvum	0	0	0	0	0	0	0	0	0	0	0	0	0	0	0	0	0	0	0	0	0	0	0	0	0	0	0	0	0	0	0	0	0	0	0	0	0	0	0	0	0	0	0	0	0	0	7.89276176344389e-06	0	0
Oribacterium sinus	0	0	0	0	0	0	0	0	0	0	0	0	0	0	0	0	0	0	0	0	0	0	0	0	0	0	0	0	0	0	0	0	0	0	0	0	0	0	0	0	0	0	0	0	0	0	0.000587891	0	0
Roseburia faecis	0	0	0	0	0	0	0	0	0	0	0	0	0	0	0	0	0	0	0	0	0	0	0	0	0	0	0	0	0	0	0	0	0	0	0	0	8.65592050165868e-05	0	0	0	0	0	0	0	0	0	0	0	0
Roseburia hominis	0	0	0	0	0	0	0	0	0	0	0	0	0	0	0	0	0	0	0	0	0	0	0	0	0	0	0	0	0	0	0	0	0	0	0	0	0	0	0	0	0	0	0	0	0	0	0	0	0
Roseburia inulinivorans	0	0	0	0	0	0	0	0	0	0	0	0	0	0	0	0	0	0	0	0	0	0	0	0	0	0	0	0	0	0	0	0	0	0	0	0	9.173796087228e-05	0	0	0	0	0	0	0	0	0	0	0	0
Stomatobaculum longum	0	0	0	0	0.000218678	0	0	0	0	0	0	0	0	0	0	0	0	0	0	0	0	0	0	0	0	0	0	0	0	0	0	0	0	0	0	0	0	0	0	0	0	0	0	0	0	0	0.0020349	0	0
Peptostreptococcus anaerobius	0	0	0	0	0	0	0.000243249	0	0	0	0	0	0	0	0	0	0	0	0	0	0	0	0	0	0	0	0	0	0	0	0	0	0	0	0	0	0	0	0	0	0	0	0	0	0	0	0	0	0
Peptostreptococcus sp MV1	0	0	0	0	0	0	0	0	0	0	0	0	0	0	0	0	0	0	0	0	0	0	0	0	0	0	0	0	0	0	0	0	0	0	0	0	0	0	0	0	0	0	0	0	0	0	0	0	0
Peptostreptococcus stomatis	0	0	0	0	0	0	0	0	0	0	0	0	0	0	0	0	0	0	0	0	0	0	0	0	0	0	0	0	0	0	0	0	0	0	0	0	0	0	0	0	0	0	0	0	0	0	0	0	0
Faecalibacterium prausnitzii	0	0	0	0	0	0	0	0	0	0	0	0	0	0	0	0	0	0	0	0	0	0	0	0	0	0	0	0	0	0	0	0	0	0	0	0	0.000508258	0	0	0	0	0	0	0	0	0	0	0	0
Flavonifractor plautii	0	0	0	0	0	0	0	0	0	0	0	0	0	0	0	0	0	0	0	0	0	0	0	0	0	0	0	0	0	0	0	0	0	0	0	0	0	0	0	0	0	0	0	0	0	0	0	0	0
Gemmiger formicilis	0	0	0	0	0	0	0	0	0	0	0	0	0	0	0	0	0	0	0	0	0	0	0	0	0	0	0	0	0	0	0	0	0	0	0	0	2.51539570133671e-05	0	0	0	0	0	0	0	0	0	0	0	0
Ruminococcus bicirculans	0	0	0	0	0	0	0	0	0	0	0	0	0	0	0	0	0	0	0	0	0	0	0	0	0	0	0	0	0	0	0	0	0	0	0	0	0.000190134	0	0	0	0	0	0	0	0	0	0	0	0
Ruminococcus bromii	0	0	0	0	0	0	0	0	0	0	0	0	0	0	0	0	0	0	0	0	0	0	0	0	0	0	0	0	0	0	0	0	0	0	0	0	0.00188433	0	0	0	0	0	0	0	0	0	0	0	0
Bulleidia extructa	0	0	0	0	0	0	0	0	0	0	0	0	0	0	0	0	0	0	0	0	0	0	0	0	0	0	0	0	0	0	0	0	0	0	0	0	0	0	0	0	0	0	0	0	0	0	0	0	0
Clostridium innocuum	0	0	0	0	0	0	7.90249311310073e-05	0	0	0	0	0	0	0	0	0	0	0	0	0	0	0	0	0	0	0	0	0	0	0	0	0	0	0	0	0	0	0	0	0	0	0	0	0	0	0	0	0	0
Solobacterium moorei	0	0	0	0	0	0	0	0	0	0	0	0	0	0	0	0	0	0	0	0	0	0	0	0	0	0	0	0	0	0	0	0	0	0	0	0	0	0	0	0	0	0	0	0	0	0	0.00179477	0	0
Firmicutes bacterium CAG 83	0	0	0	0	0	0	0	0	0	0	0	0	0	0	0	0	0	0	0	0	0	0	0	0	0	0	0	0	0	0	0	0	0	0	0	0	1.40566230368816e-05	0	0	0	0	0	0	0	0	0	0	0	0
Selenomonas flueggei	0	0	0	0	0	0	0	0	0	0	0	0	0	0	0	0	0	0	0	0	0	0	0	0	0	0	0	0	0	0	0	0	0	0	0	0	0	0	0	0	0	0	0	0	0	0	0	0	0
Selenomonas noxia	0	0	0	0	0	0	0	0	0	0	0	0	0	0	0	0	0	0	0	0	0	0	0	0	0	0	0	0	0	0	0	0	0	0	0	0	0	0	0	0	0	0	0	0	0	0	0	0	0
Dialister invisus	0	0	0	0	0	0	0	0	0	0	0	0	0	0	0	0	0	0	0	0	0	0	0	0	0	0	0	0	0	0	0	0	0	0	0	0	9.69167167279733e-05	0	0	0	0	0	0	0	0	0	0	0	0
Dialister micraerophilus	0	0	0	0	0	0	0	0	0	0	0	0	0	0	0	0	0	0	0	0	0	0	0	0	0	0	0	0	0	0	0	0	0	0	0	0	0	0	0	0	0	0	0	0	0	0	0	0	0
Megasphaera micronuciformis	0	0	0	0	0	0	0	0	0	0	0	0	0	0	0	0	0	0	0	0	0	0	0	0	0	0	0	0	0	0	0	0	0	0	0	0	0	0	0	0	0	0	0	0	0	0	0.00505663	0	0
Veillonella atypica	0	0	0	0	0	0	0.00345611	0.0115258	0.0654927	0.0284717	0	0	0	0	0	0.00155646	0	0	0.00627747	0	0	0	0	0	0	0	0	0	0.0722664	0.0255056	0	0	0	0	0	0	0	0	0	0	0	0	0	0	0	0	0.0173526	0	0
Veillonella dispar	0	0	0	0	8.12048497838161e-05	0	0.00146196	0	0	0	0	0	0	0	0	0	0	0	0.00669461	0.000817687	0	0	0	0	4.07556162125133e-05	0	0	0	0.0205763	0.0146278	0	0	0	0	0	0	0	0	0	0	0	0	0	0	0	0	0.0349939	0	0
Veillonella infantium	0	0	0	0	9.14353820400449e-05	0	0.00366972	0	0	0	0	0	0	0	0	0.000177446	0	0	0.00150578	0	0	0	0	0	0	0	0	0	0.0164779	0.00822887	0	0	0	0	0	0	0	0	0	0	0	0	0	0	0	0	0.0169204	0	0
Veillonella parvula	0	0	0	0	0.00017264	0	0.00104955	0	0	0	0	0	0	0	0	0	0	0	0	0	0	0	0	0	0	0	0	0	0.00216155	0.000516661	0	8.08779299293835e-05	0	0.000199018	0	6.37318165161002e-05	0	0	0	0	0	0	0	0	0	0	0.00563208	0	0
Veillonella rodentium	0	0	0	0	0	0	0	0	0	0	0	0	0	0	0	0	0	0	0	0	0	0	0	0	0	0	0	0	0	0	0	0	0	0	0	0	0	0	0	0	0	0	0	0	0	0	0	0	0
Veillonella rogosae	0	0	0	0	0.000282618	0	0.000516132	0	0	0	0	0	0	0	0	0	0	0	0	0	0	0	0	0	0	0	0	0	0.00478794	0.00220558	0	0	0	0	0	0	0	0	0	0	0	0	0.00051631	0	0	0	0.00734338	0	0
Veillonella sp T11011 6	0	0	0	0	0	0	0.000647017	0	0	1.23963974644095e-05	0	0	0	0	0	0.000286449	0	0	0	0	0	0	0	0	0	0	0	0	0.00447176	0.00232497	0	0	0	0	0	0	0	0	0	0	0	0	0	0	0	0	0.0119664	0	0
Veillonella tobetsuensis	0	0	0	0	0	0	0	0	0	0	0	0	0	0	0	0	0	0	0	0	0	0	0	0	0	0	0	0	0.0711574	0.00986892	0	0	0	0	0	0	0	0	0	0	0	0	0	0	0	0	0.00021741	0	0
Anaerococcus nagyae	0	0	0	0	0	0	0	0	0	0	0	0	0	0	0	0	0	0	0	0	0	0	0	0	0	0	0	0	0	0	0	0	0	0	0	0	0	0	0	0	0	5.60833945696894e-05	0	0	0	0	0	0	0
Anaerococcus octavius	0	0	0	0	0	0	0	0	0	0	0	0	0	0	0	0	0	0	0	0	0	0	0	0	0	0	0	0	0	0	0	0	0	0.000225508	0	0.000138617	0	0	0	0	0	0	0	0	0	0	0	0	0
Anaerococcus tetradius	0	0	0	0	0.000126603	0	0	0	0	0	0	0	0	0	0	0	0	0	0	0	0	0	0	0	0	0	0	0	0	0	0	0	0	0	0	0	0	0	0	0	0	0	0	0	0	0	0	0	0
Finegoldia magna	0	0	0	0	0	0	0	0	0	0	0	0	0	0	0	3.04193304705363e-05	0	0	0.000396793	0.000282618	0	0	0	0	0	0	0	0	0	0	0	0	0	0	0	0	0	0	0	0	0	0	0.000123298	0	0	0	0	0	0
Parvimonas micra	0	0	0	0	0	0	0	0	0	0	0	0	0	0	0	0	0	0	0	0	0	0	0	0	0	0	0	0	0	0	0	0	0	0	0	0	0	0	0	0	0	0	0	0	0	0	0	0	0
Parvimonas sp KA00067	0	0	0	0	0	0	0	0	0	0	0	0	0	0	0	0	0	0	0	0	0	0	0	0	0	0	0	0	0	0	0	0	0	0	0	0	0	0	0	0	0	0	0	0	0	0	0	0	0
Parvimonas sp oral taxon 110	0	0	0	0	0	0	0	0	0	0	0	0	0	0	0	0	0	0	0	0	0	0	0	0	0	0	0	0	0	0	0	0	0	0	0	0	0	0	0	0	0	0	0	0	0	0	0	0	0
Parvimonas sp oral taxon 393	0	0	0	0	0	0	0	0	0	0	0	0	0	0	0	0	0	0	0	0	0	0	0	0	0	0	0	0	0	0	0	0	0	0	0	0	0	0	0	0	0	0	0	0	0	0	0	0	0
Peptoniphilus duerdenii	0	0	0	0	2.94127802366578e-05	0	0	0	0	0	0	0	0	0	0	0	0	0	0	0	0	0	0	0	0	0	0	0	0	0	0	0	0	0	0	0	0	0	0	0	0	0	0	0	0	0	0	0	0
Peptoniphilus harei	0	0	0	0	0	0	0	0	0	0	0	0	0	0	0	0	0	0	0	0	0	0	0	0	0	0	0	0	0	0	0.000160785	0	0	0	0	0	0	0	0	0	0	0	0	0	0	0	0	0	0
Peptoniphilus sp DNF00840	0	0	0	0	0	0	0	0	0	0	0	0	0	0	0	0	0	0	0	0	0	0	0	0	0	0	0	0	0	0	0	0	0	0	0	0	0	0	0	0	0	0	0	0	0	0	0	0	0
Tissierellia bacterium KA00581	0	0	0	0	0	0	0	0	0	0	0	0	0	0	0	0	0	0	0	0	0	0	0	0	0	0	0	0	0	0	0	0.00039428	0	0	0	0	0	0	0	0	0	0	0	0	0	0	0	0	0
Fusobacterium hwasookii	0	0	0	0	0	0	0	0	0	0	0	0	0	0	0	0	0	0	0	0	0	0	0	0	0	0	0	0	0	0	0	0	0	0	0	0	0	0	0	0	0	0	0	0	0	0	0	0	0
Fusobacterium nucleatum	0	0	0	0	0	0	0	0	0	0	0	0	0	0	0	0	0	0	0	0	0	0	0	0	0	0	0	0	0	0	0	0	0	0	0	0	0	0	0	0	0	0	0	0	0	0	0.0002607	0	0
Fusobacterium periodonticum	0	0	0	0	0	0	0	0	0	0	0	0	0	0	0	0	0	0	0	0	0	0	0	0	0	0	0	0	0	0	0	0	0	0	0	0	0	0	0	0	0	0	0	0	0	0	0.000728287	0	0
Fusobacterium sp oral taxon 370	0	0	0	0	0	0	0	0	0	0	0	0	0	0	0	0	0	0	0	0	0	0	0	0	0	0	0	0	0	0	0	0	0	0	0	0	0	0	0	0	0	0	0	0	0	0	0	0	0
Leptotrichia buccalis	0	0	0	0	0	0	0	0	0	0	0	0	0	0	0	0	0	0	0	0	0	0	0	0	0	0	0	0	0	0	0	0	0	0	0	0	0	0	0	0	0	0	0	0	0	0	2.48741582847928e-05	0	0
Leptotrichia goodfellowii	0	0	0	0	0	0	0	0	0	0	0	0	0	0	0	0	0	0	0	0	0	0	0	0	0	0	0	0	0	0	0	0	0	0	0	0	0	0	0	0	0	0	0	0	0	0	0	0	0
Leptotrichia hofstadii	0	0	0	0	0	0	0	0	0	0	0	0	0	0	0	0	0	0	0	0	0	0	0	0	0	0	0	0	0	0	0	0	0	0	0	0	0	0	0	0	0	0	0	0	0	0	0.000208321	0	0
Leptotrichia sp oral taxon 212	0	0	0	0	0	0	0	0	0	0	0	0	0	0	0	0	0	0	0	0	0	0	0	0	0	0	0	0	0	0	0	0	0	0	0	0	0	0	0	0	0	0	0	0	0	0	0.000150919	0	0
Leptotrichia sp oral taxon 215	0	0	0	0	0	0	0	0	0	0	0	0	0	0	0	0	0	0	0	0	0	0	0	0	0	0	0	0	0	0	0	0	0	0	0	0	0	0	0	0	0	0	0	0	0	0	0.00329128	0	0
Leptotrichia sp oral taxon 225	0	0	0	0	0	0	0	0	0	0	0	0	0	0	0	0	0	0	0	0	0	0	0	0	0	0	0	0	0	0	0	0	0	0	0	0	0	0	0	0	0	0	0	0	0	0	2.2004063098086e-05	0	0
Leptotrichia sp oral taxon 498	0	0	0	0	0	0	0	0	0	0	0	0	0	0	0	0	0	0	0	0	0	0	0	0	0	0	0	0	0	0	0	0	0	0	0	0	0	0	0	0	0	0	0	0	0	0	3.27669200482367e-05	0	0
Leptotrichia sp oral taxon 847	0	0	0	0	0	0	0	0	0	0	0	0	0	0	0	0	0	0	0	0	0	0	0	0	0	0	0	0	0	0	0	0	0	0	0	0	0	0	0	0	0	0	0	0	0	0	3.10926978559911e-06	0	0
Leptotrichia sp oral taxon 879	0	0	0	0	0	0	0	0	0	0	0	0	0	0	0	0	0	0	0	0	0	0	0	0	0	0	0	0	0	0	0	0	0	0	0	0	0	0	0	0	0	0	0	0	0	0	0	0	0
Leptotrichia wadei	0	0	0	0	0	0	0	0	0	0	0	0	0	0	0	0	0	0	0	0	0	0	0	0	0	0	0	0	0	0	0	0	0	0	0	0	0	0	0	0	0	0	0	0	0	0	0.00245226	0	0
Sneathia amnii	0	0	0	0	0	0	0	0	0	0	0	0	0	0	0	0	0	0	0	0	0	0	0	0	0	0	0	0	0	0	0	0	0	0	0	0	0	0	0	0	0	0	0	0	0	0	0	0	0
Singulisphaera acidiphila	0	0	0	0	0	0	0	0	0	0	0	0	0	0	0	0.000154632	0	0	0	0	0	0	0	0	0	0	0	0	0	0	0	0	0	0	0	0	0	0	0	0	0	0	0	0	0	0	0	0	0
Brevundimonas diminuta	0	0	0	0	0	0	0	0	0	0	0	0	0	0	0	0	0	0	0	0	0	0	0	0	0	0	0	0	0	0	0	0	0	0	0	0	0	0	0	0	0	0	0	0	0	0	0	0	0
Brevundimonas sp SH203	0	0	0	0	0	0	0.000171632	0	0	0	0	0	0	0	0	0	0	0	0	0	0	0	0	0	0	0	0	0	0	0	0	0	0	0	0	0	0	0	0	0	0	0	0	0	0	0	0	0	0
Brevundimonas vesicularis	0	0	0	0	7.6728991921716e-05	0	0.00321286	0	0	0	0	0	0	0	0	0	0	0	0	0	0	0	0	0	0	0	0	0	0	0	0	0	0	0	0	0	0	0	0	0	0	0	0	0	0	0	0	0	0
Bosea vaviloviae	0	0	0	0	0	0	0.000376603	0	0	0	0	0	0	0	0	0	0	0	0	0	0	0	0	0	0	0	0	0	0	0	0	0.000729586	0	0	0	0	0	0	0	0	0.000256148	0	0	0	0	0	0	0	0
Bradyrhizobium sp DOA9	0	0	0	0	0	0	2.46952909784398e-05	0	0	0	0	0	0	0	0	0	0	0	0	0	0	0	0	0	6.20194159755636e-06	0	0	0	0	0	0	0	0	0	0	0	0	0	0	0	0	0	0	0	0	0	0	0	0
Ochrobactrum anthropi	0	0	0	0	0	0	0	0	0	0	0	0	0	0	0	0	0	0	0	0	0	0	0	0	0	0	0	0	0	0	0	0	0	1.90187416113765e-05	0	0	0	0	0	0	0	0	0	0	0	0	0	0	0
Ochrobactrum haematophilum	0	0	0	0	0	0	0	0	0	0	0	0	0	0	0	0	0	0	0	0	0	0	0	0	0	0	0	0	0	0	0	0	0	0	0	0	0	0	0	0	0	0	0	0	0	0	0	0	0
Ochrobactrum lupini	0	0	0	0	0	0	7.40858729353193e-05	0	0	0	0	0	0	0	0	0	0	0	0	0	0	0	0	0	0	0	0	0	0	0	0	0	0	0	0	0	0	0	0	0	0	0	0	0	0	0	0	0	0
Ochrobactrum pituitosum	0	0	0	0	0	0	7.65554020331633e-05	0	0	0	0	0	0	0	0	0	0	0	0	0	0	0	0	0	0	0	0	0	0	0	0	0	0	0	0	0	0	0	0	0	0	0	0	0	0	0	0	0	0
Ochrobactrum thiophenivorans	0	0	0	0	0	0	0.000572931	0	0	0	0	0	0	0	0	0	0	0	0	0	0	0	0	0	0	0	0	0	0	0	0	0	0	0	0	0	0	0	0	0	0	0	0	0	0	0	0	0	0
Methylobacterium phyllosphaerae	0	0	0	0	5.56285191432441e-05	0	0	0	0	0	0	0	0	0	0	0	0	0	0	0	0	0	0	0	0	0	0	0	0	0	0	0	0	0	0	0	0	0	0	0	0	0	0	0	0	0	0	0	0
Methylobacterium sp Leaf104	0	0	0	0	0	0	0	0	0	0	0	0	0	0	0	0	0	0	0	0	0	0	0	0	0	0	0	0	0	0	0	0	0	0	0	0	0	0	0	0	0	0	0	0	0	0	0	0	0
Methylorubrum extorquens	9.54763728525953e-05	0	0	0	5.56285191432441e-05	0	0	0.000262265	0	0	0	0	0	0	0	0.000727529	6.33508310286497e-05	0	0	7.14484182114079e-05	0	0	0	0	0	0	0	0	0	0	0.00215988	7.41381024352682e-05	2.92852447921073e-05	3.26035570480739e-05	0	0	0	0	0	0	0	0	0	0	0	0	0	0	0
Methylorubrum populi	0	0	0	0	0.000175198	0	0.00010619	0	0	0	0	0	0	0	0	0	0	0	0	0	0	0	0	0	7.9739249111439e-06	0	0	0	0	0	6.9673712644171e-05	0.000158386	0	0	0	0	0	0	0	0	0	0	0	0	0	0	0	0	0
Agrobacterium deltaense	0	0	0	0	1.9182247980429e-05	0	0	0	0	0	0	0	0	0	0	0	0	0	0	0	0	0	0	0	0	0	0	0	0	0	0	0	0	0	0	0	0	0	0	0	0	0	0	0	0	0	0	0	0
Agrobacterium salinitolerans	0	0	0	0	0	0	0	0	0	0	0	0	0	0	0	0	0	0	0	0	0	0	0	0	0	0	0	0	0	0	0	0	0	0	0	0	0	0	0	0	0	0	0	0	0	0	0	0	0
Rhizobium freirei	0	0	0	0	3.32492298327436e-05	0	2.34605264295178e-05	0	0	0	0	0	0	0	0	0	0	0	0	2.85793672845632e-05	0	0	0	0	2.83517330174005e-06	0	0	0	0	0	0	0	0	0	0	0	0	0	0	0	0	0	0	0	0	0	0	0	0
Rhizobium pusense	0	0	0	0	0.000405385	0	0.00423154	0	0	0	0	0	0	0	0	0	0	0	0	0	0	0	0	0	0	0	0	0	0	0	0	0	0	0	0	0	0	0	0	0	0	0	0	0	0	0	0	0	0
Rhizobium tropici	0	0	0	0	6.84166844635301e-05	0	0	0	0	0	0	0	0	0	0	0	0	0	0	0	0	0	0	0	0	0	0	0	0	0	0	0	0	0	0	0	0	0	0	0	0	0	0	0	0	0	0	0	0
Starkeya novella	0	0	0	0	0	0	0	0	0	0	0	0	0	0	0	0	0	0	0.00158717	0	0	0	0	0	0	0	0	0	0	0	0	0	0	0	0	0	0	0	0	0	0	0	0	0	0	0	0	0	0
Haematobacter massiliensis	0	0	0	0	0	0	0	0	0	0	0	0	0	0	0	0	0	0	0	0	0	0	0	0	0	0	0	0	0	0	0	0	0	0	0	0	0	0	0	0	0	0	0	0	0	0	0	0	0
Paracoccus chinensis	0	0	0	0	0	0	0	0	0	0	0	0	0	0	0	0	0	0	0	0	0	0	0	0	0	0	0	0	0	0	0	0	0	0	0	0	0	0	0	0	0	0	0	0	0	0	0	0	0
Paracoccus contaminans	8.67967025932685e-05	0	0	0	1.2788165320286e-05	0	0	0	0	0	0	0	0	0	0	0	0	0	0	6.50974477037272e-05	0	0	0	0	2.23269897512029e-05	0	0	0	0	3.00221884918668e-05	0	0	0	1.49432969803672e-05	0	0	8.65592050165868e-05	0	0	0	0	0	0	0	0	0	0	0	0
Paracoccus sanguinis	0	0	0	0	0	0	0	0	0	0	0	0	0	0	0	0	0	0	0	0	0	0	0	0	0	0	0	0	0	0	0	0	0	0	0	0	0	0	0	0	0	0.000129423	0	0	0	0	0	0	0
Paracoccus sp WN007	0	0	0	0	0	0	0	0	0	0	0	0	0	0	0	0	0	0	0	0	0	0	0	0	0	0	0	0	0	0	0	0	0	0	0	0	0	0	0	0	0	0	0	0	0	0	0	0	0
Paracoccus yeei	0	0	0	0	0	0	0	0	0	0	0	0	0	0	0	0	0	0	0	0	0	0	0	0	0	0	0	0	0	0	0	0	0	0	0	0	0	0	0	0	0	0	0	0	0	0	0	0	0
Roseomonas gilardii	0	0	0	0	0	0	0.000127181	0	0	0	0	0	0	0	0	0	0	0	0	0	0	0	0	0	0	0	0	0	0	0	0	0	0	0	0	0	0	0	0	0	0	0	0	0	0	0	0	0	0
Skermanella aerolata	0	0	0	0	0	0	0	0	0	0	0	0	0	0	0	0	0	0	0	0	0	0	0	0	0	0	0	0	0	0	0	0	0	0	0	0	0	0	0	0	0	0	0	0	0	0	0	0	0
Enhydrobacter aerosaccus	0.00171857	0	0	0.000139011	0.00131526	0.000169554	0.00256707	0.00155875	0	0	0.00592429	0.00709044	0	0	0	0.00229919	0.00141847	0	0.096319	0.00380264	0.00424401	0.0105227	0	0	0.000276961	0.028112	1.34151612304592e-05	4.51759357531508e-05	0.000119349	0.00430853	0.0164966	0.00201015	2.78907093258165e-05	0.00153984	0	0.0004278	0.000690994	0	0	0	0.00171088	0.000470238	0.00442331	0	0	0	1.48288251313188e-05	0.000606967	0
Novosphingobium resinovorum	0	0	0	0	0	0	0	0	0	0	0	0	0	0	0	0	0	0	0	0	0	0	0	0	0	0	0	0	0	0	0	0	0	0	0	0	0	0	0	0	0	0.00022721	0	0	0	0	0	0	0
Sphingomonas ginsenosidimutans	0	0	0	0	0	0	0.000425994	0	0	0	0	0	0	0	0	0	0	0	0	0	0	0	0	0	0	0	0	0	0	0	0	0	0	0	0	0	0	0	0	0	0	0	0	0	0	0	0	0	0
Sphingomonas hankookensis	0	0	0	0	0	0	0.000116068	0	0	0	0	0	0	0	0	0	0	0	0	0	0	0	0	0	0	0	0	0	0	0	0	0	0	0	0	0	0	0	0	0	0	0	0	0	0	0	0	0	0
Sphingomonas melonis	0	0	0	0	8.3123074581859e-06	0	0	0	0	0	0	0	0	0	0	0	0	0	0	0	0	0	0	0	0	0	0	0	0	0	0	0	1.15049175968993e-05	0	0	0	0	0	0	0	0	0	0	0	0	0	0	0	0
Sphingomonas sp OV641	0	0	0	0	0	0	0.000335856	0	0	0	0	0	0	0	0	0	0	0	0	0	0	0	0	0	0	0	0	0	0	0	0	0	0	0	0	0	0	0	0	0	0	0	0	0	0	0	0	0	0
Achromobacter denitrificans	0	0	0	0	0	0	0	0	0	0	0	0	0	0	0	0	0	0	0	0	0	0	0	0	0	0	0	0	0	0	0.00135596	0	0	0	0	0	0	0	0	0	0	0	0	0	0	0	0	0	0
Achromobacter xylosoxidans	0	0	0	0	0	0	4.81558174079576e-05	0	0	0	0	0	0	0	0	0	0	0	0	0	0	0	0	0	0	0	0	0	0	0	0	0	0	0	0	0	0	0	0	0	0	0	0	0	0	0	0	0	0
Burkholderia lata	0	0	0	0	0	0	0	0	0	0	0	0	0	0	0	0	0	0	0.000518883	0	0	0	0	0	0	0	0	0	0	0	0	0	0	0	0	0	0	0	0	0	0	0	0	0	0	0	0	0	0
Cupriavidus sp	0	0	0	0	0	0	0	0	0	0	0	0	0	0	0	0	0	0	0	0	0	0	0	0	0	0	0	0	0	0	0	0	0	0	0	0	0	0	0	0	0	0	0	0	0	0	0	0	0
Lautropia mirabilis	0	0	0	0	0	0	0	0	0	0	0	0	0	0	0	0	8.39083854684102e-06	0	0.000335748	0	0	0	0	0	7.9739249111439e-06	0	0	0	1.04692455442891e-05	0	0	0	0	3.59997609072483e-05	0	0	0	0	0	0	0	0	0	0	0	0	0	0	0
Ralstonia insidiosa	0.000342847	0	0	0	0.00122702	0	0.00184721	3.26594598125347e-05	0	0	0	0	0	0	0	0.000532338	9.39773917246194e-05	0	0.0273279	0.00091454	0.00273679	0.00268622	0	0	0.000115888	0.00214098	0	8.95673400605161e-06	6.14195738598294e-05	0.000135449	0.00882712	0.002487	4.52061913655942e-05	0.000710486	0	9.16144862418941e-05	0.000319603	0	0	0	0.000792609	0.00196436	0.00117133	0	0	0	0	0.000195464	0
Ralstonia mannitolilytica	0	0	0	0	0	0	0	0	0	0	0	0	0	0	0	0	0	0	0	0	0	0	0	0	0	0	0	0	0	0	0	0	0	0	0	0	0	0	0	0	0	0	0	0	0	0	0	0	0
Ralstonia pickettii	0	0	0	0	0.000254484	0	0.000372899	0	0	0	0	0	0	0	0	0	0	0	0.000335748	0.000406462	0	0	0	0	2.02006097748979e-05	0.00129157	0	0	0	0	0	0.00018366	0	0.000189508	0	0	0	0	0	0	0	0.000238714	0	0	0	0	0	0	0
Ralstonia sp MD27	0	0	0	0	0	0	2.34605264295178e-05	0	0	0	0	0	0	0	0	0	0	0	0	0	0	0	0	0	0	0	0	0	0	0	0	0	0	4.14336870819273e-05	0	0	0	0	0	0	0	0	0	0	0	0	0	0	0
Tepidimonas fonticaldi	0	0	0	0	0	0	0	0	0	0	0	0	0	0	0	0	0	0	0	0	0	0	0	0	0.000128469	0	0	0	0	1.39638086008683e-05	0.00172576	0	0	0.000210565	0	0	0	0	0	0	0	0	0	0	0	0	0	0	0
Acidovorax temperans	0	0	0	0	0	0	0	0	0	0	0	0	0	0	0	0	0	0	0	0	0	0	0	0	0	0	0	0	0	0	0	0	0	0	0	0	0	0	0	0	0	0	0	0	0	0	0	0	0
Comamonas sp JNW	0	0	0	0	0	0	0.000138294	0	0	0	0	0	0	0	0	0	0	0	0	0	0	0	0	0	0	0	0	0	0	0	0	0	0	0	0	0	0	0	0	0	0	0	0	0	0	0	0	0	0
Delftia acidovorans	0	0	0	0	5.56285191432441e-05	0	0	0	0	0	0	0	0	0	0	0	0	0	0.00123108	0.000101616	0	0	0	0	2.12637997630504e-06	0	0	0	0	0	0	0	0	9.50937080568823e-06	0	0	0	0	0	0	0	0.000352319	0	0	0	0	0	0	0
Delftia lacustris	0	0	0	0	0	0	0	0	0	0	0	0	0	0	0	0	0	0	0	0	0	0	0	0	0	0	0	0	0	0	0	0	0	0	0	0	0	0	0	0	0	0	0	0	0	0	0	0	0
Delftia tsuruhatensis	0	0	0	0	0	0	0	0	0	0	0	0	0	0	0	0	0	0	0	0	0	0	0	0	0	0	0	0	0	0	0	0	0	0	0	0	0	0	0	0	0	0	0	0	0	0	0	0	0
Kingella denitrificans	0	0	0	0	0	0	0	0	0	0	0	0	0	0	0	0	0	0	0	0	0	0	0	0	0	0	0	0	0	0	0	0	0	0	0	0	0	0	0	0	0	0	0	0	0	0	0	0	0
Kingella oralis	0	0	0	0	0	0	0	0	0	0	0	0	0	0	0	0	0	0	0.000579928	0	0	0	0	0	0	0	0	0	0	0	0	0	0	0	0	0	0	0	0	0	0	0	0	0	0	0	0	0	0
Morococcus cerebrosus	0	0	0	0	0	0	0	0	0	0	0	0	0	0	0	0	0	0	0	0	0	0	0	0	0	0	0	0	0	0	0	0	0	0	0	0	0	0	0	0	0	0	0	0	0	0	0	0	0
Neisseria bacilliformis	0	0	0	0	1.47063901183289e-05	0	0	0	0	0	0	0	0	0	0	0	0	0	0	0	0	0	0	0	0	0	0	0	0	0	0	0	0	0	0	0	0	0	0	0	0	0	0	0	0	0	0	0	0
Neisseria cinerea	0	0	0	0	8.37624828478733e-05	0	0	0	0	0	0	0	0	0	0	0	0	0	0	0	0	0	0	0	0	0	0	0	0	0	0	0	0	0	0	0	0	0	0	0	0.00581891	0	0	0	0	0	0	0	0
Neisseria elongata	0	0	0	0	0	0	0	0	0	0	0	0	0	0	0	0	0	0	0.000915676	0	0	0	0	0	0	0	0	0	0	0	0	0	0	0	0	0	0	0	0	0	0	0	0	0	0	0	0	0	0
Neisseria flavescens	0	0	0	0	4.92344364831011e-05	0.000936078	0.000386481	0	0	0	0	0	0	0	0	0	0	0	0	0	0	0	0	0	0	0	0	0	0	0.000286956	0	0.000561091	0	0	0	0	0	0	0	0	0	0	0	0	0	0	0.0171876	0	0.00218702
Neisseria gonorrhoeae	0	0	0	0	0	0	0	0	0	0	0	0	0	0	0	0	0	0	0	0	0	0	0	0	0	0	0	0	0	0	0	0	0	0	0	0	0	0	0	0	0.00112367	0	0	0	0	0	0	0	0
Neisseria lactamica	0	0	0	0	0	0	0	0	0	0	0	0	0	0	0	0	0	0	0	0	0	0	0	0	0	0	0	0	0	0	0	0	0	0	0	0	0	0	0	0	0	0	0	0	0	0	0	0	7.12989296034297e-06
Neisseria macacae	0	0	0	0	0	0	0	0	0	0	0	0	0	0	0	0	0	0	0	0	0	0	0	0	0	0	0	0	0	5.44588535433863e-05	0	0	0	0	0	0	0	0	0	0	0	0	0	0	0	0	0	0	0
Neisseria meningitidis	0	0	0	0	0	0	0	0	0	0	0	0	0	0	0	0	0	0	0	0	0	0	0	0	0	0	0	0	0	0	0	0	0	0	0	0	0	0	0	0	0	0	0	0	0	0	0	0	0
Neisseria perflava	0	0	0	0	0	0	0	0	0	0	0	0	0	0	0	0	0	0	0	0	0	0	0	0	0	0	0	0	0	0	0	0	0	0	0	0	0	0	0	0	0	0	0	0	0	0	0	0	0
Neisseria polysaccharea	0	0	0	0	9.27141985720735e-05	0	0	0	0	0	0	0	0	0	0	0	0	0	0	0	0	0	0	0	0	0	0	0	0	0	0	0	2.54502722598075e-05	0	0	0	0	0	0	0	0	0	0	0	0	0	0	0	0
Neisseria sicca	0	0	0	0	0	0	6.29729919950214e-05	0	0	0	0	0	0	0	0	0	0	0	0	0	0	0	0	0	0	0	0	0	0	0	0	0	0	0	0	0	0	0	0	0	0	0	0	0	0	0	0	0	0
Neisseria sp HMSC064E01	0	0	0	0	0	0	0	0	0	0	0	0	0	0	0	0	0	0	0	0	0	0	0	0	0	0	0	0	0	0	0	0	0	0	0	0	0	0	0	0	0	0	0	0	0	0	0	0	0
Neisseria subflava	0	0	0	0	6.52196431334586e-05	0.000178385	0	0	0	0	0	0	0	0	0	0	0	0	0	0	0	0	0	0	0	0	0	0	3.28036360387725e-05	0.000291844	0	0	8.94826924203279e-06	0	0	0	0	0	0	0	0	0	0	0	0	0	0.00428242	0	0
Prolinoborus fasciculus	0	0	0	0	0.000358708	0	0.000409942	0	0	0	0	0	0	0	0	0	2.34943479311548e-05	0	0.00351009	0.000908189	0	0	0	0	0.000112344	0	0	0	0	0.000171057	0.00055203	0.00119126	0	0.000526412	0	0	0	0	0	0	0.000231983	0.000358071	0.000423837	0	0	0	0	0	0
Nannocystis exedens	0	0	0	0	0	0	0	0	0	0	0	0	0	0	0	0	0	0	0.00169909	0	0	0	0	0	0	0	0	0	0	0	0	0	0	0	0	0	0	0	0	0	0	0	0	0	0	0	0	0	0
Campylobacter concisus	0	0	0	0	0	0	0	0	0	0	0	0	0	0	0	0	0	0	0	0	0	0	0	0	0	0	0	0	0	0	0	0	0	0	0	0	0	0	0	0	0	0	0	0	0	0	0	0	0
Campylobacter rectus	0	0	0	0	0	0	0	0	0	0	0	0	0	0	0	0	0	0	0	0	0	0	0	0	0	0	0	0	0	0	0	0	0	0	0	0	0	0	0	0	0	0	0	0	0	0	0	0	0
Campylobacter showae	0	0	0	0	0	0	0	0	0	0	0	0	0	0	0	0	0	0	0	0	0	0	0	0	0	0	0	0	0	0	0	0	0	0	0	0	0	0	0	0	0	0	0	0	0	0	0	0	0
Campylobacter ureolyticus	0	0	0	0	0	0	0	0	0	0	0	0	0	0	0	0	0	0	0	0	0	0	0	0	0	0	0	0	0	0	0	0	0	0	0	0	0	0	0	0	0	0	0	0	0	0	0	0	0
Cardiobacterium hominis	0	0	0	0	0	0	0	0	0	0	0	0	0	0	0	0	0	0	0	0.000144485	0	0	0	0	0	0	0	0	0	0	0	0	0	0	0	0	0	0	0	0	0	0	0	0	0	0	0	0	0
Enterobacter cloacae complex	0	0	0	0	0	0	0	0	0	0	0	0	0	0	0	0	0	0	0	0	0	0	0	0	0	0	0	0	0	0	0	0	0	0	0	0	0	0	0	0	0	0	0	0	0	0	0	0	0
Enterobacter mori	0	0	0	0	0	0	0	0	0	0	0	0	0	0	0	0	0	0	0	0	0	0	0	0	0	0	0	0	0	0	0	0	0	0	0	0	0	0	0	0	0	0	0	0	0	0	0	0	0
Enterobacter sp RIT 418	0	0	0	0	0	0	0	0	0	0	0	0	0	0	0	0	0	0	0	0	0	0	0	0	0	0	0	0	0	0	0	0	0	0	0	0	0	0	0	0	0	0	0	0	0	0	0	0	0
Escherichia coli	0	0	0.000836694	0	0.00581158	0.000176619	0.00129897	0.00503154	0.0152209	0	0	0	0	0	0	0.00124466	5.53795344091507e-05	0	0.0136334	0.0013861	0	0	0.000100577	0.00412782	0.000120495	0	0.967822	0.000382263	0.000146569	0.00448099	0.00188119	0.00287791	0.92392	0.0472229	0.00849772	7.40882366999665e-05	0	0.922593	0.0242463	0.000387768	0.0295005	0.0781141	0.0139558	0.0663827	0.567626	0.0905757	0.0734211	0	0
Escherichia marmotae	0	0	0	0	0	0	0	0	0	0	0	0	0	0	0	0	0	0	0	0	0	0	0	0	0	0	0.000114373	0	0	0	0	0	3.17256818581162e-05	0	0	0	0	7.0257618788821e-05	0	0	0	0	0	0	0.000637992	4.73248472923528e-05	0	0	0
Klebsiella grimontii	0	0	0	0	0	0	0	0	0	0	0	0	0	0	0	0	0	0	0	0	0	0	0	0	0	0	0	2.91584187350293e-05	0	0	0	0	0	0	0	0	0	0	0	0	0	0	0	0	0	0	0	0	0
Klebsiella michiganensis	0	0	0	0	0	0	0	0	0	0	0	0	0	0	0	0	0.380581	0.0132234	0.00484291	0.000579526	0	0	0	0	0	0	0	0	0	0	0	0	0	0	0	0	0	0	0	0	0	0	0	0	0	0	0	0	0
Klebsiella oxytoca	0	0	0	0	0	0	0.000582809	0	0	0	0	0	0	0	0	0	0.068679	0.00222202	0.0122294	0	0	0	0	0	0	0	0	0.00493032	0.00243584	0.000241574	0.000900399	0	0	0.000249281	0	0	0	0	0	0	0	0	0	0	0	0	0	0	0
Klebsiella pneumoniae	0	0	0	0	0	0	0.000148172	0	0	0	0	0	0	0	0	0	0	0	0	0	0	0	0	0	0	0	0	0.379107	0.0667533	0.010093	0.000412683	0.000240949	0	0.000121584	0	0	0	0	0	0	0	0	0	0	0	0	0	0	0
Klebsiella quasipneumoniae	0	0	0	0	0	0	0	0	0	0	0	0	0	0	0	0	0	0	0	0	0	0	0	0	0	0	0	0.0991803	0.016554	0.00307064	0	0	0	0	0	0	0	0	0	0	0	0	0	0	0	0	0	0	0
Klebsiella variicola	0	0	0	0	0.000312671	0	0	0	0.00036415	0	0	0	0	0	0	0	0	0	0	0.0013083	0	0	0	0	0	0	0.031714	0.168154	0.0287171	0.00567838	0	0	0.0316734	0.00953586	0.00022717	0	0	0.053178	0.00112393	1.66039463613186e-05	0.00374073	0.00704925	0.00456973	0.00329816	0.0243972	0.00419736	0.00385334	0	0
Klebsiella variicola CAG 634	0	0	0	0	0	0	0	0	0	0	0	0	0	0	0	0	0	0	0	0	0	0	0	0	0	0	0	0.000246081	0	0	0	0	0	0	0	0	0	0	0	0	0	0	0	0	0	0	0	0	0
Kosakonia cowanii	0	0	0	0	0	0	0	0	0	0	0	0	0	0	0	0	0	0	0	0	0	0	0	0	0	0	0	0	0	0	0	0.0011542	0	0	0	0	0	0	0	0	0	0	0	0	0	0	0	0	0
Salmonella enterica	0	0	0	0	0	0	0	0	0	0	0	0	0	0	0	0	0	0	0	0	0	0	0	0	0	0	0	0	0	0	0	0	0	0	0	0	0	0	0	0	0	0	0	0	0	0	0	0	0
Erwinia persicina	0	0	0	0.000974478	0.0061786	0	0	0	0	0	0	0	0	0	0	0	0	0	0	0	0	0	0	0	0	0	0	0	0	0	0	0	0	0	0	0	0	0	0	0	0	0	0	0	0	0	0	0	0
Pantoea dispersa	0	0	0	0	0	0	0	0	0	0	0	0	0	0	0	0	0	0	0	0	0	0	0	0	0	0	0	0	0	0	0	0	0	0	0	0	0	0	0	0	0	0	0	0	0	0	0	0	0
Pantoea sp PSNIH6	0	0	0	0	0	0	0	0	0	0	0	0	0	0.00485571	0	0	0	0	0	0	0	0	0	0	0	0	0	0	0	0	0	0	0	0	0	0	0	0	0	0	0	0	0	0	0	0	0	0	0
Serratia marcescens	0.000483892	0	0	0	0.0010384	0	0	0	0	0	0	0	0	0	0	0.00118635	0	0	0	0.00271186	0.80426	0.207101	0.00412631	0.00684549	0.0373747	0.498162	0.000208107	0.00210117	0.00118861	0.108902	0.288053	0.132202	0.0350397	0.569054	0.0124552	0.0528783	0.00284092	0.000215929	0	0	0.225029	0.156588	0.331471	0	0.000160697	8.50146957347655e-06	0.00330181	0.882648	0.00272861
Serratia nematodiphila	0	0	0	0	0	0	0	0	0	0	0	0	0	0	0	0.000172376	0	0	0	0.000582702	0.14973	0.0386977	0.000711981	0.00113348	0.00641068	0.0396779	3.42258600623255e-05	0.000316624	0.000243584	0.0165729	0.0535898	0.021399	0.00626507	0.0915494	0.00170446	0.00799117	0.00079235	0.000106461	3.03450642294134e-05	0	0.0309432	0.0205251	0.0591907	0	0	0	0.000757705	0.114583	0.000365906
Aggregatibacter aphrophilus	0	0	0	0	0	0	0	0	0	0	0	0	0	0	0	0	0	0	0	0	0	0	0	0	0	0	0	0	0	0	0	0	0	0	0	0	0	0	0	0	0	0	0	0	0	0	0	0	0
Aggregatibacter segnis	0	0	0	0	0	0	0	0	0	0	0	0	0	0	0	0	0	0	0	0	0	0	0	0	0	0	0	0	0	0	0	0.000653763	0	0	0	0	0	0	0	0	0	0	0	0	0	0	0	0	0
Haemophilus aegyptius	0	0	0	0	0	0	0	0	0	0	0	0	0	0	0	0	0	0	0	0	0	0	0	0	0	0	0	0	0	0	0	0	0	0	0	0	0	0	0	0	0	0	0	0	0	0	0	0	0
Haemophilus haemolyticus	0	0	0.000529906	0	0	0	0	0	0	0	0	0	0	0	0.000162823	0	0	0	0	0.000206407	0	0	0	0	0	0	0	0	0	0	0	0	0	0	0	0	0	0	0	0	0	0	0.00120216	0	0	0	7.58183478488397e-05	0	8.66994983977705e-05
Haemophilus influenzae	0	0	0	0	0	0	0	0	0	0	0	0	0	0	0	0	0	0	0	0	0	0	0	0	0	0	0	0	0	0	0	0	0	0	0	0	0	0	0	0	0	0	0	0	0	0	0	0	2.01062981481672e-05
Haemophilus parahaemolyticus	0	0	0	0	0	0	0	0	0	0	0	0	0	0	0	0	0	0	0	0	0	0	0	0	0	0	0	0	0	0	0	0	0	0	0	0	0	0	0	0	0	0	0	0	0	0	0.00716448	0	0
Haemophilus parainfluenzae	0	0	0	0	7.6728991921716e-05	0.000211942	0.000498845	0	0	0	0	0	0	0	0.00111371	0	0	0.000134112	0.00608416	0.000277855	0.00527527	0	0	0	0	0	0	0	0	0	0	0.000330252	2.14990884386502e-05	9.37352265132126e-05	0.000150233	0	0	0	0	0	0	0	0	0	0	0	0.00270889	0	0
Haemophilus paraphrohaemolyticus	0	0	0	0	0	0	0	0	0	0	0	0	0	0	0	0	0	0	0	0	0	0	0	0	0	0	0	0	0	0	0	0	0	0	0	0	0	0	0	0	0	0	0	0	0	0	0.000457302	0	0
Haemophilus pittmaniae	0	0	0	0	0	0	0	0	0	0	0	0	0	0	0	0	0	0	0	0	0	0	0	0	0	0	0	0	0	0	0	0	0	0	0	0	0	0	0	0	0	0	0	0	0	0	0	0	0
Haemophilus quentini	0	0	0	0	0	0	0	0	0	0	0	0	0	0	0	0	0	0	0	0	0	0	0	0	0	0	0	0	0	0	0	0	0	0	0	0	0	0	0	0	0	0	0	0	0	0	0	0	0
Haemophilus sp C1	0	0	0	0	0	0	2.22257618805958e-05	0	0	0	0	0	0	0	0	0	0	0	0	0	0	0	0	0	0	0	0	0	0	0	0	0	0	0	0	0	0	0	0	0	0	0	0	0	0	0	0	0	0
Haemophilus sp HMSC71H05	0	0	0	0	0	5.82841156356854e-05	0.00044575	0	0	0	0	0	0	0	0.000149797	0	0	0.000396689	0.00105812	0	0	0	0	0	0	0	0	0	0	0	0	0.00017692	0	0	0.000101976	0	0	0	0	0	0	0	0	0	0	0	0.00299614	0	0
Haemophilus sputorum	0	0	0	0	0	0	0	0	0	0	0	0	0	0	0	0	0	0	0	0	0	0	0	0	0	0	0	0	0	0	0	0	0	0	0	0	0	0	0	0	0	0	0	0	0	0	0	0	0
Acinetobacter baumannii	0	0	0	0	0	0	0	0	0	0	0	0	0	0	0	0	0	0	0	0	0	0	0	0	0	0	0	0	0	0.000148016	0	0	0	0	0	0	2.14548456878719e-05	0	0	0	0	0	0.00027742	0	0	0	0	0	0
Acinetobacter guillouiae	0	0	0	0	6.20226018033871e-05	0.00034264	0.00245965	0	0	0	0	0	0	0	0	0	0	0	0.000335748	0	0	0	0	0	0	0.0022457	0	0	0	0	0.000573468	0	0	0	0	0	0	0	0	0	0	0	0	0	0	0	0	0	0
Acinetobacter johnsonii	0	0	0	0	0	0	0	0	0	0	0	0	0	0	0	0	0	0	0	0.000420752	0	0	0	0	0	0	0	0	0	0	0	0	0	0	0	0	0	0	0	0	0	0	0	0	0	0	0	0	0
Acinetobacter nosocomialis	0	0	0	0	0	0	0	0	0	0	0	0	0	0	0	0	0	0	0	0	0	0	0	0	0	0	0	0	0	0	0	0	0	0	0	0	0	0	0	0	0	0	0	0	0	0	0	0	0
Acinetobacter schindleri	0	0	0	0	0	0	0	0	0	0	0	0	0	0	0	0	0	0	0	0	0	0	0	0	0	0	0	0	0	0	0	0	0	0	0	0	0	0	0	0	0	0	0	0	0	0	0	0	0
Acinetobacter sp WCHAc060041	0	0	0	0	0	0	0	0	0	0	0	0	0	0	0	0	0	0	0	0	0	0	0	0	0	0	0	0	0	0	0	0	0	0	0	0	0	0	0	0	0	0	0	0	0	0	0	0	0
Acinetobacter variabilis	0	0	0	0	0	0	0	0	0	0	0	0	0	0	0	0	0	0	0	0	0	0	0	0	0	0	0	0	0	0	0	0	0	0	0	0	0	0	0	0	0	0	0	0	0	0	0	0	0
Moraxella caprae	0	0	0	0	0	0	0	0	0	0	0	0	0	0	0	0	0	0	0	0	0	0	0	0	0	0	0	0	0	0	0	0	0	0	0	0	0	0	0	0	0	0	0	0	0	0	0	0	0
Moraxella catarrhalis	0	0	0	0	0	0	0	0	0	0	0	0	0	0	0	0	0	0	0	0.00745128	0	0	0	0	0.831475	0	0	0	0	0	0	0	0	0	0	0	0	0	0	0	0	0	0	0	0	0	0	0	0
Moraxella lacunata	0	0	0	0	0	0	0	0	0	0	0	0	0	0	0	0	0	0	0	0	0	0	0	0	0	0	0	0	0	0	0	0	0	0	0	0	0	0	0	0	0	0	0	0	0	0	0	0	0
Moraxella lincolnii	0	0	0	0	0	0	0	0	0	0	0	0	0	0	0	0	0	0	0	0	0	0	0	0	0	0	0	0	0	0	0	0	0	0	0	0	0	0	0	0	0	0	0	0	0	0	0	0	0
Moraxella nonliquefaciens	0	0	0	0	0.245815	0	0	0	0	0	0	0	0	0	0	0	0	0	0	0.082053	0	0	0	0	0	0	0	0	0	0	0	0	0	0	0	0.89124	0	0	0	0	0	0	0	0	0	0	0	0	0
Psychrobacter aquaticus	0	0	0	0	0	0	0	0	0	0	0	0	0	0	0	0	0	0	0	0	0	0	0	0	1.31126765205477e-05	0	0	0	0	0	0	0	0	0	0	0	0	0	0	0	0	0	0	0	0	0	0	0	0
Psychrobacter cryohalolentis	0	0	0	0	0	0	0	0	0	0	0	0	0	0	0	0	0	0	0	0	0	0	0	0	0	0	0	0	0	0	0	0	0	0	0	0	0	0	0	0	0	0	0	0	0	0	0	0	0
Psychrobacter sp Sarcosine 3u 12	0	0	0	0	0	0	0	0	0	0	0	0	0	0	0	0	0	0	0.0117003	0	0	0	0	0	0	0	0	0	0	0	0	0	0	0	0	0	0	0	0	0	0	0	0	0	0	0	0	0	0
Pseudomonas aeruginosa group	0	0	0	0	0	0	0	0	0	0	0	0	0	0	0	0	0	0	0	0	0	0	0	0	2.30357830766379e-06	0	0	0	0	0	0	0	0	4.21129278537622e-05	0	0	0	0	0	0	0	0	0	0	0	0	0	0	0
Pseudomonas fluorescens group	0	0	0	0	0.000235942	0	0.000153111	0	0	0	0	0	0	0	0	0	0	0	0.00152613	0	0	0	0	0	1.13406932069602e-05	0	0	0	0	0	0	4.38088787117494e-05	0	1.83395008395416e-05	0	0	0	0	0	0	0	0	0	0	0	0	0	0	0
Pseudomonas fragi	0	0	0	0	0	0	0	0	0	0	0	0	0	0	0	0	0	0	0	0	0	0	0	0	0	0	0	0	0	0	0	0	0	0	0	0	0	0	0	0	0	0	0	0	0	0	0	0	0
Pseudomonas helleri	0	0	0	0	0	0	0	0	0	0	0	0	0	0	0	0	0	0	0	0	0	0	0	0	0	0	0	0	0	0	0	0	0	0	0	0	0	0	0	0	0	0	0	0	0	0	0	0	0
Pseudomonas lactis	0	0	0	0	0	0	0	0	0	0	0	0	0	0	0	0	0	0	0.000325574	0	0	0	0	0	0	0	0	0	0	0	0	0	0	0	0	0	0	0	0	0	0	0	0	0	0	0	0	0	0
Pseudomonas moraviensis	0	0	0	0	0	0	0	0	0	0	0	0	0	0	0	0	0	0	0	0	0	0	0	0	0	0	0	0	0	0	0	0	0	0	0	0	0	0	0	0	0	0	0	0	0	0	0	0	0
Pseudomonas psychrotolerans	0.000488231	0	0	0	0	0	0	0	0	0	0	0	0	0	0	0	0	0	0	0	0	0	0	0	0	0	0	0	0	0	0	0	0	0	0	0	0	0	0	0	0	0	0	0	0	0	0	0	0
Pseudomonas putida group	0	0	0	0	0	0	0	0	0	0	0	0	0	0	0	0	0	0	0	0	0	0	0	0	0	0	0	0	0	0	0	0	0	0	0	0	0	0	0	0	0	0	0	0	0	0	0	0	0
Pseudomonas sp HMWF006	0	0	0	0	8.3123074581859e-06	0	1.60519391359859e-05	0	0	0	0	0	0	0	0	0	0	0	0	0	0	0	0	0	0	0	0	0	0	0	0	0	0	0	0	0	0	0	0	0	0	0	0	0	0	0	0	0	0
Stenotrophomonas maltophilia	0	0	0	0	0	0.000176619	0	0	0	0	0.0107441	0.00585085	0	0	0	0.00024589	0.00010111	0	0	0	0	0	0	0	0	0	0	0	0	0	0	0	0	0.000151471	0	7.32915889935153e-05	0	0	0	0	0	0	0	0	0	0	0	0	0
Pseudomonas geniculata	0	0	0	0	0	0	0	0	0	0	0	0	0	0	0	0	0	0	0	0	0	0	0	0	0	0	0	0	0	0	0	0	0	2.85281124170647e-05	0	0	0	0	0	0	0	0	0	0	0	0	0	0	0
Fretibacterium fastidiosum	0	0	0	0	0	0	0	0	0	0	0	0	0	0	0	0	0	0	0.000549406	0	0	0	0	0	0	0	0	0	0	0	0	0	0	0	0	0	0	0	0	0	0	0	0	0	0	0	0	0	0
Acholeplasma brassicae	0	0	0	0	0	0	0	0	0	9.40416359368998e-06	0	0	0	0	0	0	0	0	0	0	0	0	0	0	0	0	0	0	0	0	0	0	0	0	0	0	0	0	0	0	0	0	0	0	0	0	1.74597457191334e-05	0	9.26886084844586e-06
Acholeplasma oculi	0	0	0	0	0	0	0	0	0	0	0	0	0	0	0	0	0	0	0	0	0	0	0	0	0	0	0	0	0	0	0	0	0	0	0	0	0	0	0	0	0	0	0	0	0	0	0	0	0
Ureaplasma diversum	0	0	0	0	0	0	0	0	0	0	0	0	0	0	0	0	0	0	0	0	0	0	0	0	0	0	0	0	0	0	0	0	0	0	0	0	0	0	0	0	0	0	0	0	0	0	0	0	0
[truncated: 132 more columns]
