# Supplementary material for: Prolonged hospitalization signature and early antibiotic effects on the nasopharyngeal resistome in preterm infants
Source: Nat Commun. 2024 Jul 17;15:6024. doi: 10.1038/s41467-024-50433-7 (PMC11255206; doi:10.1038/s41467-024-50433-7)
Supplement: Supplementary file 8 — Supplementary Data 5 [file 41467_2024_50433_MOESM8_ESM.xlsx]

## Sheet: Resistome Glycerol Batch
Supplementary Data 5: Decontam result tables
ARGs	freq	prev	p.freq	p.prev	p	contaminant
TEM-237	0.000117127	4	0.934446	0.0157895	0.0769622	TRUE
tet(C)	0.00394916	18	0.318639	0.0555556	0.0891139	TRUE
AAC(3)-IIc	7.20692014555281e-07	1	NA	NA	NA	FALSE
AAC(3)-IId	0.000417237	8	0.470652	0.527778	0.59435	FALSE
AAC(6)-Ic	0.0272359	165	0.210547	0.625	0.398467	FALSE
AAC6_Ie_APH2_Ia	0.0171713	101	0.495875	0.638889	0.680967	FALSE
aad(6)	0.00031733	6	0.996031	NA	NA	FALSE
aadA	4.22406139482819e-05	7	0.0408848	0.526316	0.104124	FALSE
aadA15	3.30592667227193e-06	1	NA	NA	NA	FALSE
aadA21	1.06811747599419e-05	3	0.9824	0.515789	0.851181	FALSE
aadA22	4.29054953548777e-05	3	0.450729	0.515789	0.571659	FALSE
aadA23	1.08980075848246e-05	3	0.985894	0.515789	0.852403	FALSE
aadA24	2.02629668467858e-05	4	0.982484	0.515789	0.85121	FALSE
Abau_AbaQ	0.000207894	1	NA	NA	NA	FALSE
Abau_AmvA	0.000231881	1	NA	NA	NA	FALSE
abeM	0.00017591	1	NA	NA	NA	FALSE
abeS	0.000106754	5	0.64238	NA	NA	FALSE
acrB	0.029117	131	0.713256	0.583333	0.780919	FALSE
acrD	0.00545055	59	0.590148	0.555556	0.693479	FALSE
AcrE	0.00205912	43	0.672786	0.597222	0.768164	FALSE
AcrF	0.0052273	43	0.746807	0.597222	0.806125	FALSE
ACT-16	4.31389699604014e-06	1	NA	NA	NA	FALSE
ACT-17	4.85933224841303e-06	1	NA	NA	NA	FALSE
ACT-20	5.08246485165649e-06	1	NA	NA	NA	FALSE
ACT-25	1.18012354604316e-05	1	NA	NA	NA	FALSE
ACT-27	8.20632129706486e-06	1	NA	NA	NA	FALSE
ACT-31	1.52969795779125e-05	1	NA	NA	NA	FALSE
ACT-32	5.55352256961489e-06	1	NA	NA	NA	FALSE
ACT-33	2.38008110126353e-06	1	NA	NA	NA	FALSE
ACT-35	5.30559745489994e-06	1	NA	NA	NA	FALSE
ACT-40	5.80144768432984e-06	1	NA	NA	NA	FALSE
ACT-41	5.75186266138685e-06	1	NA	NA	NA	FALSE
ACT-42	2.62800621597848e-06	1	NA	NA	NA	FALSE
ACT-43	4.46265206486911e-06	1	NA	NA	NA	FALSE
ACT-44	2.60321370450698e-05	1	NA	NA	NA	FALSE
ACT-45	1.85695910921498e-05	1	NA	NA	NA	FALSE
ACT-46	5.40476750078592e-06	1	NA	NA	NA	FALSE
ACT-55	7.41544018112417e-05	1	NA	NA	NA	FALSE
ACT-56	5.97499526463031e-06	1	NA	NA	NA	FALSE
ACT-60	4.04613787214799e-05	1	NA	NA	NA	FALSE
ACT-61	1.56440747385134e-05	1	NA	NA	NA	FALSE
ACT-69	2.20901277211021e-05	1	NA	NA	NA	FALSE
ACT-7	2.72717626186446e-06	1	NA	NA	NA	FALSE
ACT-70	5.92541024168732e-06	1	NA	NA	NA	FALSE
ACT-72	5.25601243195695e-06	1	NA	NA	NA	FALSE
ACT-73	5.72707014991536e-06	1	NA	NA	NA	FALSE
ACT-74	2.88088983298773e-05	1	NA	NA	NA	FALSE
ACT-84	3.74366923219575e-06	1	NA	NA	NA	FALSE
ADC-19	9.19529201049063e-05	1	NA	NA	NA	FALSE
ADC-245	0.00015592	1	NA	NA	NA	FALSE
adeF	0.000491748	1	NA	NA	NA	FALSE
adeI	0.000211892	1	NA	NA	NA	FALSE
adeJ	0.000615685	1	NA	NA	NA	FALSE
adeK	0.000387801	1	NA	NA	NA	FALSE
ANT(2)-Ia	8.38004337202147e-06	5	0.499379	0.510526	0.603382	FALSE
ANT(3)-IIa	0.000113068	5	0.932746	0.526316	0.840196	FALSE
ANT(4)-Ib	0.00288275	24	0.332218	0.552632	0.494791	FALSE
ANT(6)-Ia	0.000540494	7	0.705813	0.515789	0.73191	FALSE
ANT(9)-Ia	0.000912505	10	0.18518	0.555556	0.336844	FALSE
APH(3)-Ib	0.000223809	12	0.144389	0.515789	0.267906	FALSE
APH(3)-Ia	0.0166808	86	0.190735	0.611111	0.367089	FALSE
APH(3)-IIa	0.0198733	53	0.408993	0.0833333	0.149247	FALSE
APH(3)-IIIa	0.00193661	28	0.0446135	0.584211	0.121123	FALSE
APH(6)-Id	0.000223632	10	0.0751311	0.526316	0.16728	FALSE
arlR	0.00354265	101	0.128263	0.611111	0.277958	FALSE
arlS	0.00756979	99	0.115573	0.611111	0.257815	FALSE
ArnT	0.0036835	30	0.526334	0.541667	0.642873	FALSE
bacA	0.00280833	82	0.512392	0.611111	0.676715	FALSE
baeR	0.00131407	66	0.700438	0.583333	0.774295	FALSE
baeS	0.00110673	36	0.965107	0.555556	0.870367	FALSE
BJP-1	6.2402340337372e-06	1	NA	NA	NA	FALSE
BRO-1	0.017347	18	0.959805	NA	NA	FALSE
BRO-2	0.0049977	14	0.992095	NA	NA	FALSE
catA8	1.14000729604669e-05	1	NA	NA	NA	FALSE
catII	2.15764667166115e-06	1	NA	NA	NA	FALSE
catQ	2.20455203408857e-06	1	NA	NA	NA	FALSE
CblA-1	0.00138952	12	0.366955	0.510526	0.501103	FALSE
CfxA	0.000274279	7	0.611977	NA	NA	FALSE
CfxA2	0.000421381	7	0.738784	NA	NA	FALSE
CfxA3	0.000413151	8	0.739466	NA	NA	FALSE
CfxA4	0.000266717	6	0.779513	NA	NA	FALSE
CfxA5	0.000294002	7	0.752455	NA	NA	FALSE
cmlA9	1.49694225329522e-06	1	NA	NA	NA	FALSE
cmx	0.00223951	19	0.494701	0.527778	0.611708	FALSE
cpxA	0.00337901	64	0.920928	0.625	0.893517	FALSE
CrcB	7.01781921736341e-05	3	0.66264	NA	NA	FALSE
Cstr_tetA	0.00192639	5	0.472546	0.515789	0.587808	FALSE
dfrA1	3.26662877377289e-06	1	NA	NA	NA	FALSE
dfrA14	0.000157097	3	0.519982	0.527778	0.62929	FALSE
dfrC	0.00280965	114	0.174713	0.652778	0.361664	FALSE
dfrE	0.000435881	15	0.317636	0.526316	0.466207	FALSE
dfrF	4.33668645930367e-06	1	NA	NA	NA	FALSE
dfrG	0.000315307	10	0.505606	0.515789	0.611297	FALSE
EC-18	3.64179321898103e-05	1	NA	NA	NA	FALSE
EC-19	0.000215595	18	0.655309	0.541667	0.722609	FALSE
EC-5	0.0007753	29	0.637541	0.569444	0.730892	FALSE
EC-8	9.94322333015669e-07	1	NA	NA	NA	FALSE
Eclo_acrA	0.000653649	9	0.805002	0.526316	0.787531	FALSE
Ecol_acrA	0.00151258	43	0.750965	0.583333	0.799637	FALSE
Ecol_ampC_BLA	0.000110133	5	0.45611	0.521053	0.579153	FALSE
Ecol_ampC1_BLA	0.000183759	7	0.562165	0.521053	0.65258	FALSE
Ecol_ampH_BLA	0.00141665	43	0.744983	0.583333	0.796743	FALSE
Ecol_emrE	0.00338204	42	0.562433	0.597222	0.702345	FALSE
Ecol_mdfA	0.00158698	46	0.686879	0.583333	0.767138	FALSE
Efae_ACT_CHL	0.000734142	11	0.630375	0.531579	0.701467	FALSE
efrA	0.00189811	17	0.31931	0.526316	0.46778	FALSE
efrB	0.000998022	16	0.294848	0.526316	0.444312	FALSE
emeA	0.00130655	18	0.325272	0.521053	0.470317	FALSE
emrA	0.00146087	43	0.88307	0.583333	0.85683	FALSE
emrB	0.00206108	66	0.752003	0.555556	0.782418	FALSE
emrK	0.0011141	42	0.708711	0.597222	0.787164	FALSE
emrY	0.00166828	39	0.775998	0.583333	0.811449	FALSE
eptA	0.00180909	40	0.563582	0.597222	0.703093	FALSE
Erm(49)	1.32844465699559e-05	1	NA	NA	NA	FALSE
ErmA	0.000610574	8	0.20493	0.555556	0.361232	FALSE
ErmB	0.00404347	52	0.699257	0.552632	0.753851	FALSE
ErmC	0.0135042	78	0.358491	0.610526	0.551392	FALSE
ErmF	0.00042276	8	0.284465	0.510526	0.425436	FALSE
ErmT	0.000400143	8	0.686236	NA	NA	FALSE
ErmX	0.0282143	93	0.0995585	0.569444	0.219408	FALSE
evgA	0.000787132	45	0.745217	0.583333	0.796856	FALSE
evgS	0.00352654	38	0.681139	0.583333	0.764062	FALSE
farB	2.06383594680632e-06	1	NA	NA	NA	FALSE
floR	0.000245914	5	0.670013	0.526316	0.720198	FALSE
FosA2	6.66634529404494e-05	5	0.34123	NA	NA	FALSE
fosA5	0.000363616	18	0.599398	0.531579	0.683052	FALSE
FosA6	0.000288908	15	0.534598	0.521053	0.634586	FALSE
FosA7	5.30186148356688e-06	1	NA	NA	NA	FALSE
FosA7.5	2.65093074178344e-06	1	NA	NA	NA	FALSE
fusB	0.000871083	40	0.411741	0.555556	0.566178	FALSE
fusC	0.00127925	29	0.18185	0.527778	0.320911	FALSE
gadW	0.00119872	50	0.626988	0.611111	0.750726	FALSE
hmrM	0.000242956	8	0.814246	0.510526	0.780593	FALSE
kdpE	0.000727777	45	0.671597	0.583333	0.758885	FALSE
Kpne_acrA	0.00212731	29	0.525429	0.541667	0.642258	FALSE
Kpne_KpnE	0.000360119	25	0.715812	0.536842	0.751797	FALSE
Kpne_KpnF	0.000487432	30	0.531187	0.541667	0.64616	FALSE
Kpne_KpnG	0.00218885	30	0.528033	0.541667	0.644027	FALSE
Kpne_KpnH	0.00157799	57	0.870895	0.583333	0.85207	FALSE
LAP-1	0.000108427	2	0.509482	0.527778	0.622068	FALSE
LAP-2	0.000166632	2	0.510604	0.527778	0.622845	FALSE
LEN-16	7.32122611711452e-06	1	NA	NA	NA	FALSE
lmrP	0.00201596	3	0.348854	0.527778	0.495677	FALSE
lnuA	0.000371992	18	0.479466	0.536842	0.606721	FALSE
lnuC	0.000162626	3	0.543365	NA	NA	FALSE
LptD	0.00490975	35	0.529051	0.541667	0.644716	FALSE
Lreu_cat-TC	0.00139129	22	0.495706	0.527778	0.61242	FALSE
lsaA	0.0013807	16	0.387406	0.521053	0.524871	FALSE
lsaC	0.00514549	38	0.77371	0.547368	0.787376	FALSE
macB	0.000496515	5	0.566089	0.510526	0.647748	FALSE
mdeA	0.000894379	19	0.354274	0.531579	0.502749	FALSE
mdtA	0.00111314	42	0.704299	0.583333	0.776304	FALSE
mdtB	0.00521686	61	0.62186	0.555556	0.712661	FALSE
mdtC	0.00537458	66	0.725061	0.583333	0.786901	FALSE
mdtE	0.00171038	45	0.696239	0.611111	0.789068	FALSE
mdtF	0.00424667	41	0.636942	0.583333	0.739411	FALSE
mdtG	0.00105826	39	0.688665	0.583333	0.76809	FALSE
mdtH	0.00108389	37	0.891834	0.583333	0.860196	FALSE
MdtK	4.80502437505154e-05	2	0.707254	0.510526	0.728888	FALSE
mdtM	0.000204811	8	0.700643	0.526316	0.736638	FALSE
mdtN	0.00148188	45	0.591086	0.597222	0.720585	FALSE
mdtO	0.0025255	43	0.654499	0.569444	0.740549	FALSE
mdtP	0.00208607	44	0.651181	0.597222	0.75619	FALSE
mecA	0.0161903	93	0.304153	0.638889	0.512665	FALSE
mecR1	0.00176643	25	0.0690177	0.531579	0.157954	FALSE
mefE	0.000236394	9	0.633779	0.521053	0.696116	FALSE
mel	0.0249448	147	0.673368	0.652778	0.80087	FALSE
mepA	0.0105432	104	0.12189	0.611111	0.267944	FALSE
MexF	1.82819288510345e-05	1	NA	NA	NA	FALSE
MexI	0.0473562	130	0.0854443	0.555556	0.192139	FALSE
mphA	5.62008275182769e-06	1	NA	NA	NA	FALSE
mphC	0.000809323	30	0.495498	0.526316	0.6113	FALSE
mreA	0.000156826	2	0.482122	NA	NA	FALSE
msbA	0.00984264	96	0.754892	0.625	0.826222	FALSE
msrA	0.0034889	54	0.301983	0.555556	0.467264	FALSE
mtrD	0.000753654	6	0.613582	0.510526	0.676856	FALSE
norA	0.00853654	115	0.377148	0.666667	0.598555	FALSE
norC	0.0106238	101	0.107761	0.611111	0.244998	FALSE
OKP-B-18	8.46821730771072e-06	1	NA	NA	NA	FALSE
OKP-B-41	3.69304917975499e-05	2	0.67364	0.555556	0.742069	FALSE
oqxA	0.00221368	28	0.526702	0.541667	0.643123	FALSE
oqxB	0.042904	123	0.590154	0.555556	0.693483	FALSE
OXA-272	7.31300318448048e-06	1	NA	NA	NA	FALSE
OXA-282	0.000387312	10	0.347183	0.515789	0.487072	FALSE
OXA-574	0.000326605	1	NA	NA	NA	FALSE
OXA-737	7.04600378144931e-08	1	NA	NA	NA	FALSE
OXA-85	0.000104582	3	0.271597	NA	NA	FALSE
OXY-1-1	2.26357010276608e-05	1	NA	NA	NA	FALSE
OXY-1-2	2.43124196223024e-05	1	NA	NA	NA	FALSE
OXY-1-3	3.60494497847932e-05	1	NA	NA	NA	FALSE
OXY-1-4	3.22768329468497e-05	1	NA	NA	NA	FALSE
OXY-2-1	1.80585564627325e-05	1	NA	NA	NA	FALSE
OXY-2-11	6.8604810091263e-06	1	NA	NA	NA	FALSE
OXY-2-12	6.94900334472793e-06	1	NA	NA	NA	FALSE
OXY-2-13	1.38094843538542e-05	1	NA	NA	NA	FALSE
OXY-2-14	5.22281780049615e-06	1	NA	NA	NA	FALSE
OXY-2-15	6.50639166671978e-06	1	NA	NA	NA	FALSE
OXY-2-2	8.32109954655319e-06	1	NA	NA	NA	FALSE
OXY-2-3	2.77074910433101e-05	1	NA	NA	NA	FALSE
OXY-2-4	2.92123707485378e-05	1	NA	NA	NA	FALSE
OXY-2-5	3.93924393427252e-06	1	NA	NA	NA	FALSE
OXY-2-6	2.31043295920253e-05	1	NA	NA	NA	FALSE
OXY-2-7	2.62468725058832e-05	1	NA	NA	NA	FALSE
OXY-2-8	7.170309183732e-06	1	NA	NA	NA	FALSE
OXY-2-9	2.55386938210702e-05	1	NA	NA	NA	FALSE
patA	0.0726967	176	0.93214	0.638889	0.904197	FALSE
patB	0.0728605	175	0.818609	0.666667	0.876247	FALSE
PC1_blaZ	0.0224085	185	0.31845	0.680556	0.548121	FALSE
pmrA	0.0318941	160	0.897454	0.638889	0.892294	FALSE
PmrF	0.00135877	47	0.736063	0.555556	0.774595	FALSE
pp-flo	5.33178885530261e-05	2	0.988967	0.510526	0.849942	FALSE
qacA	0.011496	112	0.278287	0.625	0.47815	FALSE
qacB	0.00363401	59	0.25386	0.597222	0.437616	FALSE
qacEdelta1	4.0541486279282e-05	6	0.558875	0.510526	0.643153	FALSE
qacG	1.30458038172022e-06	1	NA	NA	NA	FALSE
qacH	3.91680898080455e-05	3	0.320411	0.527778	0.469645	FALSE
QnrS1	9.51910711610246e-05	9	0.494626	0.521053	0.607166	FALSE
QnrS10	6.66531702370468e-05	8	0.80267	0.515789	0.77911	FALSE
QnrS11	5.87116094510894e-05	8	0.812484	0.515789	0.783543	FALSE
QnrS12	3.00331410851478e-05	4	0.90038	0.510526	0.816945	FALSE
QnrS15	6.23330515090228e-05	8	0.825551	0.515789	0.789351	FALSE
QnrS3	5.43465483071343e-05	7	0.697953	0.515789	0.727791	FALSE
QnrS4	4.64357191329252e-05	6	0.647054	0.510526	0.696234	FALSE
QnrS5	1.4309006832969e-07	1	NA	NA	NA	FALSE
QnrS7	4.77919902572351e-05	6	0.702759	0.515789	0.730315	FALSE
QnrS8	6.17425391512802e-05	7	0.786689	0.515789	0.771758	FALSE
QnrS9	8.15169570737228e-05	7	0.673632	0.510526	0.710988	FALSE
RlmA(II)	0.0330806	179	0.92129	0.638889	0.900564	FALSE
ROB-1	2.53676291742061e-06	1	NA	NA	NA	FALSE
SAT-2	4.89994316065934e-06	1	NA	NA	NA	FALSE
SAT-4	0.00152726	30	0.18206	0.589474	0.34685	FALSE
Saur_FosB	0.00172236	67	0.114896	0.584211	0.248438	FALSE
Saur_LmrS	0.00926528	100	0.0916238	0.597222	0.21371	FALSE
Saur_norA	0.00709724	99	0.141929	0.611111	0.298791	FALSE
sdrM	0.00730284	93	0.12406	0.611111	0.271376	FALSE
sepA	0.00138465	66	0.178248	0.597222	0.344915	FALSE
SHV-1	2.16637128665123e-06	1	NA	NA	NA	FALSE
SHV-100	8.21932144724779e-06	1	NA	NA	NA	FALSE
SHV-104	1.60123095100309e-06	1	NA	NA	NA	FALSE
SHV-105	1.4195027188234e-05	5	0.283567	NA	NA	FALSE
SHV-106	5.46520326597105e-06	1	NA	NA	NA	FALSE
SHV-11	9.16521010327641e-07	1	NA	NA	NA	FALSE
SHV-111	4.19210984618255e-06	3	0.960283	NA	NA	FALSE
SHV-132	4.05000002131579e-06	1	NA	NA	NA	FALSE
SHV-14	1.43445581484556e-05	4	0.622822	NA	NA	FALSE
SHV-141	7.79878572430852e-06	5	0.564846	NA	NA	FALSE
SHV-144	2.30921053846953e-06	1	NA	NA	NA	FALSE
SHV-15	6.34514545611444e-07	1	NA	NA	NA	FALSE
SHV-154	1.22565790118767e-06	1	NA	NA	NA	FALSE
SHV-155	5.2876212134287e-07	1	NA	NA	NA	FALSE
SHV-161	1.45657895503463e-06	1	NA	NA	NA	FALSE
SHV-162	4.83243063529066e-07	1	NA	NA	NA	FALSE
SHV-163	2.38026317042244e-06	1	NA	NA	NA	FALSE
SHV-168	2.41578948639889e-06	1	NA	NA	NA	FALSE
SHV-171	8.77875170281963e-06	1	NA	NA	NA	FALSE
SHV-179	1.41285083912037e-06	1	NA	NA	NA	FALSE
SHV-18	1.63992102846326e-05	5	0.452977	NA	NA	FALSE
SHV-186	6.12235363618827e-07	1	NA	NA	NA	FALSE
SHV-187	1.11400729320394e-05	6	0.129968	NA	NA	FALSE
SHV-188	5.69235470698627e-06	3	0.626472	NA	NA	FALSE
SHV-189	1.54674111173567e-05	4	0.287602	NA	NA	FALSE
SHV-194	9.88995587384259e-07	1	NA	NA	NA	FALSE
SHV-195	2.28224136372648e-06	2	0.312352	NA	NA	FALSE
SHV-196	2.18192081830832e-06	2	NA	NA	NA	FALSE
SHV-198	4.52801011944051e-06	2	0.95552	NA	NA	FALSE
SHV-199	1.27156575520833e-06	1	NA	NA	NA	FALSE
SHV-205	5.79443162796855e-06	2	NA	NA	NA	FALSE
SHV-208	1.93648934621021e-06	1	NA	NA	NA	FALSE
SHV-212	6.62709687369717e-06	1	NA	NA	NA	FALSE
SHV-213	9.51771818417165e-07	1	NA	NA	NA	FALSE
SHV-214	1.86130729289978e-06	1	NA	NA	NA	FALSE
SHV-219	4.03283246794953e-06	1	NA	NA	NA	FALSE
SHV-224	1.63381417932314e-06	1	NA	NA	NA	FALSE
SHV-225	5.2876212134287e-07	1	NA	NA	NA	FALSE
SHV-26	2.18312779827929e-06	2	NA	NA	NA	FALSE
SHV-27	1.57177060289315e-06	1	NA	NA	NA	FALSE
SHV-28	7.05742783952166e-06	1	NA	NA	NA	FALSE
SHV-29	1.99715349013608e-06	2	0.97918	NA	NA	FALSE
SHV-30	1.28255474562595e-05	3	0.745527	NA	NA	FALSE
SHV-34	9.03792280048741e-06	4	0.137828	NA	NA	FALSE
SHV-36	1.45994586709105e-06	1	NA	NA	NA	FALSE
SHV-50	8.94805531442901e-07	1	NA	NA	NA	FALSE
SHV-55	4.9918392035641e-06	1	NA	NA	NA	FALSE
SHV-61	1.60123095100309e-06	1	NA	NA	NA	FALSE
SHV-7	4.7782894988331e-06	1	NA	NA	NA	FALSE
SHV-70	1.33953070740194e-06	1	NA	NA	NA	FALSE
SHV-72	3.41285690274276e-06	3	0.773017	NA	NA	FALSE
SHV-73	7.81578951481995e-07	1	NA	NA	NA	FALSE
SHV-83	9.54087025735978e-06	5	0.383389	NA	NA	FALSE
SHV-85	2.0060756379031e-06	1	NA	NA	NA	FALSE
SHV-98	1.45994586709105e-06	1	NA	NA	NA	FALSE
SHV-99	2.89536690006633e-06	1	NA	NA	NA	FALSE
Sint_ACT_CHL	0.00412589	40	0.225404	0.527778	0.372229	FALSE
SRT-1	0.000222301	5	0.468615	0.510526	0.581423	FALSE
SRT-2	0.000968498	14	0.747159	0.526316	0.760266	FALSE
SST-1	0.0641633	161	0.201565	0.611111	0.38113	FALSE
sul1	0.00167253	17	0.56117	0.531579	0.659148	FALSE
sul2	0.000537872	8	0.518559	0.526316	0.627335	FALSE
TEM-1	5.57327680245652e-05	5	0.997635	0.515789	0.856462	FALSE
TEM-10	1.91958552236396e-06	3	0.904537	0.510526	0.81859	FALSE
TEM-104	6.02665171711413e-06	5	0.972213	0.515789	0.847581	FALSE
TEM-105	4.88806300931996e-06	5	0.511409	0.515789	0.615303	FALSE
TEM-106	3.23029685727759e-06	5	0.843665	0.515789	0.797226	FALSE
TEM-107	1.22074224745594e-06	2	0.808324	0.510526	0.777928	FALSE
TEM-112	2.46026315269301e-05	2	NA	NA	NA	FALSE
TEM-116	0.00195894	5	0.70706	NA	NA	FALSE
TEM-117	5.79279980451785e-07	2	0.857908	0.510526	0.799572	FALSE
TEM-122	4.53005467564715e-06	5	0.850516	0.515789	0.800152	FALSE
TEM-124	2.38026720403579e-07	1	NA	NA	NA	FALSE
TEM-126	2.61912628555929e-05	6	0.837793	0.515789	0.794695	FALSE
TEM-127	3.90596910179677e-06	4	0.990576	0.515789	0.85403	FALSE
TEM-128	5.94454462641257e-06	6	0.829941	0.515789	0.791278	FALSE
TEM-132	2.76770884909129e-06	3	0.950963	0.515789	0.839895	FALSE
TEM-135	5.68090296335801e-06	5	0.864295	0.515789	0.805951	FALSE
TEM-136	3.57040080605369e-07	1	NA	NA	NA	FALSE
TEM-141	3.72585843539273e-06	4	0.987741	0.515789	0.853046	FALSE
TEM-143	3.89746027205803e-06	4	0.988764	0.515789	0.853402	FALSE
TEM-144	3.26099484370937e-06	4	0.991312	0.515789	0.854285	FALSE
TEM-146	1.85131893647228e-07	1	NA	NA	NA	FALSE
TEM-147	4.64145573286948e-06	4	0.795838	0.515789	0.775987	FALSE
TEM-148	4.41118614583111e-06	4	0.998435	0.515789	0.856736	FALSE
TEM-15	3.15651233998178e-06	4	0.959132	0.515789	0.842879	FALSE
TEM-154	3.34468718718185e-05	2	NA	NA	NA	FALSE
TEM-156	3.23980813882649e-07	1	NA	NA	NA	FALSE
TEM-157	0.000911887	4	NA	NA	NA	FALSE
TEM-158	1.1986938921385e-06	3	0.978005	0.510526	0.846086	FALSE
TEM-163	3.47064033750992e-06	4	0.969557	0.515789	0.846634	FALSE
TEM-164	3.81746355493319e-06	5	0.77387	0.515789	0.76574	FALSE
TEM-166	4.78269342892878e-06	5	0.830443	0.515789	0.791498	FALSE
TEM-168	0.000108137	4	NA	0.0105263	NA	FALSE
TEM-169	2.71085987126298e-07	1	NA	NA	NA	FALSE
TEM-171	0.00110294	5	NA	0.0105263	NA	FALSE
TEM-176	4.95047575274165e-06	5	0.776926	0.515789	0.767185	FALSE
TEM-182	1.83251753051607e-06	3	0.785691	0.510526	0.767537	FALSE
TEM-183	9.66225254709088e-05	2	NA	0.0105263	NA	FALSE
TEM-186	4.20380974168176e-06	4	0.997606	0.515789	0.856452	FALSE
TEM-192	8.13257961378895e-07	1	NA	NA	NA	FALSE
TEM-196	2.49262598000328e-06	4	0.971847	0.515789	0.847451	FALSE
TEM-198	4.89345033282929e-06	4	0.995739	0.515789	0.855811	FALSE
TEM-201	3.90551495488795e-06	4	0.99692	0.515789	0.856217	FALSE
TEM-206	6.60837032781659e-06	6	0.887508	0.515789	0.815464	FALSE
TEM-207	5.80508203131748e-06	6	0.768255	0.515789	0.76307	FALSE
TEM-208	4.31333275033146e-06	4	0.997319	0.515789	0.856354	FALSE
TEM-209	3.63214682357434e-06	4	0.978547	0.515789	0.849826	FALSE
TEM-210	3.01894755640113e-06	3	0.982918	0.515789	0.851363	FALSE
TEM-214	5.97660772766853e-06	5	0.919288	0.515789	0.827982	FALSE
TEM-215	4.88797403169006e-06	5	0.828307	0.515789	0.790562	FALSE
TEM-216	3.86358955893685e-06	4	0.951278	0.515789	0.840011	FALSE
TEM-217	6.16802766392026e-06	6	0.817845	0.515789	0.785939	FALSE
TEM-219	8.68352482401042e-05	6	0.974523	0.0210526	0.100254	FALSE
TEM-220	4.52090062799657e-06	5	0.947467	0.515789	0.838608	FALSE
TEM-226	2.83841591585826e-06	4	0.99584	0.515789	0.855846	FALSE
TEM-228	2.79720661008361e-05	6	0.723958	0.515789	0.741248	FALSE
TEM-229	0.00200996	5	NA	NA	NA	FALSE
TEM-230	3.77049379734742e-06	4	0.985439	0.515789	0.852244	FALSE
TEM-232	3.10941522331986e-06	4	0.93986	0.515789	0.835782	FALSE
TEM-233	8.15453208626435e-07	2	NA	NA	NA	FALSE
TEM-234	6.497319383029e-06	6	0.889002	0.515789	0.816066	FALSE
TEM-235	5.61258469590067e-05	6	0.81958	0.515789	0.78671	FALSE
TEM-238	4.76053440807158e-07	1	NA	NA	NA	FALSE
TEM-242	2.60215220480451e-06	4	0.973907	0.515789	0.848184	FALSE
TEM-243	4.72734050023699e-06	5	0.827806	0.515789	0.790342	FALSE
TEM-28	5.55446845641948e-06	3	0.851579	0.515789	0.800603	FALSE
TEM-29	6.99521895195026e-06	4	0.793005	0.515789	0.774683	FALSE
TEM-30	4.30474692860795e-06	4	0.814295	0.510526	0.780614	FALSE
TEM-31	4.53077547704497e-06	5	0.805676	0.515789	0.780474	FALSE
TEM-32	1.37837723022197e-06	3	0.999463	0.515789	0.857088	FALSE
TEM-33	4.52507258086461e-06	5	0.779702	0.515789	0.768491	FALSE
TEM-34	4.33785845928569e-06	4	0.946782	0.515789	0.838355	FALSE
TEM-35	3.30020479750188e-06	4	0.992019	0.515789	0.854529	FALSE
TEM-36	3.08261341600348e-06	4	0.733968	0.510526	0.742527	FALSE
TEM-37	2.90032546456765e-06	4	0.722004	0.510526	0.736481	FALSE
TEM-40	0.000182302	4	0.946265	0.510526	0.834566	FALSE
TEM-43	2.59876059581419e-06	3	0.739596	0.510526	0.745336	FALSE
TEM-47	6.81020894488018e-07	1	NA	NA	NA	FALSE
TEM-5	1.99769945980227e-06	3	0.996062	0.515789	0.855922	FALSE
TEM-54	0.000116705	3	NA	0.0105263	NA	FALSE
TEM-55	2.78800798721328e-06	4	0.971608	0.515789	0.847366	FALSE
TEM-57	3.14872581053975e-05	5	0.967154	0.515789	0.845774	FALSE
TEM-70	4.65084215091966e-06	5	0.777248	0.515789	0.767336	FALSE
TEM-76	3.58597189806466e-06	4	0.953915	0.515789	0.840978	FALSE
TEM-79	2.69933007011131e-06	4	0.948054	0.515789	0.838824	FALSE
TEM-81	4.86105511336322e-05	2	NA	0.0105263	NA	FALSE
TEM-88	6.60415699983186e-07	1	NA	NA	NA	FALSE
TEM-91	2.64474133781754e-07	1	NA	NA	NA	FALSE
TEM-95	3.86049646842068e-06	4	0.96939	0.515789	0.846574	FALSE
TEM-96	2.71085987126298e-07	1	NA	NA	NA	FALSE
TEM-98	4.7966846582441e-05	3	NA	NA	NA	FALSE
TEM-99	2.12907988123001e-06	3	0.195986	0.510526	0.330388	FALSE
tet(38)	0.011897	104	0.118385	0.611111	0.262348	FALSE
tet(41)	0.0620026	156	0.277008	0.583333	0.456115	FALSE
tet(A)	0.000459271	2	0.515445	0.527778	0.626184	FALSE
tet(B)	0.000158713	10	0.626549	0.526316	0.695595	FALSE
tet(K)	0.002356	23	0.64446	0.555556	0.72578	FALSE
tet(L)	0.00274054	21	0.0373989	0.568421	0.103124	FALSE
tet(W/N/W)	0.000325536	3	0.486442	0.510526	0.594269	FALSE
Tet(X1)	9.73265562905657e-07	1	NA	NA	NA	FALSE
tet32	0.00251899	13	0.835115	0.510526	0.789809	FALSE
tetA(46)	0.00304887	28	0.432433	0.536842	0.571173	FALSE
tetA(60)	0.000238144	5	0.902707	NA	NA	FALSE
tetB(46)	0.00211294	24	0.435031	0.541667	0.576248	FALSE
tetB(60)	2.05556051850983e-05	4	0.832709	NA	NA	FALSE
tetM	0.0303391	126	0.738817	0.611111	0.810523	FALSE
tetO	0.00397085	30	0.521499	0.526316	0.62934	FALSE
tetQ	0.00121948	5	0.552817	NA	NA	FALSE
tetW	0.00111379	13	0.564796	0.531579	0.661473	FALSE
ugd	0.000854835	23	0.662549	0.536842	0.723359	FALSE
vatB	2.5891724914153e-05	1	NA	NA	NA	FALSE
vgaA	0.00387813	23	0.430838	0.536842	0.569921	FALSE
vgaALC	0.00378906	23	0.342849	0.531579	0.49251	FALSE
vgaB	6.42198873417249e-05	1	NA	NA	NA	FALSE
YajC	2.54015863798726e-07	1	NA	NA	NA	FALSE
YojI	0.00167283	42	0.909192	0.583333	0.866715	FALSE
TEM-90	0.000131384	2	NA	NA	NA	FALSE
TEM-82	3.76666891542423e-05	1	NA	NA	NA	FALSE
TEM-73	3.37313634217095e-05	1	NA	NA	NA	FALSE
TEM-150	4.04776361060514e-05	1	NA	NA	NA	FALSE
TEM-181	0.00085176	3	NA	NA	NA	FALSE
TEM-197	0.000350181	2	NA	NA	NA	FALSE
TEM-153	2.36119543951967e-05	1	NA	NA	NA	FALSE
TEM-205	0.000124792	2	NA	NA	NA	FALSE
TEM-26	3.76666891542423e-05	1	NA	NA	NA	FALSE
TEM-231	0.000209033	3	NA	NA	NA	FALSE
TEM-236	3.14826058602622e-05	1	NA	NA	NA	FALSE
TEM-240	3.65423103735186e-05	1	NA	NA	NA	FALSE
TEM-6	3.93532573253278e-05	1	NA	NA	NA	FALSE

## Sheet: Resistome PMA Extraction Batch
ARGs	freq	prev	p.freq	p.prev	p	contaminant
cmx	0.00223951	19	0.0202858	0.515152	0.0581151	TRUE
PmrF	0.00135877	47	0.0282409	0.522727	0.0769954	TRUE
tet(C)	0.00394916	18	0.286219	0.0461538	0.0703672	TRUE
AAC(3)-IIc	7.20692014555281e-07	1	NA	NA	NA	FALSE
AAC(3)-IId	0.000417237	8	0.470652	0.515385	0.586157	FALSE
AAC(6)-Ic	0.0272359	165	0.0525918	0.553846	0.132125	FALSE
AAC6_Ie_APH2_Ia	0.0171713	101	0.489195	0.621212	0.665855	FALSE
aad(6)	0.00031733	6	0.787286	0.513514	0.770417	FALSE
aadA	4.22406139482819e-05	7	0.938513	0.540541	0.851584	FALSE
aadA15	3.30592667227193e-06	1	NA	NA	NA	FALSE
aadA21	1.06811747599419e-05	3	0.9824	0.52027	0.854154	FALSE
aadA22	4.29054953548777e-05	3	0.450729	0.52027	0.574597	FALSE
aadA23	1.08980075848246e-05	3	0.985894	0.52027	0.855371	FALSE
aadA24	2.02629668467858e-05	4	0.982484	0.52027	0.854184	FALSE
Abau_AbaQ	0.000207894	1	NA	NA	NA	FALSE
Abau_AmvA	0.000231881	1	NA	NA	NA	FALSE
abeM	0.00017591	1	NA	NA	NA	FALSE
abeS	0.000106754	5	NA	NA	NA	FALSE
acrB	0.029117	131	0.452245	0.607692	0.629796	FALSE
acrD	0.00545055	59	0.773888	0.545455	0.786185	FALSE
AcrE	0.00205912	43	0.611217	0.522727	0.684049	FALSE
AcrF	0.0052273	43	0.687695	0.522727	0.72726	FALSE
ACT-16	4.31389699604014e-06	1	NA	NA	NA	FALSE
ACT-17	4.85933224841303e-06	1	NA	NA	NA	FALSE
ACT-20	5.08246485165649e-06	1	NA	NA	NA	FALSE
ACT-25	1.18012354604316e-05	1	NA	NA	NA	FALSE
ACT-27	8.20632129706486e-06	1	NA	NA	NA	FALSE
ACT-31	1.52969795779125e-05	1	NA	NA	NA	FALSE
ACT-32	5.55352256961489e-06	1	NA	NA	NA	FALSE
ACT-33	2.38008110126353e-06	1	NA	NA	NA	FALSE
ACT-35	5.30559745489994e-06	1	NA	NA	NA	FALSE
ACT-40	5.80144768432984e-06	1	NA	NA	NA	FALSE
ACT-41	5.75186266138685e-06	1	NA	NA	NA	FALSE
ACT-42	2.62800621597848e-06	1	NA	NA	NA	FALSE
ACT-43	4.46265206486911e-06	1	NA	NA	NA	FALSE
ACT-44	2.60321370450698e-05	1	NA	NA	NA	FALSE
ACT-45	1.85695910921498e-05	1	NA	NA	NA	FALSE
ACT-46	5.40476750078592e-06	1	NA	NA	NA	FALSE
ACT-55	7.41544018112417e-05	1	NA	NA	NA	FALSE
ACT-56	5.97499526463031e-06	1	NA	NA	NA	FALSE
ACT-60	4.04613787214799e-05	1	NA	NA	NA	FALSE
ACT-61	1.56440747385134e-05	1	NA	NA	NA	FALSE
ACT-69	2.20901277211021e-05	1	NA	NA	NA	FALSE
ACT-7	2.72717626186446e-06	1	NA	NA	NA	FALSE
ACT-70	5.92541024168732e-06	1	NA	NA	NA	FALSE
ACT-72	5.25601243195695e-06	1	NA	NA	NA	FALSE
ACT-73	5.72707014991536e-06	1	NA	NA	NA	FALSE
ACT-74	2.88088983298773e-05	1	NA	NA	NA	FALSE
ACT-84	3.74366923219575e-06	1	NA	NA	NA	FALSE
ADC-19	9.19529201049063e-05	1	NA	NA	NA	FALSE
ADC-245	0.00015592	1	NA	NA	NA	FALSE
adeF	0.000491748	1	NA	NA	NA	FALSE
adeI	0.000211892	1	NA	NA	NA	FALSE
adeJ	0.000615685	1	NA	NA	NA	FALSE
adeK	0.000387801	1	NA	NA	NA	FALSE
ANT(2)-Ia	8.38004337202147e-06	5	0.499379	0.513514	0.605416	FALSE
ANT(3)-IIa	0.000113068	5	0.932746	0.533784	0.845103	FALSE
ANT(4)-Ib	0.00288275	24	0.349879	0.515152	0.489076	FALSE
ANT(6)-Ia	0.000540494	7	0.705813	0.52027	0.735092	FALSE
ANT(9)-Ia	0.000912505	10	0.31666	0.523077	0.463446	FALSE
APH(3)-Ib	0.000223809	12	0.222387	0.52027	0.365239	FALSE
APH(3)-Ia	0.0166808	86	0.134564	0.568182	0.273029	FALSE
APH(3)-IIa	0.0198733	53	0.380657	0.0681818	0.120723	FALSE
APH(3)-IIIa	0.00193661	28	0.169021	0.560606	0.318039	FALSE
APH(6)-Id	0.000223632	10	0.239161	0.515152	0.381183	FALSE
arlR	0.00354265	101	0.229944	0.615385	0.418205	FALSE
arlS	0.00756979	99	0.250142	0.615385	0.44198	FALSE
ArnT	0.0036835	30	0.442372	0.530303	0.574728	FALSE
bacA	0.00280833	82	0.203939	0.576923	0.369442	FALSE
baeR	0.00131407	66	0.516154	0.545455	0.638384	FALSE
baeS	0.00110673	36	0.527954	0.515152	0.626101	FALSE
BJP-1	6.2402340337372e-06	1	NA	NA	NA	FALSE
BRO-1	0.017347	18	0.605347	0.52027	0.678818	FALSE
BRO-2	0.0049977	14	0.778071	0.513514	0.766104	FALSE
catA8	1.14000729604669e-05	1	NA	NA	NA	FALSE
catII	2.15764667166115e-06	1	NA	NA	NA	FALSE
catQ	2.20455203408857e-06	1	NA	NA	NA	FALSE
CblA-1	0.00138952	12	0.37646	0.513514	0.511019	FALSE
CfxA	0.000274279	7	0.084484	0.513514	0.179507	FALSE
CfxA2	0.000421381	7	0.348095	0.513514	0.486518	FALSE
CfxA3	0.000413151	8	0.0793195	0.513514	0.171103	FALSE
CfxA4	0.000266717	6	0.330215	0.513514	0.47047	FALSE
CfxA5	0.000294002	7	0.350486	0.513514	0.488628	FALSE
cmlA9	1.49694225329522e-06	1	NA	NA	NA	FALSE
cpxA	0.00337901	64	0.521766	0.55303	0.647188	FALSE
CrcB	7.01781921736341e-05	3	0.66264	NA	NA	FALSE
Cstr_tetA	0.00192639	5	0.190094	0.513514	0.324741	FALSE
dfrA1	3.26662877377289e-06	1	NA	NA	NA	FALSE
dfrA14	0.000157097	3	0.519982	0.515385	0.620882	FALSE
dfrC	0.00280965	114	0.644174	0.636364	0.775492	FALSE
dfrE	0.000435881	15	0.1336	0.533784	0.259629	FALSE
dfrF	4.33668645930367e-06	1	NA	NA	NA	FALSE
dfrG	0.000315307	10	0.505606	0.52027	0.614332	FALSE
EC-18	3.64179321898103e-05	1	NA	NA	NA	FALSE
EC-19	0.000215595	18	0.693646	0.530769	0.736045	FALSE
EC-5	0.0007753	29	0.413716	0.515152	0.542592	FALSE
EC-8	9.94322333015669e-07	1	NA	NA	NA	FALSE
Eclo_acrA	0.000653649	9	0.805002	0.537879	0.795423	FALSE
Ecol_acrA	0.00151258	43	0.106684	0.522727	0.216741	FALSE
Ecol_ampC_BLA	0.000110133	5	0.45611	0.527027	0.583053	FALSE
Ecol_ampC1_BLA	0.000183759	7	0.562165	0.527027	0.656685	FALSE
Ecol_ampH_BLA	0.00141665	43	0.598715	0.530303	0.681761	FALSE
Ecol_emrE	0.00338204	42	0.0952847	0.522727	0.199211	FALSE
Ecol_mdfA	0.00158698	46	0.59882	0.522727	0.676589	FALSE
Efae_ACT_CHL	0.000734142	11	0.353781	0.515152	0.49251	FALSE
efrA	0.00189811	17	0.250247	0.515152	0.39301	FALSE
efrB	0.000998022	16	0.18707	0.515152	0.321832	FALSE
emeA	0.00130655	18	0.282649	0.522727	0.430279	FALSE
emrA	0.00146087	43	0.842442	0.530303	0.806721	FALSE
emrB	0.00206108	66	0.370559	0.55303	0.529763	FALSE
emrK	0.0011141	42	0.736494	0.522727	0.752473	FALSE
emrY	0.00166828	39	0.461392	0.515152	0.579196	FALSE
eptA	0.00180909	40	0.579868	0.561538	0.690971	FALSE
Erm(49)	1.32844465699559e-05	1	NA	NA	NA	FALSE
ErmA	0.000610574	8	0.360513	0.523077	0.503168	FALSE
ErmB	0.00404347	52	0.250239	0.537879	0.40453	FALSE
ErmC	0.0135042	78	0.130048	0.545455	0.258629	FALSE
ErmF	0.00042276	8	0.0898166	0.513514	0.188015	FALSE
ErmT	0.000400143	8	0.686236	NA	NA	FALSE
ErmX	0.0282143	93	0.474264	0.607692	0.646758	FALSE
evgA	0.000787132	45	0.351941	0.522727	0.495426	FALSE
evgS	0.00352654	38	0.470256	0.515152	0.585713	FALSE
farB	2.06383594680632e-06	1	NA	NA	NA	FALSE
floR	0.000245914	5	0.670013	0.533784	0.725378	FALSE
FosA2	6.66634529404494e-05	5	0.34123	NA	NA	FALSE
fosA5	0.000363616	18	0.0735615	0.513514	0.161529	FALSE
FosA6	0.000288908	15	0.431052	0.523077	0.561328	FALSE
FosA7	5.30186148356688e-06	1	NA	NA	NA	FALSE
FosA7.5	2.65093074178344e-06	1	NA	NA	NA	FALSE
fusB	0.000871083	40	0.196091	0.530769	0.339569	FALSE
fusC	0.00127925	29	0.220478	0.523077	0.364431	FALSE
gadW	0.00119872	50	0.45369	0.530303	0.583354	FALSE
hmrM	0.000242956	8	0.341802	NA	NA	FALSE
kdpE	0.000727777	45	0.703733	0.530303	0.741033	FALSE
Kpne_acrA	0.00212731	29	0.50829	0.530303	0.622927	FALSE
Kpne_KpnE	0.000360119	25	0.692652	0.52027	0.728169	FALSE
Kpne_KpnF	0.000487432	30	0.415525	0.537879	0.558383	FALSE
Kpne_KpnG	0.00218885	30	0.507195	0.533784	0.624478	FALSE
Kpne_KpnH	0.00157799	57	0.602094	0.55303	0.699145	FALSE
LAP-1	0.000108427	2	0.509482	0.515385	0.6137	FALSE
LAP-2	0.000166632	2	0.510604	0.515385	0.614473	FALSE
LEN-16	7.32122611711452e-06	1	NA	NA	NA	FALSE
lmrP	0.00201596	3	0.488539	0.52027	0.602323	FALSE
lnuA	0.000371992	18	0.292137	0.527027	0.442037	FALSE
lnuC	0.000162626	3	NA	NA	NA	FALSE
LptD	0.00490975	35	0.439201	0.537879	0.577108	FALSE
Lreu_cat-TC	0.00139129	22	0.122583	0.530769	0.242842	FALSE
lsaA	0.0013807	16	0.240172	0.527027	0.388199	FALSE
lsaC	0.00514549	38	0.571954	0.52027	0.658257	FALSE
macB	0.000496515	5	0.566089	0.513514	0.649842	FALSE
mdeA	0.000894379	19	0.356375	0.527027	0.501905	FALSE
mdtA	0.00111314	42	0.472652	0.515152	0.58746	FALSE
mdtB	0.00521686	61	0.134632	0.560606	0.2705	FALSE
mdtC	0.00537458	66	0.610597	0.55303	0.704283	FALSE
mdtE	0.00171038	45	0.413716	0.515152	0.542592	FALSE
mdtF	0.00424667	41	0.663882	0.522727	0.714306	FALSE
mdtG	0.00105826	39	0.723356	0.522727	0.745856	FALSE
mdtH	0.00108389	37	0.481138	0.515152	0.593596	FALSE
MdtK	4.80502437505154e-05	2	0.707254	0.515152	0.732205	FALSE
mdtM	0.000204811	8	0.700643	0.533784	0.741821	FALSE
mdtN	0.00148188	45	0.269287	0.522727	0.416755	FALSE
mdtO	0.0025255	43	0.637996	0.522727	0.699718	FALSE
mdtP	0.00208607	44	0.79134	0.522727	0.778798	FALSE
mecA	0.0161903	93	0.36956	0.590909	0.550643	FALSE
mecR1	0.00176643	25	0.486653	0.522727	0.602617	FALSE
mefE	0.000236394	9	0.602797	0.515152	0.673689	FALSE
mel	0.0249448	147	0.745884	0.646154	0.833737	FALSE
mepA	0.0105432	104	0.263258	0.623077	0.460548	FALSE
MexF	1.82819288510345e-05	1	NA	NA	NA	FALSE
MexI	0.0473562	130	0.0698092	0.546154	0.16268	FALSE
mphA	5.62008275182769e-06	1	NA	NA	NA	FALSE
mphC	0.000809323	30	0.495498	0.530769	0.614256	FALSE
mreA	0.000156826	2	NA	NA	NA	FALSE
msbA	0.00984264	96	0.759526	0.576923	0.79974	FALSE
msrA	0.0034889	54	0.668415	0.560606	0.742534	FALSE
mtrD	0.000753654	6	0.613582	0.513514	0.678978	FALSE
norA	0.00853654	115	0.679635	0.643939	0.799291	FALSE
norC	0.0106238	101	0.322733	0.615385	0.519637	FALSE
OKP-B-18	8.46821730771072e-06	1	NA	NA	NA	FALSE
OKP-B-41	3.69304917975499e-05	2	0.67364	0.515385	0.71447	FALSE
oqxA	0.00221368	28	0.586859	0.527027	0.672235	FALSE
oqxB	0.042904	123	0.4022	0.574324	0.569483	FALSE
OXA-272	7.31300318448048e-06	1	NA	NA	NA	FALSE
OXA-282	0.000387312	10	0.250247	0.52027	0.395628	FALSE
OXA-574	0.000326605	1	NA	NA	NA	FALSE
OXA-737	7.04600378144931e-08	1	NA	NA	NA	FALSE
OXA-85	0.000104582	3	0.407068	NA	NA	FALSE
OXY-1-1	2.26357010276608e-05	1	NA	NA	NA	FALSE
OXY-1-2	2.43124196223024e-05	1	NA	NA	NA	FALSE
OXY-1-3	3.60494497847932e-05	1	NA	NA	NA	FALSE
OXY-1-4	3.22768329468497e-05	1	NA	NA	NA	FALSE
OXY-2-1	1.80585564627325e-05	1	NA	NA	NA	FALSE
OXY-2-11	6.8604810091263e-06	1	NA	NA	NA	FALSE
OXY-2-12	6.94900334472793e-06	1	NA	NA	NA	FALSE
OXY-2-13	1.38094843538542e-05	1	NA	NA	NA	FALSE
OXY-2-14	5.22281780049615e-06	1	NA	NA	NA	FALSE
OXY-2-15	6.50639166671978e-06	1	NA	NA	NA	FALSE
OXY-2-2	8.32109954655319e-06	1	NA	NA	NA	FALSE
OXY-2-3	2.77074910433101e-05	1	NA	NA	NA	FALSE
OXY-2-4	2.92123707485378e-05	1	NA	NA	NA	FALSE
OXY-2-5	3.93924393427252e-06	1	NA	NA	NA	FALSE
OXY-2-6	2.31043295920253e-05	1	NA	NA	NA	FALSE
OXY-2-7	2.62468725058832e-05	1	NA	NA	NA	FALSE
OXY-2-8	7.170309183732e-06	1	NA	NA	NA	FALSE
OXY-2-9	2.55386938210702e-05	1	NA	NA	NA	FALSE
patA	0.0726967	176	0.907402	0.707692	0.926585	FALSE
patB	0.0728605	175	0.905453	0.723077	0.932022	FALSE
PC1_blaZ	0.0224085	185	0.446737	0.730769	0.691917	FALSE
pmrA	0.0318941	160	0.932235	0.7	0.931108	FALSE
pp-flo	5.33178885530261e-05	2	0.988967	0.513514	0.851952	FALSE
qacA	0.011496	112	0.479348	0.606061	0.64962	FALSE
qacB	0.00363401	59	0.436317	0.537879	0.574865	FALSE
qacEdelta1	4.0541486279282e-05	6	0.853368	0.513514	0.799763	FALSE
qacG	1.30458038172022e-06	1	NA	NA	NA	FALSE
qacH	3.91680898080455e-05	3	0.421234	0.523077	0.553619	FALSE
QnrS1	9.51910711610246e-05	9	0.494626	0.527027	0.611156	FALSE
QnrS10	6.66531702370468e-05	8	0.875058	0.52027	0.813503	FALSE
QnrS11	5.87116094510894e-05	8	0.843854	0.52027	0.800436	FALSE
QnrS12	3.00331410851478e-05	4	0.896712	0.513514	0.817571	FALSE
QnrS15	6.23330515090228e-05	8	0.836143	0.52027	0.797115	FALSE
QnrS3	5.43465483071343e-05	7	0.811847	0.52027	0.786408	FALSE
QnrS4	4.64357191329252e-05	6	0.647054	0.513514	0.698369	FALSE
QnrS5	1.4309006832969e-07	1	NA	NA	NA	FALSE
QnrS7	4.77919902572351e-05	6	0.696612	0.52027	0.730265	FALSE
QnrS8	6.17425391512802e-05	7	0.837029	0.52027	0.797498	FALSE
QnrS9	8.15169570737228e-05	7	0.673632	0.513514	0.71313	FALSE
RlmA(II)	0.0330806	179	0.909291	0.707692	0.927175	FALSE
ROB-1	2.53676291742061e-06	1	NA	NA	NA	FALSE
SAT-2	4.89994316065934e-06	1	NA	NA	NA	FALSE
SAT-4	0.00152726	30	0.159179	0.575758	0.31067	FALSE
Saur_FosB	0.00172236	67	0.223137	0.554054	0.382074	FALSE
Saur_LmrS	0.00926528	100	0.235854	0.615385	0.42527	FALSE
Saur_norA	0.00709724	99	0.0980202	0.615385	0.229704	FALSE
sdrM	0.00730284	93	0.159921	0.615385	0.326592	FALSE
sepA	0.00138465	66	0.164191	0.590909	0.323357	FALSE
SHV-1	2.16637128665123e-06	1	NA	NA	NA	FALSE
SHV-100	8.21932144724779e-06	1	NA	NA	NA	FALSE
SHV-104	1.60123095100309e-06	1	NA	NA	NA	FALSE
SHV-105	1.4195027188234e-05	5	0.283567	NA	NA	FALSE
SHV-106	5.46520326597105e-06	1	NA	NA	NA	FALSE
SHV-11	9.16521010327641e-07	1	NA	NA	NA	FALSE
SHV-111	4.19210984618255e-06	3	0.960283	NA	NA	FALSE
SHV-132	4.05000002131579e-06	1	NA	NA	NA	FALSE
SHV-14	1.43445581484556e-05	4	0.622822	NA	NA	FALSE
SHV-141	7.79878572430852e-06	5	0.564846	NA	NA	FALSE
SHV-144	2.30921053846953e-06	1	NA	NA	NA	FALSE
SHV-15	6.34514545611444e-07	1	NA	NA	NA	FALSE
SHV-154	1.22565790118767e-06	1	NA	NA	NA	FALSE
SHV-155	5.2876212134287e-07	1	NA	NA	NA	FALSE
SHV-161	1.45657895503463e-06	1	NA	NA	NA	FALSE
SHV-162	4.83243063529066e-07	1	NA	NA	NA	FALSE
SHV-163	2.38026317042244e-06	1	NA	NA	NA	FALSE
SHV-168	2.41578948639889e-06	1	NA	NA	NA	FALSE
SHV-171	8.77875170281963e-06	1	NA	NA	NA	FALSE
SHV-179	1.41285083912037e-06	1	NA	NA	NA	FALSE
SHV-18	1.63992102846326e-05	5	0.452977	NA	NA	FALSE
SHV-186	6.12235363618827e-07	1	NA	NA	NA	FALSE
SHV-187	1.11400729320394e-05	6	0.129968	NA	NA	FALSE
SHV-188	5.69235470698627e-06	3	0.626472	NA	NA	FALSE
SHV-189	1.54674111173567e-05	4	0.287602	NA	NA	FALSE
SHV-194	9.88995587384259e-07	1	NA	NA	NA	FALSE
SHV-195	2.28224136372648e-06	2	0.312352	NA	NA	FALSE
SHV-196	2.18192081830832e-06	2	NA	NA	NA	FALSE
SHV-198	4.52801011944051e-06	2	0.95552	NA	NA	FALSE
SHV-199	1.27156575520833e-06	1	NA	NA	NA	FALSE
SHV-205	5.79443162796855e-06	2	NA	NA	NA	FALSE
SHV-208	1.93648934621021e-06	1	NA	NA	NA	FALSE
SHV-212	6.62709687369717e-06	1	NA	NA	NA	FALSE
SHV-213	9.51771818417165e-07	1	NA	NA	NA	FALSE
SHV-214	1.86130729289978e-06	1	NA	NA	NA	FALSE
SHV-219	4.03283246794953e-06	1	NA	NA	NA	FALSE
SHV-224	1.63381417932314e-06	1	NA	NA	NA	FALSE
SHV-225	5.2876212134287e-07	1	NA	NA	NA	FALSE
SHV-26	2.18312779827929e-06	2	NA	NA	NA	FALSE
SHV-27	1.57177060289315e-06	1	NA	NA	NA	FALSE
SHV-28	7.05742783952166e-06	1	NA	NA	NA	FALSE
SHV-29	1.99715349013608e-06	2	0.97918	NA	NA	FALSE
SHV-30	1.28255474562595e-05	3	0.745527	NA	NA	FALSE
SHV-34	9.03792280048741e-06	4	0.137828	NA	NA	FALSE
SHV-36	1.45994586709105e-06	1	NA	NA	NA	FALSE
SHV-50	8.94805531442901e-07	1	NA	NA	NA	FALSE
SHV-55	4.9918392035641e-06	1	NA	NA	NA	FALSE
SHV-61	1.60123095100309e-06	1	NA	NA	NA	FALSE
SHV-7	4.7782894988331e-06	1	NA	NA	NA	FALSE
SHV-70	1.33953070740194e-06	1	NA	NA	NA	FALSE
SHV-72	3.41285690274276e-06	3	0.773017	NA	NA	FALSE
SHV-73	7.81578951481995e-07	1	NA	NA	NA	FALSE
SHV-83	9.54087025735978e-06	5	0.383389	NA	NA	FALSE
SHV-85	2.0060756379031e-06	1	NA	NA	NA	FALSE
SHV-98	1.45994586709105e-06	1	NA	NA	NA	FALSE
SHV-99	2.89536690006633e-06	1	NA	NA	NA	FALSE
Sint_ACT_CHL	0.00412589	40	0.17045	0.55303	0.316883	FALSE
SRT-1	0.000222301	5	0.520201	0.537879	0.636182	FALSE
SRT-2	0.000968498	14	0.339642	0.583333	0.51886	FALSE
SST-1	0.0641633	161	0.0740781	0.553846	0.172051	FALSE
sul1	0.00167253	17	0.399713	0.547297	0.55123	FALSE
sul2	0.000537872	8	0.456973	0.515385	0.576068	FALSE
TEM-1	5.57327680245652e-05	5	0.997635	0.027027	0.124389	FALSE
TEM-10	1.91958552236396e-06	3	0.904537	0.513514	0.82067	FALSE
TEM-104	6.02665171711413e-06	5	0.972213	0.52027	0.850569	FALSE
TEM-105	4.88806300931996e-06	5	0.511409	0.52027	0.618347	FALSE
TEM-106	3.23029685727759e-06	5	0.843665	0.52027	0.800355	FALSE
TEM-107	1.22074224745594e-06	2	0.808324	0.513514	0.780058	FALSE
TEM-112	2.46026315269301e-05	2	NA	NA	NA	FALSE
TEM-116	0.00195894	5	0.70706	NA	NA	FALSE
TEM-117	5.79279980451785e-07	2	0.857908	0.513514	0.801681	FALSE
TEM-122	4.53005467564715e-06	5	0.850516	0.52027	0.803275	FALSE
TEM-124	2.38026720403579e-07	1	NA	NA	NA	FALSE
TEM-126	2.61912628555929e-05	6	0.837793	0.52027	0.797829	FALSE
TEM-127	3.90596910179677e-06	4	0.990576	0.52027	0.856992	FALSE
TEM-128	5.94454462641257e-06	6	0.829941	0.52027	0.794417	FALSE
TEM-132	2.76770884909129e-06	3	0.950963	0.52027	0.842912	FALSE
TEM-135	5.68090296335801e-06	5	0.864295	0.52027	0.809063	FALSE
TEM-136	3.57040080605369e-07	1	NA	NA	NA	FALSE
TEM-141	3.72585843539273e-06	4	0.987741	0.52027	0.856012	FALSE
TEM-143	3.89746027205803e-06	4	0.988764	0.52027	0.856366	FALSE
TEM-144	3.26099484370937e-06	4	0.991312	0.52027	0.857245	FALSE
TEM-146	1.85131893647228e-07	1	NA	NA	NA	FALSE
TEM-147	4.64145573286948e-06	4	0.795838	0.52027	0.779147	FALSE
TEM-148	4.41118614583111e-06	4	0.998435	0.52027	0.859686	FALSE
TEM-15	3.15651233998178e-06	4	0.959132	0.52027	0.845885	FALSE
TEM-154	3.34468718718185e-05	2	NA	NA	NA	FALSE
TEM-156	3.23980813882649e-07	1	NA	NA	NA	FALSE
TEM-157	0.000911887	4	NA	NA	NA	FALSE
TEM-158	1.1986938921385e-06	3	0.978005	0.513514	0.848107	FALSE
TEM-163	3.47064033750992e-06	4	0.969557	0.52027	0.849626	FALSE
TEM-164	3.81746355493319e-06	5	0.77387	0.52027	0.76891	FALSE
TEM-166	4.78269342892878e-06	5	0.830443	0.52027	0.794636	FALSE
TEM-168	0.000108137	4	NA	NA	NA	FALSE
TEM-169	2.71085987126298e-07	1	NA	NA	NA	FALSE
TEM-171	0.00110294	5	NA	0.0135135	NA	FALSE
TEM-176	4.95047575274165e-06	5	0.776926	0.52027	0.770353	FALSE
TEM-182	1.83251753051607e-06	3	0.785691	0.513514	0.769674	FALSE
TEM-183	9.66225254709088e-05	2	NA	NA	NA	FALSE
TEM-186	4.20380974168176e-06	4	0.997606	0.52027	0.859403	FALSE
TEM-192	8.13257961378895e-07	1	NA	NA	NA	FALSE
TEM-196	2.49262598000328e-06	4	0.971847	0.52027	0.85044	FALSE
TEM-198	4.89345033282929e-06	4	0.995739	0.52027	0.858765	FALSE
TEM-201	3.90551495488795e-06	4	0.99692	0.52027	0.859169	FALSE
TEM-206	6.60837032781659e-06	6	0.887508	0.52027	0.818554	FALSE
TEM-207	5.80508203131748e-06	6	0.768255	0.52027	0.766242	FALSE
TEM-208	4.31333275033146e-06	4	0.997319	0.52027	0.859305	FALSE
TEM-209	3.63214682357434e-06	4	0.978547	0.52027	0.852805	FALSE
TEM-210	3.01894755640113e-06	3	0.982918	0.52027	0.854335	FALSE
TEM-214	5.97660772766853e-06	5	0.919288	0.52027	0.831038	FALSE
TEM-215	4.88797403169006e-06	5	0.828307	0.52027	0.793702	FALSE
TEM-216	3.86358955893685e-06	4	0.951278	0.52027	0.843028	FALSE
TEM-217	6.16802766392026e-06	6	0.817845	0.52027	0.789086	FALSE
TEM-219	8.68352482401042e-05	6	0.974523	0.52027	0.851387	FALSE
TEM-220	4.52090062799657e-06	5	0.947467	0.52027	0.841629	FALSE
TEM-226	2.83841591585826e-06	4	0.99584	0.52027	0.8588	FALSE
TEM-228	2.79720661008361e-05	6	0.723958	0.52027	0.744429	FALSE
TEM-229	0.00200996	5	NA	0.0151515	NA	FALSE
TEM-230	3.77049379734742e-06	4	0.985439	0.52027	0.855213	FALSE
TEM-232	3.10941522331986e-06	4	0.93986	0.52027	0.838814	FALSE
TEM-233	8.15453208626435e-07	2	NA	NA	NA	FALSE
TEM-234	6.497319383029e-06	6	0.889002	0.52027	0.819154	FALSE
TEM-235	5.61258469590067e-05	6	0.81958	0.52027	0.789856	FALSE
TEM-237	0.000117127	4	0.934446	0.513514	0.832196	FALSE
TEM-238	4.76053440807158e-07	1	NA	NA	NA	FALSE
TEM-242	2.60215220480451e-06	4	0.973907	0.52027	0.85117	FALSE
TEM-243	4.72734050023699e-06	5	0.827806	0.52027	0.793483	FALSE
TEM-28	5.55446845641948e-06	3	0.851579	0.52027	0.803726	FALSE
TEM-29	6.99521895195026e-06	4	0.793005	0.52027	0.777845	FALSE
TEM-30	4.30474692860795e-06	4	0.814295	0.513514	0.782742	FALSE
TEM-31	4.53077547704497e-06	5	0.805676	0.52027	0.783629	FALSE
TEM-32	1.37837723022197e-06	3	0.999463	0.52027	0.860036	FALSE
TEM-33	4.52507258086461e-06	5	0.779702	0.52027	0.771659	FALSE
TEM-34	4.33785845928569e-06	4	0.946782	0.52027	0.841377	FALSE
TEM-35	3.30020479750188e-06	4	0.992019	0.52027	0.857489	FALSE
TEM-36	3.08261341600348e-06	4	0.733968	0.513514	0.744672	FALSE
TEM-37	2.90032546456765e-06	4	0.722004	0.513514	0.738627	FALSE
TEM-40	0.000182302	4	0.946265	0.513514	0.836614	FALSE
TEM-43	2.59876059581419e-06	3	0.739596	0.513514	0.747481	FALSE
TEM-47	6.81020894488018e-07	1	NA	NA	NA	FALSE
TEM-5	1.99769945980227e-06	3	0.996062	0.52027	0.858876	FALSE
TEM-54	0.000116705	3	NA	NA	NA	FALSE
TEM-55	2.78800798721328e-06	4	0.971608	0.52027	0.850355	FALSE
TEM-57	3.14872581053975e-05	5	0.967154	0.52027	0.848769	FALSE
TEM-70	4.65084215091966e-06	5	0.777248	0.52027	0.770505	FALSE
TEM-76	3.58597189806466e-06	4	0.953915	0.52027	0.843991	FALSE
TEM-79	2.69933007011131e-06	4	0.948054	0.52027	0.841845	FALSE
TEM-81	4.86105511336322e-05	2	NA	NA	NA	FALSE
TEM-88	6.60415699983186e-07	1	NA	NA	NA	FALSE
TEM-91	2.64474133781754e-07	1	NA	NA	NA	FALSE
TEM-95	3.86049646842068e-06	4	0.96939	0.52027	0.849566	FALSE
TEM-96	2.71085987126298e-07	1	NA	NA	NA	FALSE
TEM-98	4.7966846582441e-05	3	NA	NA	NA	FALSE
TEM-99	2.12907988123001e-06	3	0.195986	0.513514	0.331734	FALSE
tet(38)	0.011897	104	0.211507	0.623077	0.398858	FALSE
tet(41)	0.0620026	156	0.121333	0.553846	0.248645	FALSE
tet(A)	0.000459271	2	0.515445	0.515385	0.617792	FALSE
tet(B)	0.000158713	10	0.626549	0.515152	0.687761	FALSE
tet(K)	0.002356	23	0.64446	0.515385	0.69823	FALSE
tet(L)	0.00274054	21	0.183773	0.515385	0.317945	FALSE
tet(W/N/W)	0.000325536	3	0.486442	0.513514	0.596289	FALSE
Tet(X1)	9.73265562905657e-07	1	NA	NA	NA	FALSE
tet32	0.00251899	13	0.491429	0.515152	0.600935	FALSE
tetA(46)	0.00304887	28	0.454162	0.530769	0.584011	FALSE
tetA(60)	0.000238144	5	0.273365	NA	NA	FALSE
tetB(46)	0.00211294	24	0.475868	0.530303	0.599826	FALSE
tetB(60)	2.05556051850983e-05	4	0.789449	NA	NA	FALSE
tetM	0.0303391	126	0.537926	0.615385	0.697001	FALSE
tetO	0.00397085	30	0.456818	0.530769	0.586013	FALSE
tetQ	0.00121948	5	0.293618	0.515152	0.436949	FALSE
tetW	0.00111379	13	0.491365	0.515385	0.601047	FALSE
ugd	0.000854835	23	0.618332	0.540541	0.700525	FALSE
vatB	2.5891724914153e-05	1	NA	NA	NA	FALSE
vgaA	0.00387813	23	0.432711	0.533784	0.569455	FALSE
vgaALC	0.00378906	23	0.428402	0.527027	0.561784	FALSE
vgaB	6.42198873417249e-05	1	NA	NA	NA	FALSE
YajC	2.54015863798726e-07	1	NA	NA	NA	FALSE
YojI	0.00167283	42	0.853115	0.530303	0.811246	FALSE
TEM-90	0.000131384	2	NA	NA	NA	FALSE
TEM-82	3.76666891542423e-05	1	NA	NA	NA	FALSE
TEM-73	3.37313634217095e-05	1	NA	NA	NA	FALSE
TEM-150	4.04776361060514e-05	1	NA	NA	NA	FALSE
TEM-181	0.00085176	3	NA	NA	NA	FALSE
TEM-197	0.000350181	2	NA	NA	NA	FALSE
TEM-153	2.36119543951967e-05	1	NA	NA	NA	FALSE
TEM-205	0.000124792	2	NA	NA	NA	FALSE
TEM-26	3.76666891542423e-05	1	NA	NA	NA	FALSE
TEM-231	0.000209033	3	NA	NA	NA	FALSE
TEM-236	3.14826058602622e-05	1	NA	NA	NA	FALSE
TEM-240	3.65423103735186e-05	1	NA	NA	NA	FALSE
TEM-6	3.93532573253278e-05	1	NA	NA	NA	FALSE

## Sheet: Microbiome Gycerol Batch
Species	freq	prev	p.freq	p.prev	p	contaminant
k__Bacteria|p__Actinobacteria|c__Actinobacteria|o__Corynebacteriales|f__Corynebacteriaceae|g__Corynebacterium|s__Corynebacterium_pseudodiphtheriticum	0.00577172	72	0.0147172	0.547619	0.0469131	TRUE
k__Bacteria|p__Actinobacteria|c__Actinobacteria|o__Micrococcales|f__Dermacoccaceae|g__Dermacoccus|s__Dermacoccus_nishinomiyaensis	0.000915027	235	0.0635943	0.119565	0.0447029	TRUE
k__Bacteria|p__Actinobacteria|c__Actinobacteria|o__Micrococcales|f__Micrococcaceae|g__Pseudoglutamicibacter|s__Pseudoglutamicibacter_albus	4.13454026755818e-06	3	0.026574	0.519511	0.07293	TRUE
k__Bacteria|p__Actinobacteria|c__Actinobacteria|o__Propionibacteriales|f__Propionibacteriaceae|g__Cutibacterium|s__Cutibacterium_acnes	0.0223631	326	0.0128838	0.380435	0.0309684	TRUE
k__Bacteria|p__Actinobacteria|c__Actinobacteria|o__Propionibacteriales|f__Propionibacteriaceae|g__Cutibacterium|s__Cutibacterium_avidum	1.44771271876373e-05	14	0.194288	0.0490196	0.0538478	TRUE
k__Bacteria|p__Actinobacteria|c__Actinobacteria|o__Propionibacteriales|f__Propionibacteriaceae|g__Cutibacterium|s__Propionibacterium_namnetense	0.000185135	127	0.263336	0.0507246	0.0710048	TRUE
k__Bacteria|p__Bacteroidetes|c__Bacteroidia|o__Bacteroidales|f__Prevotellaceae|g__Prevotella|s__Prevotella_pallens	5.44124611869516e-06	15	0.0138852	0.545455	0.0445569	TRUE
k__Bacteria|p__Bacteroidetes|c__Flavobacteriia|o__Flavobacteriales|f__Flavobacteriaceae|g__Imtechella|s__Imtechella_halotolerans	0.231967	337	0.00169669	0.97619	0.0122618	TRUE
k__Bacteria|p__Deinococcus_Thermus|c__Deinococci|o__Deinococcales|f__Trueperaceae|g__Truepera|s__Truepera_radiovictrix	0.141831	339	0.00538844	0.97619	0.0328632	TRUE
k__Bacteria|p__Firmicutes|c__Bacilli|o__Bacillales|f__Bacillaceae|g__Allobacillus|s__Allobacillus_halotolerans	0.00799523	320	0.0029004	0.916667	0.0184246	TRUE
k__Bacteria|p__Firmicutes|c__Bacilli|o__Lactobacillales|f__Carnobacteriaceae|g__Alloiococcus|s__Alloiococcus_otitis	1.53840967716995e-05	23	0.309058	0.0454545	0.073967	TRUE
k__Bacteria|p__Firmicutes|c__Bacilli|o__Lactobacillales|f__Lactobacillaceae|g__Lactobacillus|s__Lactobacillus_iners	0.000141555	168	0.587328	0.0271739	0.0819972	TRUE
k__Bacteria|p__Firmicutes|c__Bacilli|o__Lactobacillales|f__Lactobacillaceae|g__Lactobacillus|s__Lactobacillus_paragasseri	0.000157029	26	0.00168112	0.538633	0.00725041	TRUE
k__Bacteria|p__Firmicutes|c__Bacilli|o__Lactobacillales|f__Streptococcaceae|g__Streptococcus|s__Streptococcus_mutans	0.00188931	190	0.0184907	0.125	0.016341	TRUE
k__Bacteria|p__Firmicutes|c__Clostridia|o__Clostridiales|f__Peptostreptococcaceae|g__Clostridioides|s__Clostridioides_difficile	4.20937797774809e-08	2	0.0285478	0.545455	0.0803851	TRUE
k__Bacteria|p__Proteobacteria|c__Alphaproteobacteria|o__Rhodospirillales|f__Acetobacteraceae|g__Roseomonas|s__Roseomonas_mucosa	4.68187380257988e-06	9	0.0134828	0.512232	0.0412675	TRUE
k__Bacteria|p__Proteobacteria|c__Gammaproteobacteria|o__Enterobacterales|f__Erwiniaceae|g__Mixta|s__Mixta_calida	0.000378754	94	0.471777	0.0380435	0.0901041	TRUE
k__Bacteria|p__Proteobacteria|c__Gammaproteobacteria|o__Pseudomonadales|f__Moraxellaceae|g__Acinetobacter|s__Acinetobacter_lwoffii	0.00194756	261	0.000636572	0.164855	0.00106643	TRUE
k__Bacteria|p__Proteobacteria|c__Gammaproteobacteria|o__Pseudomonadales|f__Moraxellaceae|g__Acinetobacter|s__Acinetobacter_pittii	0.00150169	194	0.00277976	0.0815217	0.00212839	TRUE
k__Bacteria|p__Proteobacteria|c__Gammaproteobacteria|o__Pseudomonadales|f__Moraxellaceae|g__Moraxella|s__Moraxella_osloensis	0.000513521	224	0.137121	0.0996377	0.0723168	TRUE
k__Bacteria|p__Acidobacteria|c__Blastocatellia|o__Blastocatellia_unclassified|f__Blastocatellia_unclassified|g__Chloracidobacterium|s__Chloracidobacterium_thermophilum	6.58568840929969e-08	1	NA	NA	NA	FALSE
k__Bacteria|p__Actinobacteria|c__Actinobacteria|o__Actinomycetales|f__Actinomycetaceae|g__Actinobaculum|s__Actinobaculum_sp_oral_taxon_183	9.71197860774459e-08	1	NA	NA	NA	FALSE
k__Bacteria|p__Actinobacteria|c__Actinobacteria|o__Actinomycetales|f__Actinomycetaceae|g__Actinomyces|s__Actinomyces_georgiae	1.29015426513488e-07	1	NA	NA	NA	FALSE
k__Bacteria|p__Actinobacteria|c__Actinobacteria|o__Actinomycetales|f__Actinomycetaceae|g__Actinomyces|s__Actinomyces_graevenitzii	6.72985306931331e-05	37	0.140317	0.519511	0.263791	FALSE
k__Bacteria|p__Actinobacteria|c__Actinobacteria|o__Actinomycetales|f__Actinomycetaceae|g__Actinomyces|s__Actinomyces_johnsonii	2.99254595239695e-07	6	0.485831	0.512232	0.594988	FALSE
k__Bacteria|p__Actinobacteria|c__Actinobacteria|o__Actinomycetales|f__Actinomycetaceae|g__Actinomyces|s__Actinomyces_massiliensis	1.48214598162016e-06	11	0.758949	0.518291	0.760374	FALSE
k__Bacteria|p__Actinobacteria|c__Actinobacteria|o__Actinomycetales|f__Actinomycetaceae|g__Actinomyces|s__Actinomyces_naeslundii	2.14442980866037e-06	32	0.676711	0.57112	0.7539	FALSE
k__Bacteria|p__Actinobacteria|c__Actinobacteria|o__Actinomycetales|f__Actinomycetaceae|g__Actinomyces|s__Actinomyces_neuii	3.04749060252877e-06	20	0.880114	0.57112	0.848404	FALSE
k__Bacteria|p__Actinobacteria|c__Actinobacteria|o__Actinomycetales|f__Actinomycetaceae|g__Actinomyces|s__Actinomyces_odontolyticus	0.000120923	50	0.490009	0.547619	0.621339	FALSE
k__Bacteria|p__Actinobacteria|c__Actinobacteria|o__Actinomycetales|f__Actinomycetaceae|g__Actinomyces|s__Actinomyces_oris	1.08535014082317e-05	79	0.477211	0.619048	0.655638	FALSE
k__Bacteria|p__Actinobacteria|c__Actinobacteria|o__Actinomycetales|f__Actinomycetaceae|g__Actinomyces|s__Actinomyces_radingae	1.69479110776206e-06	5	0.503222	0.530296	0.619386	FALSE
k__Bacteria|p__Actinobacteria|c__Actinobacteria|o__Actinomycetales|f__Actinomycetaceae|g__Actinomyces|s__Actinomyces_sp_HMSC035G02	0.000116539	30	0.624095	0.52381	0.692415	FALSE
k__Bacteria|p__Actinobacteria|c__Actinobacteria|o__Actinomycetales|f__Actinomycetaceae|g__Actinomyces|s__Actinomyces_sp_HPA0247	2.61456080852082e-05	25	0.546724	0.52381	0.644479	FALSE
k__Bacteria|p__Actinobacteria|c__Actinobacteria|o__Actinomycetales|f__Actinomycetaceae|g__Actinomyces|s__Actinomyces_sp_ICM47	0.000428488	39	0.62174	0.535714	0.699253	FALSE
k__Bacteria|p__Actinobacteria|c__Actinobacteria|o__Actinomycetales|f__Actinomycetaceae|g__Actinomyces|s__Actinomyces_sp_S6_Spd3	5.99319908325962e-06	16	0.0738464	0.52381	0.164489	FALSE
k__Bacteria|p__Actinobacteria|c__Actinobacteria|o__Actinomycetales|f__Actinomycetaceae|g__Actinomyces|s__Actinomyces_sp_oral_taxon_170	1.12516074274645e-06	8	0.515255	0.524313	0.623723	FALSE
k__Bacteria|p__Actinobacteria|c__Actinobacteria|o__Actinomycetales|f__Actinomycetaceae|g__Actinomyces|s__Actinomyces_sp_oral_taxon_180	1.16863285547112e-06	6	0.411681	0.530296	0.550547	FALSE
k__Bacteria|p__Actinobacteria|c__Actinobacteria|o__Actinomycetales|f__Actinomycetaceae|g__Actinomyces|s__Actinomyces_sp_oral_taxon_181	0.000845046	43	0.605876	0.545455	0.696388	FALSE
k__Bacteria|p__Actinobacteria|c__Actinobacteria|o__Actinomycetales|f__Actinomycetaceae|g__Actinomyces|s__Actinomyces_sp_oral_taxon_414	2.91492071274288e-08	1	NA	NA	NA	FALSE
k__Bacteria|p__Actinobacteria|c__Actinobacteria|o__Actinomycetales|f__Actinomycetaceae|g__Actinomyces|s__Actinomyces_sp_oral_taxon_448	9.33927151011369e-07	18	0.039798	0.52381	0.101535	FALSE
k__Bacteria|p__Actinobacteria|c__Actinobacteria|o__Actinomycetales|f__Actinomycetaceae|g__Actinomyces|s__Actinomyces_viscosus	3.5851981361052e-06	49	0.555891	0.571429	0.681935	FALSE
k__Bacteria|p__Actinobacteria|c__Actinobacteria|o__Actinomycetales|f__Actinomycetaceae|g__Varibaculum|s__Varibaculum_cambriense	1.02939142766534e-08	1	NA	NA	NA	FALSE
k__Bacteria|p__Actinobacteria|c__Actinobacteria|o__Bifidobacteriales|f__Bifidobacteriaceae|g__Aeriscardovia|s__Aeriscardovia_aeriphila	3.84109029040139e-07	5	0.70801	0.512232	0.730508	FALSE
k__Bacteria|p__Actinobacteria|c__Actinobacteria|o__Bifidobacteriales|f__Bifidobacteriaceae|g__Alloscardovia|s__Alloscardovia_omnicolens	3.74605692300834e-05	17	0.35068	0.52381	0.494953	FALSE
k__Bacteria|p__Actinobacteria|c__Actinobacteria|o__Bifidobacteriales|f__Bifidobacteriaceae|g__Bifidobacterium|s__Bifidobacterium_adolescentis	2.95942467579253e-06	10	0.554845	0.52381	0.649767	FALSE
k__Bacteria|p__Actinobacteria|c__Actinobacteria|o__Bifidobacteriales|f__Bifidobacteriaceae|g__Bifidobacterium|s__Bifidobacterium_animalis	1.48921521042994e-05	14	0.582703	0.524313	0.667786	FALSE
k__Bacteria|p__Actinobacteria|c__Actinobacteria|o__Bifidobacteriales|f__Bifidobacteriaceae|g__Bifidobacterium|s__Bifidobacterium_bifidum	0.000460667	46	0.401657	0.0686275	0.126556	FALSE
k__Bacteria|p__Actinobacteria|c__Actinobacteria|o__Bifidobacteriales|f__Bifidobacteriaceae|g__Bifidobacterium|s__Bifidobacterium_breve	0.0032949	84	0.615779	0.0340711	0.102052	FALSE
k__Bacteria|p__Actinobacteria|c__Actinobacteria|o__Bifidobacteriales|f__Bifidobacteriaceae|g__Bifidobacterium|s__Bifidobacterium_catenulatum	1.46776300179291e-08	1	NA	NA	NA	FALSE
k__Bacteria|p__Actinobacteria|c__Actinobacteria|o__Bifidobacteriales|f__Bifidobacteriaceae|g__Bifidobacterium|s__Bifidobacterium_dentium	0.000149503	5	0.146248	0.519511	0.271795	FALSE
k__Bacteria|p__Actinobacteria|c__Actinobacteria|o__Bifidobacteriales|f__Bifidobacteriaceae|g__Bifidobacterium|s__Bifidobacterium_kashiwanohense	1.08266880763568e-07	4	0.831745	0.535714	0.805776	FALSE
k__Bacteria|p__Actinobacteria|c__Actinobacteria|o__Bifidobacteriales|f__Bifidobacteriaceae|g__Bifidobacterium|s__Bifidobacterium_longum	0.000352823	85	0.602388	0.205882	0.382891	FALSE
k__Bacteria|p__Actinobacteria|c__Actinobacteria|o__Bifidobacteriales|f__Bifidobacteriaceae|g__Bifidobacterium|s__Bifidobacterium_pseudocatenulatum	1.52719026634794e-05	23	0.501941	0.545455	0.62845	FALSE
k__Bacteria|p__Actinobacteria|c__Actinobacteria|o__Bifidobacteriales|f__Bifidobacteriaceae|g__Bifidobacterium|s__Bifidobacterium_ruminantium	3.10046734970385e-08	1	NA	NA	NA	FALSE
k__Bacteria|p__Actinobacteria|c__Actinobacteria|o__Bifidobacteriales|f__Bifidobacteriaceae|g__Bifidobacterium|s__Bifidobacterium_thermacidophilum	1.5090335869893e-07	2	NA	NA	NA	FALSE
k__Bacteria|p__Actinobacteria|c__Actinobacteria|o__Bifidobacteriales|f__Bifidobacteriaceae|g__Bifidobacterium|s__Bifidobacterium_thermophilum	5.75562823853596e-08	2	NA	NA	NA	FALSE
k__Bacteria|p__Actinobacteria|c__Actinobacteria|o__Bifidobacteriales|f__Bifidobacteriaceae|g__Gardnerella|s__Gardnerella_vaginalis	0.000162099	28	0.588231	0.166667	0.325723	FALSE
k__Bacteria|p__Actinobacteria|c__Actinobacteria|o__Bifidobacteriales|f__Bifidobacteriaceae|g__Parascardovia|s__Parascardovia_denticolens	6.58460101210098e-06	1	NA	NA	NA	FALSE
k__Bacteria|p__Actinobacteria|c__Actinobacteria|o__Bifidobacteriales|f__Bifidobacteriaceae|g__Scardovia|s__Scardovia_wiggsiae	0.000200471	8	0.347512	0.519511	0.489582	FALSE
k__Bacteria|p__Actinobacteria|c__Actinobacteria|o__Corynebacteriales|f__Corynebacteriaceae|g__Corynebacterium|s__Corynebacterium_accolens	0.00929658	176	0.535372	0.666667	0.724629	FALSE
k__Bacteria|p__Actinobacteria|c__Actinobacteria|o__Corynebacteriales|f__Corynebacteriaceae|g__Corynebacterium|s__Corynebacterium_afermentans	5.72085399068178e-06	9	0.567121	0.530296	0.662084	FALSE
k__Bacteria|p__Actinobacteria|c__Actinobacteria|o__Corynebacteriales|f__Corynebacteriaceae|g__Corynebacterium|s__Corynebacterium_ammoniagenes	2.55674845473603e-08	1	NA	NA	NA	FALSE
k__Bacteria|p__Actinobacteria|c__Actinobacteria|o__Corynebacteriales|f__Corynebacteriaceae|g__Corynebacterium|s__Corynebacterium_amycolatum	0.00128685	44	0.676416	0.593615	0.767916	FALSE
k__Bacteria|p__Actinobacteria|c__Actinobacteria|o__Corynebacteriales|f__Corynebacteriaceae|g__Corynebacterium|s__Corynebacterium_argentoratense	1.34305479924038e-07	1	NA	NA	NA	FALSE
k__Bacteria|p__Actinobacteria|c__Actinobacteria|o__Corynebacteriales|f__Corynebacteriaceae|g__Corynebacterium|s__Corynebacterium_atypicum	9.74210421153394e-09	2	NA	NA	NA	FALSE
k__Bacteria|p__Actinobacteria|c__Actinobacteria|o__Corynebacteriales|f__Corynebacteriaceae|g__Corynebacterium|s__Corynebacterium_aurimucosum	0.000131228	26	0.571126	0.52381	0.660181	FALSE
k__Bacteria|p__Actinobacteria|c__Actinobacteria|o__Corynebacteriales|f__Corynebacteriaceae|g__Corynebacterium|s__Corynebacterium_coyleae	1.63190921662439e-05	8	0.141909	0.512232	0.263252	FALSE
k__Bacteria|p__Actinobacteria|c__Actinobacteria|o__Corynebacteriales|f__Corynebacteriaceae|g__Corynebacterium|s__Corynebacterium_doosanense	3.8346721934368e-07	1	NA	NA	NA	FALSE
k__Bacteria|p__Actinobacteria|c__Actinobacteria|o__Corynebacteriales|f__Corynebacteriaceae|g__Corynebacterium|s__Corynebacterium_durum	2.08576000832807e-06	6	0.305332	0.518291	0.449998	FALSE
k__Bacteria|p__Actinobacteria|c__Actinobacteria|o__Corynebacteriales|f__Corynebacteriaceae|g__Corynebacterium|s__Corynebacterium_glyciniphilum	1.86473036554499e-07	4	0.714332	0.538633	0.752261	FALSE
k__Bacteria|p__Actinobacteria|c__Actinobacteria|o__Corynebacteriales|f__Corynebacteriaceae|g__Corynebacterium|s__Corynebacterium_jeikeium	1.87567599483167e-07	8	0.901163	0.512232	0.818446	FALSE
k__Bacteria|p__Actinobacteria|c__Actinobacteria|o__Corynebacteriales|f__Corynebacteriaceae|g__Corynebacterium|s__Corynebacterium_kefirresidentii	8.97397105754493e-05	35	0.484808	0.535714	0.60986	FALSE
k__Bacteria|p__Actinobacteria|c__Actinobacteria|o__Corynebacteriales|f__Corynebacteriaceae|g__Corynebacterium|s__Corynebacterium_kroppenstedtii	0.000347905	47	0.606145	0.535714	0.689963	FALSE
k__Bacteria|p__Actinobacteria|c__Actinobacteria|o__Corynebacteriales|f__Corynebacteriaceae|g__Corynebacterium|s__Corynebacterium_lipophiloflavum	2.72928751588121e-06	32	0.840249	0.52381	0.801338	FALSE
k__Bacteria|p__Actinobacteria|c__Actinobacteria|o__Corynebacteriales|f__Corynebacteriaceae|g__Corynebacterium|s__Corynebacterium_mastitidis	5.68238161038849e-07	14	0.650101	0.535714	0.715615	FALSE
k__Bacteria|p__Actinobacteria|c__Actinobacteria|o__Corynebacteriales|f__Corynebacteriaceae|g__Corynebacterium|s__Corynebacterium_matruchotii	5.9635158004696e-06	20	0.537191	0.553851	0.658201	FALSE
k__Bacteria|p__Actinobacteria|c__Actinobacteria|o__Corynebacteriales|f__Corynebacteriaceae|g__Corynebacterium|s__Corynebacterium_otitidis	1.54305249327915e-05	42	0.61747	0.535714	0.696731	FALSE
k__Bacteria|p__Actinobacteria|c__Actinobacteria|o__Corynebacteriales|f__Corynebacteriaceae|g__Corynebacterium|s__Corynebacterium_pseudogenitalium	0.00165859	155	0.516214	0.619048	0.684119	FALSE
k__Bacteria|p__Actinobacteria|c__Actinobacteria|o__Corynebacteriales|f__Corynebacteriaceae|g__Corynebacterium|s__Corynebacterium_pyruviciproducens	2.65342889929078e-05	11	0.610241	0.529121	0.6879	FALSE
k__Bacteria|p__Actinobacteria|c__Actinobacteria|o__Corynebacteriales|f__Corynebacteriaceae|g__Corynebacterium|s__Corynebacterium_simulans	0.00140084	20	0.594087	0.565402	0.702345	FALSE
k__Bacteria|p__Actinobacteria|c__Actinobacteria|o__Corynebacteriales|f__Corynebacteriaceae|g__Corynebacterium|s__Corynebacterium_singulare	2.84995159298694e-07	7	0.627992	0.512232	0.686526	FALSE
k__Bacteria|p__Actinobacteria|c__Actinobacteria|o__Corynebacteriales|f__Corynebacteriaceae|g__Corynebacterium|s__Corynebacterium_sp_HMSC058E07	1.51655182792761e-06	30	0.48396	0.52381	0.601405	FALSE
k__Bacteria|p__Actinobacteria|c__Actinobacteria|o__Corynebacteriales|f__Corynebacteriaceae|g__Corynebacterium|s__Corynebacterium_sp_HMSC078H07	6.11665839282242e-08	1	NA	NA	NA	FALSE
k__Bacteria|p__Actinobacteria|c__Actinobacteria|o__Corynebacteriales|f__Corynebacteriaceae|g__Corynebacterium|s__Corynebacterium_sp_HMSC08A12	3.5506003565652e-07	12	0.136998	0.52381	0.260808	FALSE
k__Bacteria|p__Actinobacteria|c__Actinobacteria|o__Corynebacteriales|f__Corynebacteriaceae|g__Corynebacterium|s__Corynebacterium_striatum	5.98861727026944e-07	3	0.348858	0.518291	0.490051	FALSE
k__Bacteria|p__Actinobacteria|c__Actinobacteria|o__Corynebacteriales|f__Corynebacteriaceae|g__Corynebacterium|s__Corynebacterium_tuberculostearicum	0.000367779	85	0.766636	0.559524	0.792021	FALSE
k__Bacteria|p__Actinobacteria|c__Actinobacteria|o__Corynebacteriales|f__Corynebacteriaceae|g__Corynebacterium|s__Corynebacterium_ureicelerivorans	8.20910100575345e-07	10	0.481584	0.530296	0.603977	FALSE
k__Bacteria|p__Actinobacteria|c__Actinobacteria|o__Corynebacteriales|f__Corynebacteriales_unclassified|g__Lawsonella|s__Lawsonella_clevelandensis	3.14068959951939e-09	1	NA	NA	NA	FALSE
k__Bacteria|p__Actinobacteria|c__Actinobacteria|o__Corynebacteriales|f__Dietziaceae|g__Dietzia|s__Dietzia_cinnamea	4.3120923512807e-08	3	0.919044	0.519511	0.830429	FALSE
k__Bacteria|p__Actinobacteria|c__Actinobacteria|o__Corynebacteriales|f__Dietziaceae|g__Dietzia|s__Dietzia_maris	6.6949843118325e-07	4	0.148977	0.519511	0.275436	FALSE
k__Bacteria|p__Actinobacteria|c__Actinobacteria|o__Corynebacteriales|f__Gordoniaceae|g__Gordonia|s__Gordonia_otitidis	3.65472859584997e-07	8	0.534007	0.566589	0.664266	FALSE
k__Bacteria|p__Actinobacteria|c__Actinobacteria|o__Corynebacteriales|f__Gordoniaceae|g__Gordonia|s__Gordonia_polyisoprenivorans	9.59086070721063e-08	1	NA	NA	NA	FALSE
k__Bacteria|p__Actinobacteria|c__Actinobacteria|o__Corynebacteriales|f__Gordoniaceae|g__Gordonia|s__Gordonia_sputi	3.841053047954e-07	9	0.242853	0.512232	0.383675	FALSE
k__Bacteria|p__Actinobacteria|c__Actinobacteria|o__Corynebacteriales|f__Mycobacteriaceae|g__Mycolicibacterium|s__Mycolicibacterium_mucogenicum	1.16407653945597e-08	1	NA	NA	NA	FALSE
k__Bacteria|p__Actinobacteria|c__Actinobacteria|o__Corynebacteriales|f__Nocardiaceae|g__Nocardia|s__Nocardia_farcinica	1.92112836349279e-08	1	NA	NA	NA	FALSE
k__Bacteria|p__Actinobacteria|c__Actinobacteria|o__Corynebacteriales|f__Nocardiaceae|g__Rhodococcus|s__Rhodococcus_erythropolis	1.72988721757231e-07	2	NA	NA	NA	FALSE
k__Bacteria|p__Actinobacteria|c__Actinobacteria|o__Corynebacteriales|f__Nocardiaceae|g__Rhodococcus|s__Rhodococcus_qingshengii	6.49703467262655e-09	1	NA	NA	NA	FALSE
k__Bacteria|p__Actinobacteria|c__Actinobacteria|o__Corynebacteriales|f__Tsukamurellaceae|g__Tsukamurella|s__Tsukamurella_tyrosinosolvens	8.74042947037681e-07	6	0.612647	0.512232	0.677514	FALSE
k__Bacteria|p__Actinobacteria|c__Actinobacteria|o__Micrococcales|f__Brevibacteriaceae|g__Brevibacterium|s__Brevibacterium_casei	1.2527666673275e-08	3	0.797	0.512232	0.77399	FALSE
k__Bacteria|p__Actinobacteria|c__Actinobacteria|o__Micrococcales|f__Brevibacteriaceae|g__Brevibacterium|s__Brevibacterium_luteolum	6.81606086644792e-09	1	NA	NA	NA	FALSE
k__Bacteria|p__Actinobacteria|c__Actinobacteria|o__Micrococcales|f__Brevibacteriaceae|g__Brevibacterium|s__Brevibacterium_paucivorans	2.92626494635353e-08	1	NA	NA	NA	FALSE
k__Bacteria|p__Actinobacteria|c__Actinobacteria|o__Micrococcales|f__Brevibacteriaceae|g__Brevibacterium|s__Brevibacterium_ravenspurgense	7.73123097286838e-07	3	0.431286	0.519511	0.559215	FALSE
k__Bacteria|p__Actinobacteria|c__Actinobacteria|o__Micrococcales|f__Dermabacteraceae|g__Brachybacterium|s__Brachybacterium_muris	9.04838011064031e-08	1	NA	NA	NA	FALSE
k__Bacteria|p__Actinobacteria|c__Actinobacteria|o__Micrococcales|f__Dermabacteraceae|g__Brachybacterium|s__Brachybacterium_nesterenkovii	1.61120082011399e-07	3	0.128379	0.519511	0.247278	FALSE
k__Bacteria|p__Actinobacteria|c__Actinobacteria|o__Micrococcales|f__Dermabacteraceae|g__Dermabacter|s__Dermabacter_hominis	1.7346648948076e-06	8	0.0664301	0.519511	0.150692	FALSE
k__Bacteria|p__Actinobacteria|c__Actinobacteria|o__Micrococcales|f__Dermabacteraceae|g__Dermabacter|s__Dermabacter_vaginalis	5.86051770701836e-08	1	NA	NA	NA	FALSE
k__Bacteria|p__Actinobacteria|c__Actinobacteria|o__Micrococcales|f__Dermacoccaceae|g__Calidifontibacter|s__Calidifontibacter_indicus	1.16641622576973e-07	1	NA	NA	NA	FALSE
k__Bacteria|p__Actinobacteria|c__Actinobacteria|o__Micrococcales|f__Dermacoccaceae|g__Kytococcus|s__Kytococcus_aerolatus	6.16451230334547e-08	1	NA	NA	NA	FALSE
k__Bacteria|p__Actinobacteria|c__Actinobacteria|o__Micrococcales|f__Microbacteriaceae|g__Clavibacter|s__Clavibacter_cf_michiganensis_LMG_26808	2.06807145644719e-07	1	NA	NA	NA	FALSE
k__Bacteria|p__Actinobacteria|c__Actinobacteria|o__Micrococcales|f__Microbacteriaceae|g__Microbacterium|s__Microbacterium_laevaniformans	3.62387147116188e-07	8	0.810611	0.536242	0.796835	FALSE
k__Bacteria|p__Actinobacteria|c__Actinobacteria|o__Micrococcales|f__Microbacteriaceae|g__Microbacterium|s__Microbacterium_oxydans	4.47154898227193e-08	1	NA	NA	NA	FALSE
k__Bacteria|p__Actinobacteria|c__Actinobacteria|o__Micrococcales|f__Microbacteriaceae|g__Microbacterium|s__Microbacterium_sp_MYb66	7.81529306133377e-08	1	NA	NA	NA	FALSE
k__Bacteria|p__Actinobacteria|c__Actinobacteria|o__Micrococcales|f__Microbacteriaceae|g__Plantibacter|s__Plantibacter_flavus	1.36892856315498e-08	1	NA	NA	NA	FALSE
k__Bacteria|p__Actinobacteria|c__Actinobacteria|o__Micrococcales|f__Micrococcaceae|g__Arthrobacter|s__Arthrobacter_agilis	1.74906975149062e-07	2	0.660218	0.519511	0.710008	FALSE
k__Bacteria|p__Actinobacteria|c__Actinobacteria|o__Micrococcales|f__Micrococcaceae|g__Arthrobacter|s__Arthrobacter_alpinus	4.19967410503747e-08	1	NA	NA	NA	FALSE
k__Bacteria|p__Actinobacteria|c__Actinobacteria|o__Micrococcales|f__Micrococcaceae|g__Arthrobacter|s__Arthrobacter_humicola	4.60544653138373e-09	1	NA	NA	NA	FALSE
k__Bacteria|p__Actinobacteria|c__Actinobacteria|o__Micrococcales|f__Micrococcaceae|g__Glutamicibacter|s__Glutamicibacter_arilaitensis	6.7439009502102e-08	1	NA	NA	NA	FALSE
k__Bacteria|p__Actinobacteria|c__Actinobacteria|o__Micrococcales|f__Micrococcaceae|g__Glutamicibacter|s__Glutamicibacter_sp	3.11256966932778e-08	1	NA	NA	NA	FALSE
k__Bacteria|p__Actinobacteria|c__Actinobacteria|o__Micrococcales|f__Micrococcaceae|g__Kocuria|s__Kocuria_indica	8.47198908875892e-07	15	0.47578	0.530296	0.599758	FALSE
k__Bacteria|p__Actinobacteria|c__Actinobacteria|o__Micrococcales|f__Micrococcaceae|g__Kocuria|s__Kocuria_kristinae	4.544830444804e-07	1	NA	NA	NA	FALSE
k__Bacteria|p__Actinobacteria|c__Actinobacteria|o__Micrococcales|f__Micrococcaceae|g__Kocuria|s__Kocuria_marina	3.96476999555724e-07	5	0.195331	0.529121	0.337925	FALSE
k__Bacteria|p__Actinobacteria|c__Actinobacteria|o__Micrococcales|f__Micrococcaceae|g__Kocuria|s__Kocuria_palustris	3.02994440097483e-07	11	0.586878	0.512232	0.661935	FALSE
k__Bacteria|p__Actinobacteria|c__Actinobacteria|o__Micrococcales|f__Micrococcaceae|g__Kocuria|s__Kocuria_polaris	2.99423335494365e-07	1	NA	NA	NA	FALSE
k__Bacteria|p__Actinobacteria|c__Actinobacteria|o__Micrococcales|f__Micrococcaceae|g__Kocuria|s__Kocuria_rhizophila	1.29664241670397e-06	26	0.455467	0.535714	0.588184	FALSE
k__Bacteria|p__Actinobacteria|c__Actinobacteria|o__Micrococcales|f__Micrococcaceae|g__Kocuria|s__Kocuria_rosea	6.60629596075784e-07	1	NA	NA	NA	FALSE
k__Bacteria|p__Actinobacteria|c__Actinobacteria|o__Micrococcales|f__Micrococcaceae|g__Kocuria|s__Kocuria_varians	2.31447978753387e-08	1	NA	NA	NA	FALSE
k__Bacteria|p__Actinobacteria|c__Actinobacteria|o__Micrococcales|f__Micrococcaceae|g__Micrococcus|s__Micrococcus_aloeverae	1.27685683578413e-05	88	0.721945	0.571429	0.777812	FALSE
k__Bacteria|p__Actinobacteria|c__Actinobacteria|o__Micrococcales|f__Micrococcaceae|g__Micrococcus|s__Micrococcus_luteus	3.80383232550741e-05	130	0.541864	0.630952	0.70883	FALSE
k__Bacteria|p__Actinobacteria|c__Actinobacteria|o__Micrococcales|f__Micrococcaceae|g__Micrococcus|s__Micrococcus_lylae	9.75352188288191e-08	1	NA	NA	NA	FALSE
k__Bacteria|p__Actinobacteria|c__Actinobacteria|o__Micrococcales|f__Micrococcaceae|g__Micrococcus|s__Micrococcus_terreus	8.45745057186009e-07	11	0.729903	0.529121	0.753637	FALSE
k__Bacteria|p__Actinobacteria|c__Actinobacteria|o__Micrococcales|f__Micrococcaceae|g__Pseudoglutamicibacter|s__Pseudoglutamicibacter_cumminsii	2.08725531803361e-06	2	0.0641442	0.519511	0.146674	FALSE
k__Bacteria|p__Actinobacteria|c__Actinobacteria|o__Micrococcales|f__Micrococcaceae|g__Rothia|s__Rothia_aeria	1.90019506326949e-06	15	0.127881	0.52381	0.248066	FALSE
k__Bacteria|p__Actinobacteria|c__Actinobacteria|o__Micrococcales|f__Micrococcaceae|g__Rothia|s__Rothia_dentocariosa	1.29524196742332e-05	53	0.501967	0.571429	0.645052	FALSE
k__Bacteria|p__Actinobacteria|c__Actinobacteria|o__Micrococcales|f__Micrococcaceae|g__Rothia|s__Rothia_mucilaginosa	0.00573416	158	0.755803	0.392157	0.656828	FALSE
k__Bacteria|p__Actinobacteria|c__Actinobacteria|o__Propionibacteriales|f__Nocardioidaceae|g__Micropruina|s__Micropruina_glycogenica	4.81083025809722e-07	1	NA	NA	NA	FALSE
k__Bacteria|p__Actinobacteria|c__Actinobacteria|o__Propionibacteriales|f__Propionibacteriaceae|g__Cutibacterium|s__Cutibacterium_granulosum	0.000194295	128	0.297863	0.181818	0.212071	FALSE
k__Bacteria|p__Actinobacteria|c__Actinobacteria|o__Propionibacteriales|f__Propionibacteriaceae|g__Cutibacterium|s__Propionibacterium_humerusii	6.25656940403347e-07	8	0.300091	0.529121	0.450981	FALSE
k__Bacteria|p__Actinobacteria|c__Actinobacteria|o__Propionibacteriales|f__Propionibacteriaceae|g__Propionibacteriaceae_unclassified|s__Propionibacteriaceae_bacterium_NML_130396	1.24086832528695e-08	1	NA	NA	NA	FALSE
k__Bacteria|p__Actinobacteria|c__Actinobacteria|o__Pseudonocardiales|f__Pseudonocardiaceae|g__Pseudonocardia|s__Pseudonocardia_autotrophica	3.60042785475967e-08	2	NA	NA	NA	FALSE
k__Bacteria|p__Actinobacteria|c__Actinobacteria|o__Streptomycetales|f__Streptomycetaceae|g__Streptomyces|s__Streptomyces_purpurogeneiscleroticus	3.16003267486361e-07	2	NA	NA	NA	FALSE
k__Bacteria|p__Actinobacteria|c__Coriobacteriia|o__Coriobacteriales|f__Atopobiaceae|g__Atopobium|s__Atopobium_deltae	4.30727941662404e-07	6	0.881546	0.530296	0.822951	FALSE
k__Bacteria|p__Actinobacteria|c__Coriobacteriia|o__Coriobacteriales|f__Atopobiaceae|g__Atopobium|s__Atopobium_minutum	8.35441304761596e-06	13	0.683442	0.529121	0.729449	FALSE
k__Bacteria|p__Actinobacteria|c__Coriobacteriia|o__Coriobacteriales|f__Atopobiaceae|g__Atopobium|s__Atopobium_parvulum	0.000237198	19	0.544334	0.52381	0.642911	FALSE
k__Bacteria|p__Actinobacteria|c__Coriobacteriia|o__Coriobacteriales|f__Atopobiaceae|g__Atopobium|s__Atopobium_rimae	3.25674552873327e-05	18	0.19232	0.52381	0.331958	FALSE
k__Bacteria|p__Actinobacteria|c__Coriobacteriia|o__Coriobacteriales|f__Atopobiaceae|g__Atopobium|s__Atopobium_vaginae	1.41193308110755e-05	83	0.186571	0.559524	0.340274	FALSE
k__Bacteria|p__Actinobacteria|c__Coriobacteriia|o__Coriobacteriales|f__Coriobacteriaceae|g__Collinsella|s__Collinsella_aerofaciens	3.976811695767e-06	15	0.787691	0.535714	0.786061	FALSE
k__Bacteria|p__Actinobacteria|c__Coriobacteriia|o__Eggerthellales|f__Eggerthellaceae|g__Adlercreutzia|s__Adlercreutzia_equolifaciens	3.0195422314449e-08	1	NA	NA	NA	FALSE
k__Bacteria|p__Actinobacteria|c__Coriobacteriia|o__Eggerthellales|f__Eggerthellaceae|g__Eggerthella|s__Eggerthella_lenta	2.52619732424208e-07	2	0.285541	0.545455	0.445367	FALSE
k__Bacteria|p__Actinobacteria|c__Coriobacteriia|o__Eggerthellales|f__Eggerthellaceae|g__Gordonibacter|s__Gordonibacter_pamelaeae	2.1568158796035e-08	1	NA	NA	NA	FALSE
k__Bacteria|p__Bacteroidetes|c__Bacteroidetes_unclassified|o__Bacteroidetes_unclassified|f__Bacteroidetes_unclassified|g__Bacteroidetes_unclassified|s__Bacteroidetes_bacterium_OLB10	1.23661398078553e-08	1	NA	NA	NA	FALSE
k__Bacteria|p__Bacteroidetes|c__Bacteroidetes_unclassified|o__Bacteroidetes_unclassified|f__Bacteroidetes_unclassified|g__Bacteroidetes_unclassified|s__Bacteroidetes_bacterium_OLB12	1.11007673624004e-07	1	NA	NA	NA	FALSE
k__Bacteria|p__Bacteroidetes|c__Bacteroidetes_unclassified|o__Bacteroidetes_unclassified|f__Bacteroidetes_unclassified|g__Bacteroidetes_unclassified|s__Bacteroidetes_bacterium_OLB8	2.79433200862281e-07	1	NA	NA	NA	FALSE
k__Bacteria|p__Bacteroidetes|c__Bacteroidia|o__Bacteroidales|f__Bacteroidaceae|g__Bacteroides|s__Bacteroides_ovatus	5.28419890502858e-08	1	NA	NA	NA	FALSE
k__Bacteria|p__Bacteroidetes|c__Bacteroidia|o__Bacteroidales|f__Bacteroidaceae|g__Bacteroides|s__Bacteroides_uniformis	1.91909341448327e-06	5	0.499889	0.518291	0.609009	FALSE
k__Bacteria|p__Bacteroidetes|c__Bacteroidia|o__Bacteroidales|f__Bacteroidaceae|g__Bacteroides|s__Bacteroides_vulgatus	8.00178691332899e-07	1	NA	NA	NA	FALSE
k__Bacteria|p__Bacteroidetes|c__Bacteroidia|o__Bacteroidales|f__Porphyromonadaceae|g__Porphyromonas|s__Porphyromonas_canoris	1.28927513832609e-07	2	0.69048	0.512232	0.721288	FALSE
k__Bacteria|p__Bacteroidetes|c__Bacteroidia|o__Bacteroidales|f__Porphyromonadaceae|g__Porphyromonas|s__Porphyromonas_endodontalis	1.3353598107034e-08	1	NA	NA	NA	FALSE
k__Bacteria|p__Bacteroidetes|c__Bacteroidia|o__Bacteroidales|f__Porphyromonadaceae|g__Porphyromonas|s__Porphyromonas_gingivalis	1.09854418294947e-06	2	NA	NA	NA	FALSE
k__Bacteria|p__Bacteroidetes|c__Bacteroidia|o__Bacteroidales|f__Porphyromonadaceae|g__Porphyromonas|s__Porphyromonas_somerae	6.83291566920744e-05	13	0.636147	0.57112	0.731167	FALSE
k__Bacteria|p__Bacteroidetes|c__Bacteroidia|o__Bacteroidales|f__Porphyromonadaceae|g__Porphyromonas|s__Porphyromonas_sp_HMSC065F10	2.7744613341429e-08	1	NA	NA	NA	FALSE
k__Bacteria|p__Bacteroidetes|c__Bacteroidia|o__Bacteroidales|f__Prevotellaceae|g__Alloprevotella|s__Alloprevotella_tannerae	5.81780105070518e-08	2	0.929385	0.512232	0.829398	FALSE
k__Bacteria|p__Bacteroidetes|c__Bacteroidia|o__Bacteroidales|f__Prevotellaceae|g__Alloprevotella|s__Prevotella_sp_oral_taxon_473	0.000116949	9	0.600758	0.553851	0.698875	FALSE
k__Bacteria|p__Bacteroidetes|c__Bacteroidia|o__Bacteroidales|f__Prevotellaceae|g__Paraprevotella|s__Paraprevotella_xylaniphila	5.47591052791363e-09	1	NA	NA	NA	FALSE
k__Bacteria|p__Bacteroidetes|c__Bacteroidia|o__Bacteroidales|f__Prevotellaceae|g__Prevotella|s__Prevotella_amnii	2.87769676467014e-07	1	NA	NA	NA	FALSE
k__Bacteria|p__Bacteroidetes|c__Bacteroidia|o__Bacteroidales|f__Prevotellaceae|g__Prevotella|s__Prevotella_bivia	6.77232443147053e-05	87	0.665932	0.559524	0.740454	FALSE
k__Bacteria|p__Bacteroidetes|c__Bacteroidia|o__Bacteroidales|f__Prevotellaceae|g__Prevotella|s__Prevotella_colorans	2.77972858554586e-08	1	NA	NA	NA	FALSE
k__Bacteria|p__Bacteroidetes|c__Bacteroidia|o__Bacteroidales|f__Prevotellaceae|g__Prevotella|s__Prevotella_copri	4.14714125081334e-08	1	NA	NA	NA	FALSE
k__Bacteria|p__Bacteroidetes|c__Bacteroidia|o__Bacteroidales|f__Prevotellaceae|g__Prevotella|s__Prevotella_denticola	1.41733046163333e-07	4	0.771643	0.512232	0.762145	FALSE
k__Bacteria|p__Bacteroidetes|c__Bacteroidia|o__Bacteroidales|f__Prevotellaceae|g__Prevotella|s__Prevotella_disiens	1.9148439994093e-06	15	0.56306	0.524313	0.655398	FALSE
k__Bacteria|p__Bacteroidetes|c__Bacteroidia|o__Bacteroidales|f__Prevotellaceae|g__Prevotella|s__Prevotella_histicola	3.77395124313634e-05	16	0.281913	0.519511	0.427804	FALSE
k__Bacteria|p__Bacteroidetes|c__Bacteroidia|o__Bacteroidales|f__Prevotellaceae|g__Prevotella|s__Prevotella_jejuni	5.07211460542563e-05	23	0.392648	0.545455	0.544206	FALSE
k__Bacteria|p__Bacteroidetes|c__Bacteroidia|o__Bacteroidales|f__Prevotellaceae|g__Prevotella|s__Prevotella_melaninogenica	0.000519442	74	0.733969	0.575713	0.78656	FALSE
k__Bacteria|p__Bacteroidetes|c__Bacteroidia|o__Bacteroidales|f__Prevotellaceae|g__Prevotella|s__Prevotella_nigrescens	9.57605408600866e-07	10	0.317375	0.519511	0.462082	FALSE
k__Bacteria|p__Bacteroidetes|c__Bacteroidia|o__Bacteroidales|f__Prevotellaceae|g__Prevotella|s__Prevotella_oris	2.37969406293943e-07	1	NA	NA	NA	FALSE
k__Bacteria|p__Bacteroidetes|c__Bacteroidia|o__Bacteroidales|f__Prevotellaceae|g__Prevotella|s__Prevotella_oulorum	1.650544489788e-07	2	0.676703	0.512232	0.713882	FALSE
k__Bacteria|p__Bacteroidetes|c__Bacteroidia|o__Bacteroidales|f__Prevotellaceae|g__Prevotella|s__Prevotella_salivae	1.200510404779e-05	13	0.722098	0.57112	0.777692	FALSE
k__Bacteria|p__Bacteroidetes|c__Bacteroidia|o__Bacteroidales|f__Prevotellaceae|g__Prevotella|s__Prevotella_scopos	3.19745085770239e-05	15	0.738761	0.576801	0.789613	FALSE
k__Bacteria|p__Bacteroidetes|c__Bacteroidia|o__Bacteroidales|f__Prevotellaceae|g__Prevotella|s__Prevotella_sp_F0091	8.9340512171095e-06	10	0.821593	0.553851	0.813325	FALSE
k__Bacteria|p__Bacteroidetes|c__Bacteroidia|o__Bacteroidales|f__Prevotellaceae|g__Prevotella|s__Prevotella_sp_oral_taxon_299	0.00115643	13	0.483516	0.57112	0.631497	FALSE
k__Bacteria|p__Bacteroidetes|c__Bacteroidia|o__Bacteroidales|f__Prevotellaceae|g__Prevotella|s__Prevotella_sp_oral_taxon_306	8.30378048317504e-06	7	0.798922	0.536242	0.791567	FALSE
k__Bacteria|p__Bacteroidetes|c__Bacteroidia|o__Bacteroidales|f__Prevotellaceae|g__Prevotella|s__Prevotella_timonensis	5.66460553937283e-07	8	0.565035	0.529121	0.659952	FALSE
k__Bacteria|p__Bacteroidetes|c__Bacteroidia|o__Bacteroidales|f__Prevotellaceae|g__Prevotella|s__Prevotella_veroralis	5.31284637464183e-06	7	0.670646	0.536242	0.727414	FALSE
k__Bacteria|p__Bacteroidetes|c__Bacteroidia|o__Bacteroidales|f__Rikenellaceae|g__Alistipes|s__Alistipes_finegoldii	7.87237796055278e-08	1	NA	NA	NA	FALSE
k__Bacteria|p__Bacteroidetes|c__Bacteroidia|o__Bacteroidales|f__Tannerellaceae|g__Tannerella|s__Tannerella_sp_oral_taxon_HOT_286	7.06421930186806e-08	2	NA	NA	NA	FALSE
k__Bacteria|p__Bacteroidetes|c__Cytophagia|o__Cytophagales|f__Cytophagaceae|g__Siphonobacter|s__Siphonobacter_aquaeclarae	7.07752087397337e-07	4	0.459259	0.518291	0.579688	FALSE
k__Bacteria|p__Bacteroidetes|c__Flavobacteriia|o__Flavobacteriales|f__Flavobacteriaceae|g__Capnocytophaga|s__Capnocytophaga_gingivalis	1.09312551133615e-06	3	0.56961	0.518291	0.655403	FALSE
k__Bacteria|p__Bacteroidetes|c__Flavobacteriia|o__Flavobacteriales|f__Flavobacteriaceae|g__Capnocytophaga|s__Capnocytophaga_leadbetteri	1.88537724182826e-05	3	0.518652	0.512232	0.617816	FALSE
k__Bacteria|p__Bacteroidetes|c__Flavobacteriia|o__Flavobacteriales|f__Flavobacteriaceae|g__Capnocytophaga|s__Capnocytophaga_ochracea	6.88687868070609e-07	3	0.55961	0.52381	0.65284	FALSE
k__Bacteria|p__Bacteroidetes|c__Flavobacteriia|o__Flavobacteriales|f__Flavobacteriaceae|g__Capnocytophaga|s__Capnocytophaga_sputigena	5.35223969074951e-06	3	0.848488	0.512232	0.796784	FALSE
k__Bacteria|p__Bacteroidetes|c__Flavobacteriia|o__Flavobacteriales|f__Flavobacteriaceae|g__Chryseobacterium|s__Chryseobacterium_hominis	1.11351637447812e-06	9	0.434745	0.530296	0.568824	FALSE
k__Bacteria|p__Bacteroidetes|c__Flavobacteriia|o__Flavobacteriales|f__Flavobacteriaceae|g__Chryseobacterium|s__Chryseobacterium_indologenes	3.73252943822498e-05	40	0.317538	0.519511	0.462234	FALSE
k__Bacteria|p__Bacteroidetes|c__Flavobacteriia|o__Flavobacteriales|f__Flavobacteriaceae|g__Chryseobacterium|s__Chryseobacterium_sp_36_9	8.76472946215388e-07	6	0.562626	0.524313	0.65512	FALSE
k__Bacteria|p__Bacteroidetes|c__Flavobacteriia|o__Flavobacteriales|f__Flavobacteriaceae|g__Cloacibacterium|s__Cloacibacterium_normanense	8.2457271240568e-06	34	0.374179	0.584741	0.551284	FALSE
k__Bacteria|p__Bacteroidetes|c__Flavobacteriia|o__Flavobacteriales|f__Flavobacteriaceae|g__Flavobacterium|s__Flavobacterium_indicum	1.40321154996463e-07	1	NA	NA	NA	FALSE
k__Bacteria|p__Bacteroidetes|c__Sphingobacteriia|o__Sphingobacteriales|f__Sphingobacteriaceae|g__Sphingobacterium|s__Sphingobacterium_multivorum	4.55293655479431e-08	2	NA	NA	NA	FALSE
k__Bacteria|p__Bacteroidetes|c__Sphingobacteriia|o__Sphingobacteriales|f__Sphingobacteriaceae|g__Sphingobacterium|s__Sphingobacterium_sp_21	9.03466552049481e-08	1	NA	NA	NA	FALSE
k__Bacteria|p__Bacteroidetes|c__Sphingobacteriia|o__Sphingobacteriales|f__Sphingobacteriaceae|g__Sphingobacterium|s__Sphingobacterium_spiritivorum	2.83925780102259e-08	1	NA	NA	NA	FALSE
k__Bacteria|p__Chloroflexi|c__Anaerolineae|o__Anaerolineales|f__Anaerolineaceae|g__Anaerolinea|s__Anaerolinea_thermolimosa	4.02150616500361e-08	2	0.862024	0.512232	0.802506	FALSE
k__Bacteria|p__Chloroflexi|c__Chloroflexia|o__Chloroflexales|f__Roseiflexaceae|g__Kouleothrix|s__Kouleothrix_aurantiaca	3.93316296518874e-08	3	0.616275	0.519511	0.684803	FALSE
k__Bacteria|p__Chloroflexi|c__Thermomicrobia|o__Sphaerobacterales|f__Sphaerobacteraceae|g__Nitrolancea|s__Nitrolancea_hollandica	4.96728238413967e-08	2	0.726398	0.519511	0.74513	FALSE
k__Bacteria|p__Cyanobacteria|c__Cyanobacteria_unclassified|o__Chroococcales|f__Entophysalidaceae|g__Chlorogloea|s__Chlorogloea_sp_CCALA_695	2.10054830820531e-06	1	NA	NA	NA	FALSE
k__Bacteria|p__Deinococcus_Thermus|c__Deinococci|o__Deinococcales|f__Deinococcaceae|g__Deinococcus|s__Deinococcus_proteolyticus	2.34821396024931e-07	1	NA	NA	NA	FALSE
k__Bacteria|p__Deinococcus_Thermus|c__Deinococci|o__Deinococcales|f__Deinococcaceae|g__Deinococcus|s__Deinococcus_wulumuqiensis	2.43500068968566e-07	5	0.413654	0.518291	0.544547	FALSE
k__Bacteria|p__Deinococcus_Thermus|c__Deinococci|o__Thermales|f__Thermaceae|g__Thermus|s__Thermus_arciformis	2.40191333121912e-08	1	NA	NA	NA	FALSE
k__Bacteria|p__Deinococcus_Thermus|c__Deinococci|o__Thermales|f__Thermaceae|g__Thermus|s__Thermus_scotoductus	9.25788402183175e-09	1	NA	NA	NA	FALSE
k__Bacteria|p__Firmicutes|c__Bacilli|o__Bacillales|f__Bacillaceae|g__Anoxybacillus|s__Anoxybacillus_flavithermus	1.04020596063827e-07	4	0.758975	0.524313	0.764624	FALSE
k__Bacteria|p__Firmicutes|c__Bacilli|o__Bacillales|f__Bacillaceae|g__Bacillus|s__Bacillus_aerius	3.43009419577828e-06	4	0.830701	0.529121	0.800854	FALSE
k__Bacteria|p__Firmicutes|c__Bacilli|o__Bacillales|f__Bacillaceae|g__Bacillus|s__Bacillus_cereus_group	6.12981605244855e-07	2	NA	NA	NA	FALSE
k__Bacteria|p__Firmicutes|c__Bacilli|o__Bacillales|f__Bacillaceae|g__Bacillus|s__Bacillus_hisashii	1.10592651837691e-08	1	NA	NA	NA	FALSE
k__Bacteria|p__Firmicutes|c__Bacilli|o__Bacillales|f__Bacillaceae|g__Bacillus|s__Bacillus_intestinalis	3.30117074651244e-06	8	0.869762	0.548019	0.829832	FALSE
k__Bacteria|p__Firmicutes|c__Bacilli|o__Bacillales|f__Bacillaceae|g__Bacillus|s__Bacillus_simplex	5.73904626535837e-08	2	NA	NA	NA	FALSE
k__Bacteria|p__Firmicutes|c__Bacilli|o__Bacillales|f__Bacillaceae|g__Bacillus|s__Bacillus_subtilis_group	3.32161058290225e-07	2	0.621144	0.512232	0.682529	FALSE
k__Bacteria|p__Firmicutes|c__Bacilli|o__Bacillales|f__Bacillaceae|g__Bacillus|s__Bacillus_thermoamylovorans	1.20558162865918e-07	4	NA	NA	NA	FALSE
k__Bacteria|p__Firmicutes|c__Bacilli|o__Bacillales|f__Bacillales_unclassified|g__Desulfuribacillus|s__Desulfuribacillus_alkaliarsenatis	1.91393944693745e-06	22	0.257364	0.52381	0.404954	FALSE
k__Bacteria|p__Firmicutes|c__Bacilli|o__Bacillales|f__Bacillales_unclassified|g__Exiguobacterium|s__Exiguobacterium_sp_AB2	7.84907558372692e-09	1	NA	NA	NA	FALSE
k__Bacteria|p__Firmicutes|c__Bacilli|o__Bacillales|f__Bacillales_unclassified|g__Gemella|s__Gemella_asaccharolytica	5.87556171263124e-06	31	0.467546	0.52381	0.589459	FALSE
k__Bacteria|p__Firmicutes|c__Bacilli|o__Bacillales|f__Bacillales_unclassified|g__Gemella|s__Gemella_bergeri	7.02007815395844e-05	27	0.495798	0.538633	0.619646	FALSE
k__Bacteria|p__Firmicutes|c__Bacilli|o__Bacillales|f__Bacillales_unclassified|g__Gemella|s__Gemella_haemolysans	0.0516463	252	0.84689	0.241215	0.528735	FALSE
k__Bacteria|p__Firmicutes|c__Bacilli|o__Bacillales|f__Bacillales_unclassified|g__Gemella|s__Gemella_morbillorum	0.00199375	148	0.721058	0.654762	0.826458	FALSE
k__Bacteria|p__Firmicutes|c__Bacilli|o__Bacillales|f__Bacillales_unclassified|g__Gemella|s__Gemella_sanguinis	0.00253981	189	0.71773	0.704545	0.850474	FALSE
k__Bacteria|p__Firmicutes|c__Bacilli|o__Bacillales|f__Listeriaceae|g__Listeria|s__Listeria_innocua	1.08722351710512e-07	1	NA	NA	NA	FALSE
k__Bacteria|p__Firmicutes|c__Bacilli|o__Bacillales|f__Listeriaceae|g__Listeria|s__Listeria_marthii	9.09341865772501e-07	3	0.669338	0.518291	0.714182	FALSE
k__Bacteria|p__Firmicutes|c__Bacilli|o__Bacillales|f__Listeriaceae|g__Listeria|s__Listeria_monocytogenes	9.16444108393466e-06	11	0.771924	0.559646	0.794594	FALSE
k__Bacteria|p__Firmicutes|c__Bacilli|o__Bacillales|f__Planococcaceae|g__Jeotgalibacillus|s__Jeotgalibacillus_marinus	5.04353133892028e-08	1	NA	NA	NA	FALSE
k__Bacteria|p__Firmicutes|c__Bacilli|o__Bacillales|f__Staphylococcaceae|g__Staphylococcus|s__Staphylococcus_argenteus	0.005018	156	0.518258	0.654762	0.706078	FALSE
k__Bacteria|p__Firmicutes|c__Bacilli|o__Bacillales|f__Staphylococcaceae|g__Staphylococcus|s__Staphylococcus_aureus	0.0367175	213	0.70522	0.458333	0.688279	FALSE
k__Bacteria|p__Firmicutes|c__Bacilli|o__Bacillales|f__Staphylococcaceae|g__Staphylococcus|s__Staphylococcus_auricularis	3.98070304343195e-06	30	0.431065	0.575713	0.59403	FALSE
k__Bacteria|p__Firmicutes|c__Bacilli|o__Bacillales|f__Staphylococcaceae|g__Staphylococcus|s__Staphylococcus_capitis	0.00198283	172	0.428379	0.666667	0.643486	FALSE
k__Bacteria|p__Firmicutes|c__Bacilli|o__Bacillales|f__Staphylococcaceae|g__Staphylococcus|s__Staphylococcus_caprae	8.403468584353e-08	2	NA	NA	NA	FALSE
k__Bacteria|p__Firmicutes|c__Bacilli|o__Bacillales|f__Staphylococcaceae|g__Staphylococcus|s__Staphylococcus_cohnii	6.76854779499047e-07	3	0.396048	0.512232	0.526484	FALSE
k__Bacteria|p__Firmicutes|c__Bacilli|o__Bacillales|f__Staphylococcaceae|g__Staphylococcus|s__Staphylococcus_epidermidis	0.0380199	306	0.776813	0.371578	0.647305	FALSE
k__Bacteria|p__Firmicutes|c__Bacilli|o__Bacillales|f__Staphylococcaceae|g__Staphylococcus|s__Staphylococcus_haemolyticus	0.00121057	22	0.421866	0.547619	0.569525	FALSE
k__Bacteria|p__Firmicutes|c__Bacilli|o__Bacillales|f__Staphylococcaceae|g__Staphylococcus|s__Staphylococcus_hominis	0.000679156	170	0.787996	0.722826	0.890174	FALSE
k__Bacteria|p__Firmicutes|c__Bacilli|o__Bacillales|f__Staphylococcaceae|g__Staphylococcus|s__Staphylococcus_lugdunensis	0.000371781	37	0.340927	0.545455	0.498787	FALSE
k__Bacteria|p__Firmicutes|c__Bacilli|o__Bacillales|f__Staphylococcaceae|g__Staphylococcus|s__Staphylococcus_pasteuri	5.22704612754456e-06	4	0.760196	0.512232	0.756659	FALSE
k__Bacteria|p__Firmicutes|c__Bacilli|o__Bacillales|f__Staphylococcaceae|g__Staphylococcus|s__Staphylococcus_pettenkoferi	6.56007672102689e-08	2	0.541897	0.512232	0.633336	FALSE
k__Bacteria|p__Firmicutes|c__Bacilli|o__Bacillales|f__Staphylococcaceae|g__Staphylococcus|s__Staphylococcus_saprophyticus	5.52200610525611e-07	6	0.59959	0.518291	0.673959	FALSE
k__Bacteria|p__Firmicutes|c__Bacilli|o__Bacillales|f__Staphylococcaceae|g__Staphylococcus|s__Staphylococcus_schweitzeri	0.000101076	86	0.703561	0.571429	0.768376	FALSE
k__Bacteria|p__Firmicutes|c__Bacilli|o__Bacillales|f__Staphylococcaceae|g__Staphylococcus|s__Staphylococcus_succinus	8.48162540756521e-09	1	NA	NA	NA	FALSE
k__Bacteria|p__Firmicutes|c__Bacilli|o__Bacillales|f__Staphylococcaceae|g__Staphylococcus|s__Staphylococcus_warneri	0.000262726	108	0.816308	0.607143	0.843515	FALSE
k__Bacteria|p__Firmicutes|c__Bacilli|o__Lactobacillales|f__Aerococcaceae|g__Abiotrophia|s__Abiotrophia_defectiva	7.44465266939219e-07	3	0.237527	0.512232	0.377958	FALSE
k__Bacteria|p__Firmicutes|c__Bacilli|o__Lactobacillales|f__Aerococcaceae|g__Abiotrophia|s__Abiotrophia_sp_HMSC24B09	7.08087377025801e-07	5	0.757027	0.524313	0.763681	FALSE
k__Bacteria|p__Firmicutes|c__Bacilli|o__Lactobacillales|f__Aerococcaceae|g__Aerococcus|s__Aerococcus_urinaeequi	1.54968928191532e-08	1	NA	NA	NA	FALSE
k__Bacteria|p__Firmicutes|c__Bacilli|o__Lactobacillales|f__Aerococcaceae|g__Aerococcus|s__Aerococcus_viridans	9.74090405775341e-08	1	NA	NA	NA	FALSE
k__Bacteria|p__Firmicutes|c__Bacilli|o__Lactobacillales|f__Aerococcaceae|g__Facklamia|s__Facklamia_hominis	7.07630764953958e-08	1	NA	NA	NA	FALSE
k__Bacteria|p__Firmicutes|c__Bacilli|o__Lactobacillales|f__Aerococcaceae|g__Facklamia|s__Facklamia_ignava	8.47227016340698e-08	1	NA	NA	NA	FALSE
k__Bacteria|p__Firmicutes|c__Bacilli|o__Lactobacillales|f__Carnobacteriaceae|g__Agitococcus|s__Agitococcus_lubricus	2.89443309081653e-07	5	0.122605	0.530296	0.242715	FALSE
k__Bacteria|p__Firmicutes|c__Bacilli|o__Lactobacillales|f__Carnobacteriaceae|g__Carnobacterium|s__Carnobacterium_inhibens	1.1549103788853e-08	1	NA	NA	NA	FALSE
k__Bacteria|p__Firmicutes|c__Bacilli|o__Lactobacillales|f__Carnobacteriaceae|g__Dolosigranulum|s__Dolosigranulum_pigrum	0.00963318	82	0.503146	0.571429	0.645893	FALSE
k__Bacteria|p__Firmicutes|c__Bacilli|o__Lactobacillales|f__Carnobacteriaceae|g__Granulicatella|s__Granulicatella_adiacens	1.18320641963542e-05	9	0.676792	0.553851	0.742656	FALSE
k__Bacteria|p__Firmicutes|c__Bacilli|o__Lactobacillales|f__Carnobacteriaceae|g__Granulicatella|s__Granulicatella_elegans	0.000646897	68	0.696571	0.568182	0.762626	FALSE
k__Bacteria|p__Firmicutes|c__Bacilli|o__Lactobacillales|f__Enterococcaceae|g__Enterococcus|s__Enterococcus_casseliflavus	4.13903445930761e-08	2	0.604877	0.545455	0.695784	FALSE
k__Bacteria|p__Firmicutes|c__Bacilli|o__Lactobacillales|f__Enterococcaceae|g__Enterococcus|s__Enterococcus_cecorum	1.11391619917384e-06	10	0.600375	0.519511	0.675288	FALSE
k__Bacteria|p__Firmicutes|c__Bacilli|o__Lactobacillales|f__Enterococcaceae|g__Enterococcus|s__Enterococcus_faecalis	0.00656097	77	0.652376	0.176471	0.363995	FALSE
k__Bacteria|p__Firmicutes|c__Bacilli|o__Lactobacillales|f__Enterococcaceae|g__Enterococcus|s__Enterococcus_faecium	2.36092926760921e-07	4	0.653734	0.568182	0.739302	FALSE
k__Bacteria|p__Firmicutes|c__Bacilli|o__Lactobacillales|f__Enterococcaceae|g__Enterococcus|s__Enterococcus_gilvus	1.17689143604162e-08	1	NA	NA	NA	FALSE
k__Bacteria|p__Firmicutes|c__Bacilli|o__Lactobacillales|f__Enterococcaceae|g__Enterococcus|s__Enterococcus_raffinosus	1.50371537552716e-07	1	NA	NA	NA	FALSE
k__Bacteria|p__Firmicutes|c__Bacilli|o__Lactobacillales|f__Lactobacillaceae|g__Lactobacillus|s__Lactobacillus_acidophilus	2.59756098283115e-06	6	0.68109	0.536242	0.733099	FALSE
k__Bacteria|p__Firmicutes|c__Bacilli|o__Lactobacillales|f__Lactobacillaceae|g__Lactobacillus|s__Lactobacillus_crispatus	1.78162770678978e-05	21	0.444161	0.529121	0.575341	FALSE
k__Bacteria|p__Firmicutes|c__Bacilli|o__Lactobacillales|f__Lactobacillaceae|g__Lactobacillus|s__Lactobacillus_curvatus	1.86163972178139e-07	1	NA	NA	NA	FALSE
k__Bacteria|p__Firmicutes|c__Bacilli|o__Lactobacillales|f__Lactobacillaceae|g__Lactobacillus|s__Lactobacillus_delbrueckii	7.92938073281366e-08	1	NA	NA	NA	FALSE
k__Bacteria|p__Firmicutes|c__Bacilli|o__Lactobacillales|f__Lactobacillaceae|g__Lactobacillus|s__Lactobacillus_fermentum	0.000138891	36	0.156067	0.52381	0.286457	FALSE
k__Bacteria|p__Firmicutes|c__Bacilli|o__Lactobacillales|f__Lactobacillaceae|g__Lactobacillus|s__Lactobacillus_gasseri	0.000123095	20	0.919777	0.599144	0.879454	FALSE
k__Bacteria|p__Firmicutes|c__Bacilli|o__Lactobacillales|f__Lactobacillaceae|g__Lactobacillus|s__Lactobacillus_jensenii	1.4747667610086e-05	61	0.23798	0.535714	0.390082	FALSE
k__Bacteria|p__Firmicutes|c__Bacilli|o__Lactobacillales|f__Lactobacillaceae|g__Lactobacillus|s__Lactobacillus_pontis	6.66260375602808e-07	3	NA	NA	NA	FALSE
k__Bacteria|p__Firmicutes|c__Bacilli|o__Lactobacillales|f__Lactobacillaceae|g__Lactobacillus|s__Lactobacillus_rhamnosus	3.32730835380325e-06	10	0.56749	0.52381	0.657877	FALSE
k__Bacteria|p__Firmicutes|c__Bacilli|o__Lactobacillales|f__Lactobacillaceae|g__Lactobacillus|s__Lactobacillus_sakei	2.17359016164746e-08	1	NA	NA	NA	FALSE
k__Bacteria|p__Firmicutes|c__Bacilli|o__Lactobacillales|f__Lactobacillaceae|g__Lactobacillus|s__Lactobacillus_salivarius	1.54574993504532e-05	20	0.067737	0.529121	0.155144	FALSE
k__Bacteria|p__Firmicutes|c__Bacilli|o__Lactobacillales|f__Lactobacillaceae|g__Lactobacillus|s__Lactobacillus_vaginalis	1.79335837873009e-08	1	NA	NA	NA	FALSE
k__Bacteria|p__Firmicutes|c__Bacilli|o__Lactobacillales|f__Leuconostocaceae|g__Leuconostoc|s__Leuconostoc_carnosum	1.5927150736403e-07	2	0.689993	0.512232	0.721029	FALSE
k__Bacteria|p__Firmicutes|c__Bacilli|o__Lactobacillales|f__Leuconostocaceae|g__Leuconostoc|s__Leuconostoc_citreum	9.67481180228986e-06	16	0.379356	0.52381	0.519808	FALSE
k__Bacteria|p__Firmicutes|c__Bacilli|o__Lactobacillales|f__Leuconostocaceae|g__Leuconostoc|s__Leuconostoc_gelidum	1.62544073313274e-07	3	0.804349	0.512232	0.777345	FALSE
k__Bacteria|p__Firmicutes|c__Bacilli|o__Lactobacillales|f__Leuconostocaceae|g__Oenococcus|s__Oenococcus_alcoholitolerans	4.97815129779381e-08	1	NA	NA	NA	FALSE
k__Bacteria|p__Firmicutes|c__Bacilli|o__Lactobacillales|f__Streptococcaceae|g__Lactococcus|s__Lactococcus_lactis	4.02600965083083e-05	12	0.797123	0.512232	0.774047	FALSE
k__Bacteria|p__Firmicutes|c__Bacilli|o__Lactobacillales|f__Streptococcaceae|g__Lactococcus|s__Lactococcus_plantarum	1.48555442926328e-07	2	NA	NA	NA	FALSE
k__Bacteria|p__Firmicutes|c__Bacilli|o__Lactobacillales|f__Streptococcaceae|g__Streptococcus|s__Streptococcus_agalactiae	0.00055077	12	0.768448	0.565402	0.796666	FALSE
k__Bacteria|p__Firmicutes|c__Bacilli|o__Lactobacillales|f__Streptococcaceae|g__Streptococcus|s__Streptococcus_anginosus_group	0.000849739	21	0.560304	0.535714	0.661388	FALSE
k__Bacteria|p__Firmicutes|c__Bacilli|o__Lactobacillales|f__Streptococcaceae|g__Streptococcus|s__Streptococcus_australis	2.82904298044254e-05	17	0.915288	0.588048	0.871649	FALSE
k__Bacteria|p__Firmicutes|c__Bacilli|o__Lactobacillales|f__Streptococcaceae|g__Streptococcus|s__Streptococcus_canis	9.2536247256758e-06	4	0.565889	0.535714	0.664974	FALSE
k__Bacteria|p__Firmicutes|c__Bacilli|o__Lactobacillales|f__Streptococcaceae|g__Streptococcus|s__Streptococcus_cristatus	1.8251226831064e-06	3	0.521904	0.512232	0.620019	FALSE
k__Bacteria|p__Firmicutes|c__Bacilli|o__Lactobacillales|f__Streptococcaceae|g__Streptococcus|s__Streptococcus_downei	3.33610546109345e-06	11	0.421805	0.524313	0.554858	FALSE
k__Bacteria|p__Firmicutes|c__Bacilli|o__Lactobacillales|f__Streptococcaceae|g__Streptococcus|s__Streptococcus_dysgalactiae_group	1.7600877227721e-06	1	NA	NA	NA	FALSE
k__Bacteria|p__Firmicutes|c__Bacilli|o__Lactobacillales|f__Streptococcaceae|g__Streptococcus|s__Streptococcus_gordonii	1.42696371877245e-06	11	0.508643	0.52381	0.618825	FALSE
k__Bacteria|p__Firmicutes|c__Bacilli|o__Lactobacillales|f__Streptococcaceae|g__Streptococcus|s__Streptococcus_infantarius	1.51860085291795e-06	2	0.692483	0.519511	0.727541	FALSE
k__Bacteria|p__Firmicutes|c__Bacilli|o__Lactobacillales|f__Streptococcaceae|g__Streptococcus|s__Streptococcus_infantis	0.000562697	78	0.724448	0.583333	0.786593	FALSE
k__Bacteria|p__Firmicutes|c__Bacilli|o__Lactobacillales|f__Streptococcaceae|g__Streptococcus|s__Streptococcus_milleri	0.000119956	3	0.23906	0.519511	0.383252	FALSE
k__Bacteria|p__Firmicutes|c__Bacilli|o__Lactobacillales|f__Streptococcaceae|g__Streptococcus|s__Streptococcus_mitis	0.108316	311	0.851461	0.388759	0.696981	FALSE
k__Bacteria|p__Firmicutes|c__Bacilli|o__Lactobacillales|f__Streptococcaceae|g__Streptococcus|s__Streptococcus_oralis	0.0185734	290	0.810154	0.363636	0.654643	FALSE
k__Bacteria|p__Firmicutes|c__Bacilli|o__Lactobacillales|f__Streptococcaceae|g__Streptococcus|s__Streptococcus_parasanguinis	0.00422701	113	0.748399	0.196078	0.428357	FALSE
k__Bacteria|p__Firmicutes|c__Bacilli|o__Lactobacillales|f__Streptococcaceae|g__Streptococcus|s__Streptococcus_peroris	0.000317476	35	0.100336	0.529121	0.208949	FALSE
k__Bacteria|p__Firmicutes|c__Bacilli|o__Lactobacillales|f__Streptococcaceae|g__Streptococcus|s__Streptococcus_pneumoniae	0.00374052	102	0.649675	0.284314	0.496682	FALSE
k__Bacteria|p__Firmicutes|c__Bacilli|o__Lactobacillales|f__Streptococcaceae|g__Streptococcus|s__Streptococcus_pseudopneumoniae	0.00902401	161	0.743303	0.654762	0.837166	FALSE
k__Bacteria|p__Firmicutes|c__Bacilli|o__Lactobacillales|f__Streptococcaceae|g__Streptococcus|s__Streptococcus_pyogenes	1.11051695369338e-05	2	0.985729	0.52381	0.857632	FALSE
k__Bacteria|p__Firmicutes|c__Bacilli|o__Lactobacillales|f__Streptococcaceae|g__Streptococcus|s__Streptococcus_salivarius	0.00284066	164	0.772114	0.0652174	0.20085	FALSE
k__Bacteria|p__Firmicutes|c__Bacilli|o__Lactobacillales|f__Streptococcaceae|g__Streptococcus|s__Streptococcus_salivarius_CAG_79	9.72079577382674e-06	58	0.769813	0.559524	0.793522	FALSE
k__Bacteria|p__Firmicutes|c__Bacilli|o__Lactobacillales|f__Streptococcaceae|g__Streptococcus|s__Streptococcus_sanguinis	8.09801756604864e-06	47	0.482429	0.545455	0.614454	FALSE
k__Bacteria|p__Firmicutes|c__Bacilli|o__Lactobacillales|f__Streptococcaceae|g__Streptococcus|s__Streptococcus_sinensis	5.45423975681114e-05	16	0.533031	0.52381	0.635419	FALSE
k__Bacteria|p__Firmicutes|c__Bacilli|o__Lactobacillales|f__Streptococcaceae|g__Streptococcus|s__Streptococcus_sp_A12	4.82229243204396e-05	23	0.59174	0.52381	0.673019	FALSE
k__Bacteria|p__Firmicutes|c__Bacilli|o__Lactobacillales|f__Streptococcaceae|g__Streptococcus|s__Streptococcus_sp_F0442	4.28389202868838e-05	33	0.501413	0.519511	0.610898	FALSE
k__Bacteria|p__Firmicutes|c__Bacilli|o__Lactobacillales|f__Streptococcaceae|g__Streptococcus|s__Streptococcus_sp_HMSC034E03	7.47895988190204e-05	48	0.247755	0.52381	0.394772	FALSE
k__Bacteria|p__Firmicutes|c__Bacilli|o__Lactobacillales|f__Streptococcaceae|g__Streptococcus|s__Streptococcus_sp_HMSC067H01	3.57297163784651e-05	38	0.513112	0.545455	0.636277	FALSE
k__Bacteria|p__Firmicutes|c__Bacilli|o__Lactobacillales|f__Streptococcaceae|g__Streptococcus|s__Streptococcus_sp_HMSC070B10	0.000980965	91	0.825364	0.176471	0.426257	FALSE
k__Bacteria|p__Firmicutes|c__Bacilli|o__Lactobacillales|f__Streptococcaceae|g__Streptococcus|s__Streptococcus_sp_HMSC071D03	0.000598822	73	0.560696	0.235294	0.399149	FALSE
k__Bacteria|p__Firmicutes|c__Bacilli|o__Lactobacillales|f__Streptococcaceae|g__Streptococcus|s__Streptococcus_sp_HPH0090	0.000182858	25	0.736945	0.559524	0.777633	FALSE
k__Bacteria|p__Firmicutes|c__Bacilli|o__Lactobacillales|f__Streptococcaceae|g__Streptococcus|s__Streptococcus_sp_M334	0.00660844	127	0.586222	0.303922	0.485508	FALSE
k__Bacteria|p__Firmicutes|c__Bacilli|o__Lactobacillales|f__Streptococcaceae|g__Streptococcus|s__Streptococcus_sp_NLAE_zl_C503	0.000904249	40	0.446916	0.535714	0.581679	FALSE
k__Bacteria|p__Firmicutes|c__Bacilli|o__Lactobacillales|f__Streptococcaceae|g__Streptococcus|s__Streptococcus_sp_SK643	0.00049181	111	0.691047	0.0451369	0.139352	FALSE
k__Bacteria|p__Firmicutes|c__Bacilli|o__Lactobacillales|f__Streptococcaceae|g__Streptococcus|s__Streptococcus_sp_oral_taxon_058	0.00037715	39	0.608081	0.545455	0.697717	FALSE
k__Bacteria|p__Firmicutes|c__Bacilli|o__Lactobacillales|f__Streptococcaceae|g__Streptococcus|s__Streptococcus_thermophilus	0.000177938	131	0.773202	0.421569	0.691352	FALSE
k__Bacteria|p__Firmicutes|c__Bacilli|o__Lactobacillales|f__Streptococcaceae|g__Streptococcus|s__Streptococcus_troglodytae	2.90385068656841e-07	4	0.446298	0.512232	0.565976	FALSE
k__Bacteria|p__Firmicutes|c__Bacilli|o__Lactobacillales|f__Streptococcaceae|g__Streptococcus|s__Streptococcus_urinalis	1.84730606739665e-05	6	0.664247	0.512232	0.707064	FALSE
k__Bacteria|p__Firmicutes|c__Bacilli|o__Lactobacillales|f__Streptococcaceae|g__Streptococcus|s__Streptococcus_vestibularis	0.00845675	133	0.697139	0.581522	0.771429	FALSE
k__Bacteria|p__Firmicutes|c__Clostridia|o__Clostridiales|f__Clostridiaceae|g__Clostridium|s__Clostridium_baratii	2.6596955874484e-08	2	0.365105	0.545455	0.520515	FALSE
k__Bacteria|p__Firmicutes|c__Clostridia|o__Clostridiales|f__Clostridiaceae|g__Clostridium|s__Clostridium_neonatale	1.84986658997422e-05	12	0.527122	0.54215	0.643727	FALSE
k__Bacteria|p__Firmicutes|c__Clostridia|o__Clostridiales|f__Clostridiaceae|g__Clostridium|s__Clostridium_perfringens	0.000159403	11	0.362195	0.524313	0.505378	FALSE
k__Bacteria|p__Firmicutes|c__Clostridia|o__Clostridiales|f__Clostridiaceae|g__Clostridium|s__Clostridium_sp_7_2_43FAA	2.07699639819259e-06	7	0.840274	0.54215	0.813729	FALSE
k__Bacteria|p__Firmicutes|c__Clostridia|o__Clostridiales|f__Clostridiaceae|g__Clostridium|s__Clostridium_sp_CAG_253	5.49988049298893e-08	1	NA	NA	NA	FALSE
k__Bacteria|p__Firmicutes|c__Clostridia|o__Clostridiales|f__Clostridiales_Family_XIII_Incertae_Sedis|g__Clostridiales_Family_XIII_Incertae_Sedis_unclassified|s__Eubacterium_sulci	8.09150908375747e-08	3	0.773066	0.518291	0.767133	FALSE
k__Bacteria|p__Firmicutes|c__Clostridia|o__Clostridiales|f__Clostridiales_Family_XIII_Incertae_Sedis|g__Mogibacterium|s__Mogibacterium_diversum	3.75970783156637e-06	9	0.85452	0.548019	0.823569	FALSE
k__Bacteria|p__Firmicutes|c__Clostridia|o__Clostridiales|f__Clostridiales_Family_XIII_Incertae_Sedis|g__Mogibacterium|s__Mogibacterium_pumilum	1.29473092954121e-07	4	0.755855	0.524313	0.763113	FALSE
k__Bacteria|p__Firmicutes|c__Clostridia|o__Clostridiales|f__Clostridiales_Family_XIII_Incertae_Sedis|g__Mogibacterium|s__Mogibacterium_timidum	5.4406253584847e-07	1	NA	NA	NA	FALSE
k__Bacteria|p__Firmicutes|c__Clostridia|o__Clostridiales|f__Eubacteriaceae|g__Eubacterium|s__Eubacterium_eligens	3.27266923211374e-07	2	NA	NA	NA	FALSE
k__Bacteria|p__Firmicutes|c__Clostridia|o__Clostridiales|f__Eubacteriaceae|g__Eubacterium|s__Eubacterium_hallii	4.9937041276575e-07	2	0.598088	0.519511	0.673901	FALSE
k__Bacteria|p__Firmicutes|c__Clostridia|o__Clostridiales|f__Hungateiclostridiaceae|g__Mageeibacillus|s__Mageeibacillus_indolicus	2.31250911111559e-07	5	0.549063	0.530296	0.650425	FALSE
k__Bacteria|p__Firmicutes|c__Clostridia|o__Clostridiales|f__Lachnospiraceae|g__Anaerostipes|s__Anaerostipes_hadrus	3.28938979985814e-07	2	NA	NA	NA	FALSE
k__Bacteria|p__Firmicutes|c__Clostridia|o__Clostridiales|f__Lachnospiraceae|g__Blautia|s__Blautia_obeum	1.18624873378193e-08	1	NA	NA	NA	FALSE
k__Bacteria|p__Firmicutes|c__Clostridia|o__Clostridiales|f__Lachnospiraceae|g__Blautia|s__Blautia_wexlerae	1.86234260722397e-06	8	0.287134	0.524313	0.435607	FALSE
k__Bacteria|p__Firmicutes|c__Clostridia|o__Clostridiales|f__Lachnospiraceae|g__Blautia|s__Ruminococcus_gnavus	5.87523462887731e-09	1	NA	NA	NA	FALSE
k__Bacteria|p__Firmicutes|c__Clostridia|o__Clostridiales|f__Lachnospiraceae|g__Dorea|s__Dorea_longicatena	1.96270245043919e-07	1	NA	NA	NA	FALSE
k__Bacteria|p__Firmicutes|c__Clostridia|o__Clostridiales|f__Lachnospiraceae|g__Fusicatenibacter|s__Fusicatenibacter_saccharivorans	2.48190477370182e-07	5	0.40522	0.512232	0.533924	FALSE
k__Bacteria|p__Firmicutes|c__Clostridia|o__Clostridiales|f__Lachnospiraceae|g__Lachnoanaerobaculum|s__Lachnoanaerobaculum_saburreum	0.000164681	25	0.732133	0.538633	0.7613	FALSE
k__Bacteria|p__Firmicutes|c__Clostridia|o__Clostridiales|f__Lachnospiraceae|g__Lachnoanaerobaculum|s__Lachnoanaerobaculum_umeaense	1.35714889764129e-05	8	0.342698	0.548019	0.501881	FALSE
k__Bacteria|p__Firmicutes|c__Clostridia|o__Clostridiales|f__Lachnospiraceae|g__Lachnospiraceae_unclassified|s__Eubacterium_rectale	2.42026616274275e-06	2	0.630706	0.519511	0.693255	FALSE
k__Bacteria|p__Firmicutes|c__Clostridia|o__Clostridiales|f__Lachnospiraceae|g__Lachnospiraceae_unclassified|s__Lachnospiraceae_bacterium_oral_taxon_096	4.85219711542906e-06	3	0.149165	0.512232	0.272901	FALSE
k__Bacteria|p__Firmicutes|c__Clostridia|o__Clostridiales|f__Lachnospiraceae|g__Oribacterium|s__Oribacterium_asaccharolyticum	3.74541440587349e-06	6	0.605907	0.536242	0.690179	FALSE
k__Bacteria|p__Firmicutes|c__Clostridia|o__Clostridiales|f__Lachnospiraceae|g__Oribacterium|s__Oribacterium_parvum	5.30533049532041e-08	3	0.728515	0.518291	0.745336	FALSE
k__Bacteria|p__Firmicutes|c__Clostridia|o__Clostridiales|f__Lachnospiraceae|g__Oribacterium|s__Oribacterium_sinus	7.01018488651492e-06	11	0.93473	0.553851	0.858534	FALSE
k__Bacteria|p__Firmicutes|c__Clostridia|o__Clostridiales|f__Lachnospiraceae|g__Roseburia|s__Roseburia_faecis	1.28693533419827e-07	2	0.610094	0.519511	0.68113	FALSE
k__Bacteria|p__Firmicutes|c__Clostridia|o__Clostridiales|f__Lachnospiraceae|g__Roseburia|s__Roseburia_hominis	1.64052839373681e-08	2	0.745748	0.512232	0.749608	FALSE
k__Bacteria|p__Firmicutes|c__Clostridia|o__Clostridiales|f__Lachnospiraceae|g__Roseburia|s__Roseburia_intestinalis	6.88992744378633e-08	1	NA	NA	NA	FALSE
k__Bacteria|p__Firmicutes|c__Clostridia|o__Clostridiales|f__Lachnospiraceae|g__Roseburia|s__Roseburia_inulinivorans	1.33722584535417e-07	1	NA	NA	NA	FALSE
k__Bacteria|p__Firmicutes|c__Clostridia|o__Clostridiales|f__Lachnospiraceae|g__Stomatobaculum|s__Stomatobaculum_longum	2.7776359444065e-05	21	0.864445	0.610089	0.864821	FALSE
k__Bacteria|p__Firmicutes|c__Clostridia|o__Clostridiales|f__Peptostreptococcaceae|g__Peptostreptococcus|s__Peptostreptococcus_anaerobius	1.2412756766422e-06	13	0.35132	0.536242	0.502862	FALSE
k__Bacteria|p__Firmicutes|c__Clostridia|o__Clostridiales|f__Peptostreptococcaceae|g__Peptostreptococcus|s__Peptostreptococcus_sp_MV1	2.00260583536443e-07	3	0.48129	0.512232	0.591742	FALSE
k__Bacteria|p__Firmicutes|c__Clostridia|o__Clostridiales|f__Peptostreptococcaceae|g__Peptostreptococcus|s__Peptostreptococcus_stomatis	5.75452344439224e-05	3	0.934179	0.518291	0.835353	FALSE
k__Bacteria|p__Firmicutes|c__Clostridia|o__Clostridiales|f__Ruminococcaceae|g__Faecalibacterium|s__Faecalibacterium_prausnitzii	9.93800111626174e-07	4	0.640258	0.519511	0.698754	FALSE
k__Bacteria|p__Firmicutes|c__Clostridia|o__Clostridiales|f__Ruminococcaceae|g__Flavonifractor|s__Flavonifractor_plautii	7.14332188988389e-08	3	0.527845	0.518291	0.62818	FALSE
k__Bacteria|p__Firmicutes|c__Clostridia|o__Clostridiales|f__Ruminococcaceae|g__Gemmiger|s__Gemmiger_formicilis	3.66658699532595e-08	1	NA	NA	NA	FALSE
k__Bacteria|p__Firmicutes|c__Clostridia|o__Clostridiales|f__Ruminococcaceae|g__Ruminococcus|s__Ruminococcus_bicirculans	2.7715084052905e-07	1	NA	NA	NA	FALSE
k__Bacteria|p__Firmicutes|c__Clostridia|o__Clostridiales|f__Ruminococcaceae|g__Ruminococcus|s__Ruminococcus_bromii	2.97069328445989e-06	5	0.4758	0.512232	0.587788	FALSE
k__Bacteria|p__Firmicutes|c__Clostridia|o__Thermoanaerobacterales|f__Thermoanaerobacterales_Family_III_Incertae_Sedis|g__Thermoanaerobacterium|s__Thermoanaerobacterium_thermosaccharolyticum	2.47247808264298e-08	1	NA	NA	NA	FALSE
k__Bacteria|p__Firmicutes|c__Erysipelotrichia|o__Erysipelotrichales|f__Erysipelotrichaceae|g__Bulleidia|s__Bulleidia_extructa	9.02226397365041e-05	8	0.457493	0.54215	0.593834	FALSE
k__Bacteria|p__Firmicutes|c__Erysipelotrichia|o__Erysipelotrichales|f__Erysipelotrichaceae|g__Erysipelatoclostridium|s__Clostridium_innocuum	1.12763786264493e-06	6	0.755768	0.524313	0.76307	FALSE
k__Bacteria|p__Firmicutes|c__Erysipelotrichia|o__Erysipelotrichales|f__Erysipelotrichaceae|g__Solobacterium|s__Solobacterium_moorei	3.07527063386274e-05	14	0.779726	0.576801	0.809126	FALSE
k__Bacteria|p__Firmicutes|c__Firmicutes_unclassified|o__Firmicutes_unclassified|f__Firmicutes_unclassified|g__Firmicutes_unclassified|s__Firmicutes_bacterium_CAG_83	2.04897508562333e-08	1	NA	NA	NA	FALSE
k__Bacteria|p__Firmicutes|c__Negativicutes|o__Selenomonadales|f__Selenomonadaceae|g__Megamonas|s__Megamonas_hypermegale	1.52916984927824e-07	1	NA	NA	NA	FALSE
k__Bacteria|p__Firmicutes|c__Negativicutes|o__Selenomonadales|f__Selenomonadaceae|g__Selenomonas|s__Selenomonas_flueggei	7.40476290375496e-07	5	0.629368	0.530296	0.699997	FALSE
k__Bacteria|p__Firmicutes|c__Negativicutes|o__Selenomonadales|f__Selenomonadaceae|g__Selenomonas|s__Selenomonas_infelix	4.51826074803476e-08	2	0.491926	0.512232	0.599311	FALSE
k__Bacteria|p__Firmicutes|c__Negativicutes|o__Selenomonadales|f__Selenomonadaceae|g__Selenomonas|s__Selenomonas_noxia	1.46610294243245e-08	1	NA	NA	NA	FALSE
k__Bacteria|p__Firmicutes|c__Negativicutes|o__Selenomonadales|f__Selenomonadaceae|g__Selenomonas|s__Selenomonas_sp_oral_taxon_892	5.31402899488168e-07	1	NA	NA	NA	FALSE
k__Bacteria|p__Firmicutes|c__Negativicutes|o__Selenomonadales|f__Selenomonadaceae|g__Selenomonas|s__Selenomonas_sputigena	6.24314967108471e-08	1	NA	NA	NA	FALSE
k__Bacteria|p__Firmicutes|c__Negativicutes|o__Veillonellales|f__Veillonellaceae|g__Dialister|s__Dialister_invisus	1.41271440114029e-07	1	NA	NA	NA	FALSE
k__Bacteria|p__Firmicutes|c__Negativicutes|o__Veillonellales|f__Veillonellaceae|g__Dialister|s__Dialister_micraerophilus	8.71923705529153e-06	21	0.752307	0.557368	0.783752	FALSE
k__Bacteria|p__Firmicutes|c__Negativicutes|o__Veillonellales|f__Veillonellaceae|g__Dialister|s__Dialister_pneumosintes	1.08947015753721e-05	1	NA	NA	NA	FALSE
k__Bacteria|p__Firmicutes|c__Negativicutes|o__Veillonellales|f__Veillonellaceae|g__Megasphaera|s__Megasphaera_micronuciformis	2.4514819865719e-05	18	0.857829	0.593615	0.85288	FALSE
k__Bacteria|p__Firmicutes|c__Negativicutes|o__Veillonellales|f__Veillonellaceae|g__Negativicoccus|s__Negativicoccus_succinicivorans	3.19787587947297e-07	1	NA	NA	NA	FALSE
k__Bacteria|p__Firmicutes|c__Negativicutes|o__Veillonellales|f__Veillonellaceae|g__Veillonella|s__Veillonella_atypica	0.00231437	93	0.570915	0.583333	0.699208	FALSE
k__Bacteria|p__Firmicutes|c__Negativicutes|o__Veillonellales|f__Veillonellaceae|g__Veillonella|s__Veillonella_dispar	0.00111232	90	0.748743	0.535714	0.767534	FALSE
k__Bacteria|p__Firmicutes|c__Negativicutes|o__Veillonellales|f__Veillonellaceae|g__Veillonella|s__Veillonella_infantium	0.000660299	73	0.720833	0.52381	0.745332	FALSE
k__Bacteria|p__Firmicutes|c__Negativicutes|o__Veillonellales|f__Veillonellaceae|g__Veillonella|s__Veillonella_parvula	0.00210442	78	0.616499	0.156863	0.322618	FALSE
k__Bacteria|p__Firmicutes|c__Negativicutes|o__Veillonellales|f__Veillonellaceae|g__Veillonella|s__Veillonella_rodentium	9.98173847059404e-06	5	0.583623	0.518291	0.664175	FALSE
k__Bacteria|p__Firmicutes|c__Negativicutes|o__Veillonellales|f__Veillonellaceae|g__Veillonella|s__Veillonella_rogosae	0.000110035	56	0.513728	0.52381	0.622335	FALSE
k__Bacteria|p__Firmicutes|c__Negativicutes|o__Veillonellales|f__Veillonellaceae|g__Veillonella|s__Veillonella_sp_T11011_6	0.000327462	60	0.615738	0.535714	0.695703	FALSE
k__Bacteria|p__Firmicutes|c__Negativicutes|o__Veillonellales|f__Veillonellaceae|g__Veillonella|s__Veillonella_tobetsuensis	0.000237885	14	0.673518	0.54215	0.733017	FALSE
k__Bacteria|p__Firmicutes|c__Tissierellia|o__Tissierellales|f__Peptoniphilaceae|g__Anaerococcus|s__Anaerococcus_hydrogenalis	1.81300486081591e-08	1	NA	NA	NA	FALSE
k__Bacteria|p__Firmicutes|c__Tissierellia|o__Tissierellales|f__Peptoniphilaceae|g__Anaerococcus|s__Anaerococcus_lactolyticus	6.55882654627205e-07	2	0.769531	0.519511	0.766314	FALSE
k__Bacteria|p__Firmicutes|c__Tissierellia|o__Tissierellales|f__Peptoniphilaceae|g__Anaerococcus|s__Anaerococcus_nagyae	9.66672250776763e-07	6	0.411581	0.519511	0.543664	FALSE
k__Bacteria|p__Firmicutes|c__Tissierellia|o__Tissierellales|f__Peptoniphilaceae|g__Anaerococcus|s__Anaerococcus_octavius	2.50134601843303e-06	16	0.348003	0.529121	0.495708	FALSE
k__Bacteria|p__Firmicutes|c__Tissierellia|o__Tissierellales|f__Peptoniphilaceae|g__Anaerococcus|s__Anaerococcus_prevotii	4.83467962884242e-08	1	NA	NA	NA	FALSE
k__Bacteria|p__Firmicutes|c__Tissierellia|o__Tissierellales|f__Peptoniphilaceae|g__Anaerococcus|s__Anaerococcus_tetradius	2.10172837647137e-05	21	0.460295	0.535714	0.591819	FALSE
k__Bacteria|p__Firmicutes|c__Tissierellia|o__Tissierellales|f__Peptoniphilaceae|g__Anaerococcus|s__Anaerococcus_vaginalis	5.72255397443536e-08	3	0.559328	0.519511	0.649697	FALSE
k__Bacteria|p__Firmicutes|c__Tissierellia|o__Tissierellales|f__Peptoniphilaceae|g__Finegoldia|s__Finegoldia_magna	1.01995877634899e-05	53	0.729365	0.559524	0.773854	FALSE
k__Bacteria|p__Firmicutes|c__Tissierellia|o__Tissierellales|f__Peptoniphilaceae|g__Parvimonas|s__Parvimonas_micra	0.000962239	3	0.604768	0.545455	0.695718	FALSE
k__Bacteria|p__Firmicutes|c__Tissierellia|o__Tissierellales|f__Peptoniphilaceae|g__Parvimonas|s__Parvimonas_sp_KA00067	1.60656216706706e-07	4	0.620671	0.524313	0.690755	FALSE
k__Bacteria|p__Firmicutes|c__Tissierellia|o__Tissierellales|f__Peptoniphilaceae|g__Parvimonas|s__Parvimonas_sp_oral_taxon_110	2.51144829173644e-06	2	NA	NA	NA	FALSE
k__Bacteria|p__Firmicutes|c__Tissierellia|o__Tissierellales|f__Peptoniphilaceae|g__Parvimonas|s__Parvimonas_sp_oral_taxon_393	5.55994388398072e-06	3	0.63671	0.545455	0.714589	FALSE
k__Bacteria|p__Firmicutes|c__Tissierellia|o__Tissierellales|f__Peptoniphilaceae|g__Peptoniphilus|s__Peptoniphilus_duerdenii	7.94384922241943e-08	3	0.784605	0.512232	0.768253	FALSE
k__Bacteria|p__Firmicutes|c__Tissierellia|o__Tissierellales|f__Peptoniphilaceae|g__Peptoniphilus|s__Peptoniphilus_harei	1.54843175282846e-06	12	0.350082	0.524313	0.494721	FALSE
k__Bacteria|p__Firmicutes|c__Tissierellia|o__Tissierellales|f__Peptoniphilaceae|g__Peptoniphilus|s__Peptoniphilus_lacrimalis	1.94123493785514e-08	1	NA	NA	NA	FALSE
k__Bacteria|p__Firmicutes|c__Tissierellia|o__Tissierellales|f__Peptoniphilaceae|g__Peptoniphilus|s__Peptoniphilus_sp_DNF00840	1.73003829662678e-08	1	NA	NA	NA	FALSE
k__Bacteria|p__Firmicutes|c__Tissierellia|o__Tissierellia_unclassified|f__Tissierellia_unclassified|g__Tissierellia_unclassified|s__Tissierellia_bacterium_KA00581	7.45304969262118e-08	1	NA	NA	NA	FALSE
k__Bacteria|p__Fusobacteria|c__Fusobacteriia|o__Fusobacteriales|f__Fusobacteriaceae|g__Fusobacterium|s__Fusobacterium_hwasookii	0.000180661	9	0.276587	0.548019	0.437547	FALSE
k__Bacteria|p__Fusobacteria|c__Fusobacteriia|o__Fusobacteriales|f__Fusobacteriaceae|g__Fusobacterium|s__Fusobacterium_nucleatum	0.00165295	21	0.649687	0.519511	0.70411	FALSE
k__Bacteria|p__Fusobacteria|c__Fusobacteriia|o__Fusobacteriales|f__Fusobacteriaceae|g__Fusobacterium|s__Fusobacterium_periodonticum	0.00139946	50	0.621517	0.545455	0.705725	FALSE
k__Bacteria|p__Fusobacteria|c__Fusobacteriia|o__Fusobacteriales|f__Fusobacteriaceae|g__Fusobacterium|s__Fusobacterium_sp_oral_taxon_370	2.16709921275355e-05	18	0.557599	0.519511	0.648585	FALSE
k__Bacteria|p__Fusobacteria|c__Fusobacteriia|o__Fusobacteriales|f__Leptotrichiaceae|g__Leptotrichia|s__Leptotrichia_buccalis	4.64902089646699e-07	5	0.325359	0.524313	0.472276	FALSE
k__Bacteria|p__Fusobacteria|c__Fusobacteriia|o__Fusobacteriales|f__Leptotrichiaceae|g__Leptotrichia|s__Leptotrichia_goodfellowii	1.21448066816912e-05	2	NA	NA	NA	FALSE
k__Bacteria|p__Fusobacteria|c__Fusobacteriia|o__Fusobacteriales|f__Leptotrichiaceae|g__Leptotrichia|s__Leptotrichia_hofstadii	1.93822891889776e-06	6	0.864548	0.536242	0.81999	FALSE
k__Bacteria|p__Fusobacteria|c__Fusobacteriia|o__Fusobacteriales|f__Leptotrichiaceae|g__Leptotrichia|s__Leptotrichia_sp_oral_taxon_212	1.34269488856735e-06	5	0.453243	0.530296	0.583011	FALSE
k__Bacteria|p__Fusobacteria|c__Fusobacteriia|o__Fusobacteriales|f__Leptotrichiaceae|g__Leptotrichia|s__Leptotrichia_sp_oral_taxon_215	2.55752513570872e-05	6	0.394391	0.536242	0.540054	FALSE
k__Bacteria|p__Fusobacteria|c__Fusobacteriia|o__Fusobacteriales|f__Leptotrichiaceae|g__Leptotrichia|s__Leptotrichia_sp_oral_taxon_225	5.9802704106226e-07	5	0.887001	0.530296	0.825142	FALSE
k__Bacteria|p__Fusobacteria|c__Fusobacteriia|o__Fusobacteriales|f__Leptotrichiaceae|g__Leptotrichia|s__Leptotrichia_sp_oral_taxon_498	6.70843582074405e-06	7	0.553241	0.54215	0.661119	FALSE
k__Bacteria|p__Fusobacteria|c__Fusobacteriia|o__Fusobacteriales|f__Leptotrichiaceae|g__Leptotrichia|s__Leptotrichia_sp_oral_taxon_847	1.35088684564368e-07	2	0.594205	0.512232	0.666422	FALSE
k__Bacteria|p__Fusobacteria|c__Fusobacteriia|o__Fusobacteriales|f__Leptotrichiaceae|g__Leptotrichia|s__Leptotrichia_sp_oral_taxon_879	2.69770557621568e-07	4	0.211048	0.524313	0.354244	FALSE
k__Bacteria|p__Fusobacteria|c__Fusobacteriia|o__Fusobacteriales|f__Leptotrichiaceae|g__Leptotrichia|s__Leptotrichia_wadei	1.90576920685143e-05	17	0.628326	0.599144	0.744238	FALSE
k__Bacteria|p__Fusobacteria|c__Fusobacteriia|o__Fusobacteriales|f__Leptotrichiaceae|g__Sneathia|s__Sneathia_amnii	0.00055883	35	0.45593	0.548049	0.596396	FALSE
k__Bacteria|p__Planctomycetes|c__Planctomycetia|o__Planctomycetales|f__Gemmataceae|g__Gemmata|s__Gemmata_obscuriglobus	9.53818255722978e-08	3	0.252619	0.519511	0.397749	FALSE
k__Bacteria|p__Planctomycetes|c__Planctomycetia|o__Planctomycetales|f__Isosphaeraceae|g__Singulisphaera|s__Singulisphaera_acidiphila	7.93411061907413e-08	1	NA	NA	NA	FALSE
k__Bacteria|p__Proteobacteria|c__Alphaproteobacteria|o__Caulobacterales|f__Caulobacteraceae|g__Brevundimonas|s__Brevundimonas_diminuta	3.56673238544445e-08	2	0.641464	0.512232	0.694279	FALSE
k__Bacteria|p__Proteobacteria|c__Alphaproteobacteria|o__Caulobacterales|f__Caulobacteraceae|g__Brevundimonas|s__Brevundimonas_sp_SH203	4.30041818807186e-08	1	NA	NA	NA	FALSE
k__Bacteria|p__Proteobacteria|c__Alphaproteobacteria|o__Caulobacterales|f__Caulobacteraceae|g__Brevundimonas|s__Brevundimonas_vesicularis	1.44033598882268e-06	5	0.66041	0.518291	0.709252	FALSE
k__Bacteria|p__Proteobacteria|c__Alphaproteobacteria|o__Rhizobiales|f__Bradyrhizobiaceae|g__Bosea|s__Bosea_vaviloviae	6.66230514649719e-07	5	0.893841	0.512232	0.815532	FALSE
k__Bacteria|p__Proteobacteria|c__Alphaproteobacteria|o__Rhizobiales|f__Bradyrhizobiaceae|g__Bradyrhizobium|s__Bradyrhizobium_elkanii	3.35973928402997e-09	1	NA	NA	NA	FALSE
k__Bacteria|p__Proteobacteria|c__Alphaproteobacteria|o__Rhizobiales|f__Bradyrhizobiaceae|g__Bradyrhizobium|s__Bradyrhizobium_sp_DOA9	6.62724673888377e-08	10	0.224505	0.529121	0.37186	FALSE
k__Bacteria|p__Proteobacteria|c__Alphaproteobacteria|o__Rhizobiales|f__Brucellaceae|g__Ochrobactrum|s__Ochrobactrum_anthropi	9.42496777770538e-08	5	0.685545	0.518291	0.722974	FALSE
k__Bacteria|p__Proteobacteria|c__Alphaproteobacteria|o__Rhizobiales|f__Brucellaceae|g__Ochrobactrum|s__Ochrobactrum_haematophilum	9.59864309940286e-08	2	0.0829441	0.519511	0.178586	FALSE
k__Bacteria|p__Proteobacteria|c__Alphaproteobacteria|o__Rhizobiales|f__Brucellaceae|g__Ochrobactrum|s__Ochrobactrum_lupini	1.85629562075044e-08	1	NA	NA	NA	FALSE
k__Bacteria|p__Proteobacteria|c__Alphaproteobacteria|o__Rhizobiales|f__Brucellaceae|g__Ochrobactrum|s__Ochrobactrum_pituitosum	1.91817214144213e-08	1	NA	NA	NA	FALSE
k__Bacteria|p__Proteobacteria|c__Alphaproteobacteria|o__Rhizobiales|f__Brucellaceae|g__Ochrobactrum|s__Ochrobactrum_thiophenivorans	1.43553528004701e-07	1	NA	NA	NA	FALSE
k__Bacteria|p__Proteobacteria|c__Alphaproteobacteria|o__Rhizobiales|f__Methylobacteriaceae|g__Methylobacterium|s__Methylobacterium_phyllosphaerae	4.34872823390992e-08	3	NA	NA	NA	FALSE
k__Bacteria|p__Proteobacteria|c__Alphaproteobacteria|o__Rhizobiales|f__Methylobacteriaceae|g__Methylobacterium|s__Methylobacterium_sp_Leaf104	2.88808732694422e-08	1	NA	NA	NA	FALSE
k__Bacteria|p__Proteobacteria|c__Alphaproteobacteria|o__Rhizobiales|f__Methylobacteriaceae|g__Methylobacterium|s__Methylobacterium_sp_Leaf99	1.37471827061977e-07	1	NA	NA	NA	FALSE
k__Bacteria|p__Proteobacteria|c__Alphaproteobacteria|o__Rhizobiales|f__Methylobacteriaceae|g__Methylorubrum|s__Methylorubrum_extorquens	8.24566435085404e-06	37	0.670674	0.559524	0.743064	FALSE
k__Bacteria|p__Proteobacteria|c__Alphaproteobacteria|o__Rhizobiales|f__Methylobacteriaceae|g__Methylorubrum|s__Methylorubrum_populi	7.16420179088495e-07	35	0.595944	0.547619	0.691792	FALSE
k__Bacteria|p__Proteobacteria|c__Alphaproteobacteria|o__Rhizobiales|f__Rhizobiaceae|g__Agrobacterium|s__Agrobacterium_deltaense	6.82607808386822e-08	2	0.668833	0.512232	0.709588	FALSE
k__Bacteria|p__Proteobacteria|c__Alphaproteobacteria|o__Rhizobiales|f__Rhizobiaceae|g__Agrobacterium|s__Agrobacterium_salinitolerans	2.13661490588572e-07	1	NA	NA	NA	FALSE
k__Bacteria|p__Proteobacteria|c__Alphaproteobacteria|o__Rhizobiales|f__Rhizobiaceae|g__Rhizobium|s__Rhizobium_freirei	1.46613866460243e-07	13	0.682783	0.52381	0.725384	FALSE
k__Bacteria|p__Proteobacteria|c__Alphaproteobacteria|o__Rhizobiales|f__Rhizobiaceae|g__Rhizobium|s__Rhizobium_pusense	1.84686261814639e-06	7	0.481758	0.524313	0.600153	FALSE
k__Bacteria|p__Proteobacteria|c__Alphaproteobacteria|o__Rhizobiales|f__Rhizobiaceae|g__Rhizobium|s__Rhizobium_tropici	2.42910226810672e-07	4	0.921342	0.524313	0.83455	FALSE
k__Bacteria|p__Proteobacteria|c__Alphaproteobacteria|o__Rhizobiales|f__Xanthobacteraceae|g__Starkeya|s__Starkeya_novella	2.06349431563354e-07	4	NA	NA	NA	FALSE
k__Bacteria|p__Proteobacteria|c__Alphaproteobacteria|o__Rhodobacterales|f__Rhodobacteraceae|g__Haematobacter|s__Haematobacter_massiliensis	6.38841498641981e-08	3	NA	NA	NA	FALSE
k__Bacteria|p__Proteobacteria|c__Alphaproteobacteria|o__Rhodobacterales|f__Rhodobacteraceae|g__Paracoccus|s__Paracoccus_chinensis	4.63179220518611e-07	1	NA	NA	NA	FALSE
k__Bacteria|p__Proteobacteria|c__Alphaproteobacteria|o__Rhodobacterales|f__Rhodobacteraceae|g__Paracoccus|s__Paracoccus_contaminans	3.58471347731969e-06	45	0.242567	0.547619	0.40098	FALSE
k__Bacteria|p__Proteobacteria|c__Alphaproteobacteria|o__Rhodobacterales|f__Rhodobacteraceae|g__Paracoccus|s__Paracoccus_mutanolyticus	1.38605176951942e-06	1	NA	NA	NA	FALSE
k__Bacteria|p__Proteobacteria|c__Alphaproteobacteria|o__Rhodobacterales|f__Rhodobacteraceae|g__Paracoccus|s__Paracoccus_sanguinis	1.48524186869944e-07	5	0.747269	0.512232	0.750357	FALSE
k__Bacteria|p__Proteobacteria|c__Alphaproteobacteria|o__Rhodobacterales|f__Rhodobacteraceae|g__Paracoccus|s__Paracoccus_sp_WN007	4.38440911664632e-08	2	NA	NA	NA	FALSE
k__Bacteria|p__Proteobacteria|c__Alphaproteobacteria|o__Rhodobacterales|f__Rhodobacteraceae|g__Paracoccus|s__Paracoccus_yeei	2.22997872129045e-06	3	0.52793	0.512232	0.624073	FALSE
k__Bacteria|p__Proteobacteria|c__Alphaproteobacteria|o__Rhodospirillales|f__Acetobacteraceae|g__Roseomonas|s__Roseomonas_gilardii	7.11519724151169e-07	5	0.455671	0.519511	0.577813	FALSE
k__Bacteria|p__Proteobacteria|c__Alphaproteobacteria|o__Rhodospirillales|f__Rhodospirillaceae|g__Skermanella|s__Skermanella_aerolata	6.64596587773064e-08	1	NA	NA	NA	FALSE
k__Bacteria|p__Proteobacteria|c__Alphaproteobacteria|o__Rhodospirillales|f__Rhodospirillales_unclassified|g__Enhydrobacter|s__Enhydrobacter_aerosaccus	0.000477404	224	0.32056	0.119565	0.163337	FALSE
k__Bacteria|p__Proteobacteria|c__Alphaproteobacteria|o__Sphingomonadales|f__Sphingomonadaceae|g__Novosphingobium|s__Novosphingobium_resinovorum	3.99638950692259e-08	1	NA	NA	NA	FALSE
k__Bacteria|p__Proteobacteria|c__Alphaproteobacteria|o__Sphingomonadales|f__Sphingomonadaceae|g__Sphingomonas|s__Sphingomonas_ginsenosidimutans	1.86134854856139e-07	2	0.345634	0.512232	0.483572	FALSE
k__Bacteria|p__Proteobacteria|c__Alphaproteobacteria|o__Sphingomonadales|f__Sphingomonadaceae|g__Sphingomonas|s__Sphingomonas_hankookensis	2.90819647250903e-08	1	NA	NA	NA	FALSE
k__Bacteria|p__Proteobacteria|c__Alphaproteobacteria|o__Sphingomonadales|f__Sphingomonadaceae|g__Sphingomonas|s__Sphingomonas_melonis	1.59922590044309e-07	7	0.680865	0.524313	0.724703	FALSE
k__Bacteria|p__Proteobacteria|c__Alphaproteobacteria|o__Sphingomonadales|f__Sphingomonadaceae|g__Sphingomonas|s__Sphingomonas_paucimobilis	1.16406075671147e-07	3	NA	NA	NA	FALSE
k__Bacteria|p__Proteobacteria|c__Alphaproteobacteria|o__Sphingomonadales|f__Sphingomonadaceae|g__Sphingomonas|s__Sphingomonas_sp_OV641	2.78577999414753e-07	5	0.542625	0.518291	0.638003	FALSE
k__Bacteria|p__Proteobacteria|c__Betaproteobacteria|o__Burkholderiales|f__Alcaligenaceae|g__Achromobacter|s__Achromobacter_denitrificans	1.31637317679489e-07	2	0.218102	0.512232	0.356581	FALSE
k__Bacteria|p__Proteobacteria|c__Betaproteobacteria|o__Burkholderiales|f__Alcaligenaceae|g__Achromobacter|s__Achromobacter_xylosoxidans	1.64634031680876e-07	7	0.736099	0.524313	0.753389	FALSE
k__Bacteria|p__Proteobacteria|c__Betaproteobacteria|o__Burkholderiales|f__Burkholderiaceae|g__Burkholderia|s__Burkholderia_contaminans	1.02643804986857e-07	1	NA	NA	NA	FALSE
k__Bacteria|p__Proteobacteria|c__Betaproteobacteria|o__Burkholderiales|f__Burkholderiaceae|g__Burkholderia|s__Burkholderia_lata	2.84756718694274e-08	2	NA	NA	NA	FALSE
k__Bacteria|p__Proteobacteria|c__Betaproteobacteria|o__Burkholderiales|f__Burkholderiaceae|g__Cupriavidus|s__Cupriavidus_sp	4.7854117668735e-08	1	NA	NA	NA	FALSE
k__Bacteria|p__Proteobacteria|c__Betaproteobacteria|o__Burkholderiales|f__Burkholderiaceae|g__Lautropia|s__Lautropia_mirabilis	4.05302842706443e-07	16	0.541757	0.518291	0.637432	FALSE
k__Bacteria|p__Proteobacteria|c__Betaproteobacteria|o__Burkholderiales|f__Burkholderiaceae|g__Ralstonia|s__Ralstonia_insidiosa	6.48872219079375e-05	173	0.552458	0.318182	0.481381	FALSE
k__Bacteria|p__Proteobacteria|c__Betaproteobacteria|o__Burkholderiales|f__Burkholderiaceae|g__Ralstonia|s__Ralstonia_mannitolilytica	5.16124037953288e-09	1	NA	NA	NA	FALSE
k__Bacteria|p__Proteobacteria|c__Betaproteobacteria|o__Burkholderiales|f__Burkholderiaceae|g__Ralstonia|s__Ralstonia_pickettii	3.21519210355762e-06	67	0.30003	0.559524	0.467452	FALSE
k__Bacteria|p__Proteobacteria|c__Betaproteobacteria|o__Burkholderiales|f__Burkholderiaceae|g__Ralstonia|s__Ralstonia_sp_MD27	1.32912002474174e-07	10	0.829717	0.536242	0.805251	FALSE
k__Bacteria|p__Proteobacteria|c__Betaproteobacteria|o__Burkholderiales|f__Burkholderiales_unclassified|g__Tepidimonas|s__Tepidimonas_fonticaldi	2.19862861469171e-06	36	0.0788892	0.545455	0.178398	FALSE
k__Bacteria|p__Proteobacteria|c__Betaproteobacteria|o__Burkholderiales|f__Comamonadaceae|g__Acidovorax|s__Acidovorax_temperans	1.79091807729197e-08	1	NA	NA	NA	FALSE
k__Bacteria|p__Proteobacteria|c__Betaproteobacteria|o__Burkholderiales|f__Comamonadaceae|g__Comamonas|s__Comamonas_sp_JNW	1.6056350407747e-07	3	0.474928	0.512232	0.587157	FALSE
k__Bacteria|p__Proteobacteria|c__Betaproteobacteria|o__Burkholderiales|f__Comamonadaceae|g__Delftia|s__Delftia_acidovorans	8.10663085168552e-07	34	0.542859	0.559524	0.665675	FALSE
k__Bacteria|p__Proteobacteria|c__Betaproteobacteria|o__Burkholderiales|f__Comamonadaceae|g__Delftia|s__Delftia_lacustris	7.24774522966014e-09	1	NA	NA	NA	FALSE
k__Bacteria|p__Proteobacteria|c__Betaproteobacteria|o__Burkholderiales|f__Comamonadaceae|g__Delftia|s__Delftia_tsuruhatensis	5.58498037083484e-08	5	0.681363	0.545455	0.739513	FALSE
k__Bacteria|p__Proteobacteria|c__Betaproteobacteria|o__Burkholderiales|f__Comamonadaceae|g__Variovorax|s__Variovorax_paradoxus	7.66822218772052e-09	1	NA	NA	NA	FALSE
k__Bacteria|p__Proteobacteria|c__Betaproteobacteria|o__Neisseriales|f__Neisseriaceae|g__Kingella|s__Kingella_denitrificans	5.49239945213599e-07	1	NA	NA	NA	FALSE
k__Bacteria|p__Proteobacteria|c__Betaproteobacteria|o__Neisseriales|f__Neisseriaceae|g__Kingella|s__Kingella_oralis	9.68404019906909e-07	3	NA	NA	NA	FALSE
k__Bacteria|p__Proteobacteria|c__Betaproteobacteria|o__Neisseriales|f__Neisseriaceae|g__Morococcus|s__Morococcus_cerebrosus	1.70342232283253e-07	1	NA	NA	NA	FALSE
k__Bacteria|p__Proteobacteria|c__Betaproteobacteria|o__Neisseriales|f__Neisseriaceae|g__Neisseria|s__Neisseria_bacilliformis	1.16245559845197e-07	4	0.698943	0.512232	0.725767	FALSE
k__Bacteria|p__Proteobacteria|c__Betaproteobacteria|o__Neisseriales|f__Neisseriaceae|g__Neisseria|s__Neisseria_cinerea	1.09658378402077e-05	11	0.827485	0.559646	0.819599	FALSE
k__Bacteria|p__Proteobacteria|c__Betaproteobacteria|o__Neisseriales|f__Neisseriaceae|g__Neisseria|s__Neisseria_elongata	8.45128117395141e-08	2	0.763841	0.519511	0.763593	FALSE
k__Bacteria|p__Proteobacteria|c__Betaproteobacteria|o__Neisseriales|f__Neisseriaceae|g__Neisseria|s__Neisseria_flavescens	0.00397895	70	0.606992	0.571429	0.714119	FALSE
k__Bacteria|p__Proteobacteria|c__Betaproteobacteria|o__Neisseriales|f__Neisseriaceae|g__Neisseria|s__Neisseria_gonorrhoeae	3.29125198390039e-05	7	0.748218	0.536242	0.767638	FALSE
k__Bacteria|p__Proteobacteria|c__Betaproteobacteria|o__Neisseriales|f__Neisseriaceae|g__Neisseria|s__Neisseria_lactamica	5.51520589709082e-06	8	0.335279	0.519511	0.47859	FALSE
k__Bacteria|p__Proteobacteria|c__Betaproteobacteria|o__Neisseriales|f__Neisseriaceae|g__Neisseria|s__Neisseria_macacae	2.73172401601501e-06	18	0.668956	0.548049	0.734498	FALSE
k__Bacteria|p__Proteobacteria|c__Betaproteobacteria|o__Neisseriales|f__Neisseriaceae|g__Neisseria|s__Neisseria_meningitidis	2.62068064200089e-07	3	0.322576	0.512232	0.46272	FALSE
k__Bacteria|p__Proteobacteria|c__Betaproteobacteria|o__Neisseriales|f__Neisseriaceae|g__Neisseria|s__Neisseria_mucosa	9.68619530367717e-07	6	0.787921	0.518291	0.774101	FALSE
k__Bacteria|p__Proteobacteria|c__Betaproteobacteria|o__Neisseriales|f__Neisseriaceae|g__Neisseria|s__Neisseria_perflava	1.10836651955234e-06	6	0.571638	0.524313	0.660851	FALSE
k__Bacteria|p__Proteobacteria|c__Betaproteobacteria|o__Neisseriales|f__Neisseriaceae|g__Neisseria|s__Neisseria_polysaccharea	2.97547890754679e-06	13	0.799483	0.519511	0.780282	FALSE
k__Bacteria|p__Proteobacteria|c__Betaproteobacteria|o__Neisseriales|f__Neisseriaceae|g__Neisseria|s__Neisseria_sicca	9.33175101255219e-07	7	0.84156	0.530296	0.806339	FALSE
k__Bacteria|p__Proteobacteria|c__Betaproteobacteria|o__Neisseriales|f__Neisseriaceae|g__Neisseria|s__Neisseria_sp_HMSC064E01	1.84981017870095e-07	1	NA	NA	NA	FALSE
k__Bacteria|p__Proteobacteria|c__Betaproteobacteria|o__Neisseriales|f__Neisseriaceae|g__Neisseria|s__Neisseria_subflava	0.000239862	54	0.497113	0.590909	0.653599	FALSE
k__Bacteria|p__Proteobacteria|c__Betaproteobacteria|o__Neisseriales|f__Neisseriaceae|g__Prolinoborus|s__Prolinoborus_fasciculus	1.16461451980922e-05	93	0.221235	0.571429	0.387875	FALSE
k__Bacteria|p__Proteobacteria|c__Betaproteobacteria|o__Rhodocyclales|f__Zoogloeaceae|g__Zoogloeaceae_unclassified|s__Zoogloeaceae_bacteirum_Par_f_2	2.20568728521935e-08	1	NA	NA	NA	FALSE
k__Bacteria|p__Proteobacteria|c__Deltaproteobacteria|o__Myxococcales|f__Nannocystaceae|g__Nannocystis|s__Nannocystis_exedens	4.80266359979497e-08	1	NA	NA	NA	FALSE
k__Bacteria|p__Proteobacteria|c__Epsilonproteobacteria|o__Campylobacterales|f__Campylobacteraceae|g__Campylobacter|s__Campylobacter_concisus	3.35627818159267e-05	9	0.840234	0.548019	0.817564	FALSE
k__Bacteria|p__Proteobacteria|c__Epsilonproteobacteria|o__Campylobacterales|f__Campylobacteraceae|g__Campylobacter|s__Campylobacter_mucosalis	8.29765324782189e-08	1	NA	NA	NA	FALSE
k__Bacteria|p__Proteobacteria|c__Epsilonproteobacteria|o__Campylobacterales|f__Campylobacteraceae|g__Campylobacter|s__Campylobacter_rectus	7.46970959737388e-05	4	0.547766	0.518291	0.641371	FALSE
k__Bacteria|p__Proteobacteria|c__Epsilonproteobacteria|o__Campylobacterales|f__Campylobacteraceae|g__Campylobacter|s__Campylobacter_showae	6.67428397997578e-05	6	0.555609	0.530296	0.654687	FALSE
k__Bacteria|p__Proteobacteria|c__Epsilonproteobacteria|o__Campylobacterales|f__Campylobacteraceae|g__Campylobacter|s__Campylobacter_ureolyticus	2.20431387428114e-07	2	0.569071	0.519511	0.655909	FALSE
k__Bacteria|p__Proteobacteria|c__Gammaproteobacteria|o__Cardiobacteriales|f__Cardiobacteriaceae|g__Cardiobacterium|s__Cardiobacterium_hominis	2.60031295015048e-07	3	0.55576	0.52381	0.650358	FALSE
k__Bacteria|p__Proteobacteria|c__Gammaproteobacteria|o__Enterobacterales|f__Enterobacteriaceae|g__Enterobacter|s__Enterobacter_bugandensis	0.000127568	1	NA	NA	NA	FALSE
k__Bacteria|p__Proteobacteria|c__Gammaproteobacteria|o__Enterobacterales|f__Enterobacteriaceae|g__Enterobacter|s__Enterobacter_cloacae_complex	0.0024828	21	0.553988	0.548049	0.66552	FALSE
k__Bacteria|p__Proteobacteria|c__Gammaproteobacteria|o__Enterobacterales|f__Enterobacteriaceae|g__Enterobacter|s__Enterobacter_mori	1.95780493362775e-05	10	0.545055	0.519511	0.640438	FALSE
k__Bacteria|p__Proteobacteria|c__Gammaproteobacteria|o__Enterobacterales|f__Enterobacteriaceae|g__Enterobacter|s__Enterobacter_sp_RIT_418	7.68624688931239e-07	6	0.723732	0.536242	0.755429	FALSE
k__Bacteria|p__Proteobacteria|c__Gammaproteobacteria|o__Enterobacterales|f__Enterobacteriaceae|g__Escherichia|s__Escherichia_coli	0.0163567	189	0.764129	0.19569	0.433681	FALSE
k__Bacteria|p__Proteobacteria|c__Gammaproteobacteria|o__Enterobacterales|f__Enterobacteriaceae|g__Escherichia|s__Escherichia_marmotae	5.77986943261169e-06	15	0.808525	0.536242	0.795901	FALSE
k__Bacteria|p__Proteobacteria|c__Gammaproteobacteria|o__Enterobacterales|f__Enterobacteriaceae|g__Klebsiella|s__Klebsiella_aerogenes	2.22027304677421e-07	3	NA	NA	NA	FALSE
k__Bacteria|p__Proteobacteria|c__Gammaproteobacteria|o__Enterobacterales|f__Enterobacteriaceae|g__Klebsiella|s__Klebsiella_grimontii	1.08880960488541e-06	11	0.799133	0.529121	0.786802	FALSE
k__Bacteria|p__Proteobacteria|c__Gammaproteobacteria|o__Enterobacterales|f__Enterobacteriaceae|g__Klebsiella|s__Klebsiella_michiganensis	0.000497635	8	0.686051	0.518291	0.723246	FALSE
k__Bacteria|p__Proteobacteria|c__Gammaproteobacteria|o__Enterobacterales|f__Enterobacteriaceae|g__Klebsiella|s__Klebsiella_oxytoca	0.00203648	50	0.231836	0.545455	0.38795	FALSE
k__Bacteria|p__Proteobacteria|c__Gammaproteobacteria|o__Enterobacterales|f__Enterobacteriaceae|g__Klebsiella|s__Klebsiella_pneumoniae	0.00945986	131	0.728953	0.642857	0.823811	FALSE
k__Bacteria|p__Proteobacteria|c__Gammaproteobacteria|o__Enterobacterales|f__Enterobacteriaceae|g__Klebsiella|s__Klebsiella_quasipneumoniae	0.00342894	49	0.691062	0.559524	0.754073	FALSE
k__Bacteria|p__Proteobacteria|c__Gammaproteobacteria|o__Enterobacterales|f__Enterobacteriaceae|g__Klebsiella|s__Klebsiella_variicola	0.00472423	117	0.452865	0.545455	0.592421	FALSE
k__Bacteria|p__Proteobacteria|c__Gammaproteobacteria|o__Enterobacterales|f__Enterobacteriaceae|g__Klebsiella|s__Klebsiella_variicola_CAG_634	2.07628591293973e-05	12	0.33526	0.52381	0.481086	FALSE
k__Bacteria|p__Proteobacteria|c__Gammaproteobacteria|o__Enterobacterales|f__Enterobacteriaceae|g__Kosakonia|s__Kosakonia_cowanii	2.18176882027586e-07	1	NA	NA	NA	FALSE
k__Bacteria|p__Proteobacteria|c__Gammaproteobacteria|o__Enterobacterales|f__Enterobacteriaceae|g__Kosakonia|s__Kosakonia_oryziphila	2.57976250439137e-08	1	NA	NA	NA	FALSE
k__Bacteria|p__Proteobacteria|c__Gammaproteobacteria|o__Enterobacterales|f__Enterobacteriaceae|g__Salmonella|s__Salmonella_enterica	1.42942852874605e-07	2	0.506339	0.512232	0.60938	FALSE
k__Bacteria|p__Proteobacteria|c__Gammaproteobacteria|o__Enterobacterales|f__Erwiniaceae|g__Erwinia|s__Erwinia_persicina	4.72858312291846e-06	3	0.485218	0.52381	0.602309	FALSE
k__Bacteria|p__Proteobacteria|c__Gammaproteobacteria|o__Enterobacterales|f__Erwiniaceae|g__Pantoea|s__Pantoea_ananatis	1.32418794074988e-07	1	NA	NA	NA	FALSE
k__Bacteria|p__Proteobacteria|c__Gammaproteobacteria|o__Enterobacterales|f__Erwiniaceae|g__Pantoea|s__Pantoea_deleyi	2.75078653879954e-08	1	NA	NA	NA	FALSE
k__Bacteria|p__Proteobacteria|c__Gammaproteobacteria|o__Enterobacterales|f__Erwiniaceae|g__Pantoea|s__Pantoea_dispersa	2.68799659890392e-08	1	NA	NA	NA	FALSE
k__Bacteria|p__Proteobacteria|c__Gammaproteobacteria|o__Enterobacterales|f__Erwiniaceae|g__Pantoea|s__Pantoea_sp_PSNIH6	1.23455321275737e-05	2	NA	NA	NA	FALSE
k__Bacteria|p__Proteobacteria|c__Gammaproteobacteria|o__Enterobacterales|f__Yersiniaceae|g__Serratia|s__Serratia_marcescens	0.130383	197	0.414557	0.654762	0.625397	FALSE
k__Bacteria|p__Proteobacteria|c__Gammaproteobacteria|o__Enterobacterales|f__Yersiniaceae|g__Serratia|s__Serratia_nematodiphila	0.0159661	181	0.43157	0.630952	0.626522	FALSE
k__Bacteria|p__Proteobacteria|c__Gammaproteobacteria|o__Pasteurellales|f__Pasteurellaceae|g__Aggregatibacter|s__Aggregatibacter_aphrophilus	5.43536653528595e-07	4	0.993615	0.512232	0.852706	FALSE
k__Bacteria|p__Proteobacteria|c__Gammaproteobacteria|o__Pasteurellales|f__Pasteurellaceae|g__Aggregatibacter|s__Aggregatibacter_segnis	1.06186676166065e-05	3	NA	NA	NA	FALSE
k__Bacteria|p__Proteobacteria|c__Gammaproteobacteria|o__Pasteurellales|f__Pasteurellaceae|g__Haemophilus|s__Haemophilus_aegyptius	2.28574059728957e-05	15	0.831949	0.519511	0.794764	FALSE
k__Bacteria|p__Proteobacteria|c__Gammaproteobacteria|o__Pasteurellales|f__Pasteurellaceae|g__Haemophilus|s__Haemophilus_haemolyticus	0.000329933	61	0.686102	0.545455	0.742062	FALSE
k__Bacteria|p__Proteobacteria|c__Gammaproteobacteria|o__Pasteurellales|f__Pasteurellaceae|g__Haemophilus|s__Haemophilus_influenzae	0.000134153	19	0.552326	0.538633	0.658173	FALSE
k__Bacteria|p__Proteobacteria|c__Gammaproteobacteria|o__Pasteurellales|f__Pasteurellaceae|g__Haemophilus|s__Haemophilus_parahaemolyticus	0.000297756	6	0.588528	0.530296	0.675513	FALSE
k__Bacteria|p__Proteobacteria|c__Gammaproteobacteria|o__Pasteurellales|f__Pasteurellaceae|g__Haemophilus|s__Haemophilus_parainfluenzae	0.00046823	104	0.732119	0.630952	0.8187	FALSE
k__Bacteria|p__Proteobacteria|c__Gammaproteobacteria|o__Pasteurellales|f__Pasteurellaceae|g__Haemophilus|s__Haemophilus_paraphrohaemolyticus	2.28285430674049e-06	4	0.621647	0.524313	0.69133	FALSE
k__Bacteria|p__Proteobacteria|c__Gammaproteobacteria|o__Pasteurellales|f__Pasteurellaceae|g__Haemophilus|s__Haemophilus_pittmaniae	6.65439023456011e-06	2	0.878906	0.512232	0.809491	FALSE
k__Bacteria|p__Proteobacteria|c__Gammaproteobacteria|o__Pasteurellales|f__Pasteurellaceae|g__Haemophilus|s__Haemophilus_quentini	4.2810012703316e-05	26	0.735398	0.548049	0.769285	FALSE
k__Bacteria|p__Proteobacteria|c__Gammaproteobacteria|o__Pasteurellales|f__Pasteurellaceae|g__Haemophilus|s__Haemophilus_sp_C1	1.68584023876503e-06	9	0.317926	0.519511	0.462598	FALSE
k__Bacteria|p__Proteobacteria|c__Gammaproteobacteria|o__Pasteurellales|f__Pasteurellaceae|g__Haemophilus|s__Haemophilus_sp_HMSC71H05	4.2037856715206e-05	54	0.772805	0.571429	0.802544	FALSE
k__Bacteria|p__Proteobacteria|c__Gammaproteobacteria|o__Pasteurellales|f__Pasteurellaceae|g__Haemophilus|s__Haemophilus_sputorum	2.67265273125531e-06	4	0.721836	0.524313	0.746196	FALSE
k__Bacteria|p__Proteobacteria|c__Gammaproteobacteria|o__Pseudomonadales|f__Moraxellaceae|g__Acinetobacter|s__Acinetobacter_baumannii	5.94217874050736e-07	14	0.499623	0.548049	0.628492	FALSE
k__Bacteria|p__Proteobacteria|c__Gammaproteobacteria|o__Pseudomonadales|f__Moraxellaceae|g__Acinetobacter|s__Acinetobacter_guillouiae	1.20394787038733e-05	36	0.498722	0.547619	0.627574	FALSE
k__Bacteria|p__Proteobacteria|c__Gammaproteobacteria|o__Pseudomonadales|f__Moraxellaceae|g__Acinetobacter|s__Acinetobacter_idrijaensis	1.47164308628171e-07	2	NA	NA	NA	FALSE
k__Bacteria|p__Proteobacteria|c__Gammaproteobacteria|o__Pseudomonadales|f__Moraxellaceae|g__Acinetobacter|s__Acinetobacter_johnsonii	1.07535297791941e-07	1	NA	NA	NA	FALSE
k__Bacteria|p__Proteobacteria|c__Gammaproteobacteria|o__Pseudomonadales|f__Moraxellaceae|g__Acinetobacter|s__Acinetobacter_lactucae	7.04301103122085e-08	1	NA	NA	NA	FALSE
k__Bacteria|p__Proteobacteria|c__Gammaproteobacteria|o__Pseudomonadales|f__Moraxellaceae|g__Acinetobacter|s__Acinetobacter_nosocomialis	9.53828436216718e-09	1	NA	NA	NA	FALSE
k__Bacteria|p__Proteobacteria|c__Gammaproteobacteria|o__Pseudomonadales|f__Moraxellaceae|g__Acinetobacter|s__Acinetobacter_parvus	5.18563109664288e-08	1	NA	NA	NA	FALSE
k__Bacteria|p__Proteobacteria|c__Gammaproteobacteria|o__Pseudomonadales|f__Moraxellaceae|g__Acinetobacter|s__Acinetobacter_schindleri	8.54629802607903e-08	1	NA	NA	NA	FALSE
k__Bacteria|p__Proteobacteria|c__Gammaproteobacteria|o__Pseudomonadales|f__Moraxellaceae|g__Acinetobacter|s__Acinetobacter_sp_WCHAc060041	5.24038874987031e-08	1	NA	NA	NA	FALSE
k__Bacteria|p__Proteobacteria|c__Gammaproteobacteria|o__Pseudomonadales|f__Moraxellaceae|g__Acinetobacter|s__Acinetobacter_ursingii	1.68570746042158e-05	45	0.634664	0.559524	0.722765	FALSE
k__Bacteria|p__Proteobacteria|c__Gammaproteobacteria|o__Pseudomonadales|f__Moraxellaceae|g__Acinetobacter|s__Acinetobacter_variabilis	2.54580870819183e-07	1	NA	NA	NA	FALSE
k__Bacteria|p__Proteobacteria|c__Gammaproteobacteria|o__Pseudomonadales|f__Moraxellaceae|g__Moraxella|s__Moraxella_atlantae	1.70143995212218e-07	1	NA	NA	NA	FALSE
k__Bacteria|p__Proteobacteria|c__Gammaproteobacteria|o__Pseudomonadales|f__Moraxellaceae|g__Moraxella|s__Moraxella_caprae	5.89159045349457e-08	2	0.710956	0.512232	0.732035	FALSE
k__Bacteria|p__Proteobacteria|c__Gammaproteobacteria|o__Pseudomonadales|f__Moraxellaceae|g__Moraxella|s__Moraxella_catarrhalis	0.0171447	51	0.380933	0.0882353	0.147652	FALSE
k__Bacteria|p__Proteobacteria|c__Gammaproteobacteria|o__Pseudomonadales|f__Moraxellaceae|g__Moraxella|s__Moraxella_lacunata	7.91611089362809e-08	2	0.65055	0.512232	0.699427	FALSE
k__Bacteria|p__Proteobacteria|c__Gammaproteobacteria|o__Pseudomonadales|f__Moraxellaceae|g__Moraxella|s__Moraxella_lincolnii	0.000184318	14	0.384594	0.548019	0.538929	FALSE
k__Bacteria|p__Proteobacteria|c__Gammaproteobacteria|o__Pseudomonadales|f__Moraxellaceae|g__Moraxella|s__Moraxella_nonliquefaciens	0.00470716	18	0.656053	0.568182	0.740605	FALSE
k__Bacteria|p__Proteobacteria|c__Gammaproteobacteria|o__Pseudomonadales|f__Moraxellaceae|g__Psychrobacter|s__Psychrobacter_aquaticus	1.59719314491333e-08	1	NA	NA	NA	FALSE
k__Bacteria|p__Proteobacteria|c__Gammaproteobacteria|o__Pseudomonadales|f__Moraxellaceae|g__Psychrobacter|s__Psychrobacter_cryohalolentis	7.01712165559607e-08	2	0.626477	0.512232	0.685645	FALSE
k__Bacteria|p__Proteobacteria|c__Gammaproteobacteria|o__Pseudomonadales|f__Moraxellaceae|g__Psychrobacter|s__Psychrobacter_sp_Sarcosine_3u_12	3.30722343698456e-07	1	NA	NA	NA	FALSE
k__Bacteria|p__Proteobacteria|c__Gammaproteobacteria|o__Pseudomonadales|f__Pseudomonadaceae|g__Pseudomonas|s__Pseudomonas_aeruginosa_group	2.27443310803655e-07	11	0.706552	0.536242	0.746599	FALSE
k__Bacteria|p__Proteobacteria|c__Gammaproteobacteria|o__Pseudomonadales|f__Pseudomonadaceae|g__Pseudomonas|s__Pseudomonas_fluorescens_group	1.32591032738304e-06	31	0.0575262	0.559524	0.142789	FALSE
k__Bacteria|p__Proteobacteria|c__Gammaproteobacteria|o__Pseudomonadales|f__Pseudomonadaceae|g__Pseudomonas|s__Pseudomonas_fragi	5.28220764541103e-08	2	NA	NA	NA	FALSE
k__Bacteria|p__Proteobacteria|c__Gammaproteobacteria|o__Pseudomonadales|f__Pseudomonadaceae|g__Pseudomonas|s__Pseudomonas_helleri	2.1604325940995e-08	1	NA	NA	NA	FALSE
k__Bacteria|p__Proteobacteria|c__Gammaproteobacteria|o__Pseudomonadales|f__Pseudomonadaceae|g__Pseudomonas|s__Pseudomonas_lactis	1.15724803543212e-07	2	NA	NA	NA	FALSE
k__Bacteria|p__Proteobacteria|c__Gammaproteobacteria|o__Pseudomonadales|f__Pseudomonadaceae|g__Pseudomonas|s__Pseudomonas_moraviensis	4.99287682678061e-08	1	NA	NA	NA	FALSE
k__Bacteria|p__Proteobacteria|c__Gammaproteobacteria|o__Pseudomonadales|f__Pseudomonadaceae|g__Pseudomonas|s__Pseudomonas_panacis	2.80622722989284e-07	1	NA	NA	NA	FALSE
k__Bacteria|p__Proteobacteria|c__Gammaproteobacteria|o__Pseudomonadales|f__Pseudomonadaceae|g__Pseudomonas|s__Pseudomonas_psychrotolerans	5.2412038768265e-07	5	0.516535	0.518291	0.620519	FALSE
k__Bacteria|p__Proteobacteria|c__Gammaproteobacteria|o__Pseudomonadales|f__Pseudomonadaceae|g__Pseudomonas|s__Pseudomonas_putida_group	1.10172369129969e-08	1	NA	NA	NA	FALSE
k__Bacteria|p__Proteobacteria|c__Gammaproteobacteria|o__Pseudomonadales|f__Pseudomonadaceae|g__Pseudomonas|s__Pseudomonas_sp_HMWF006	2.8374967303439e-08	4	0.738337	0.518291	0.75026	FALSE
k__Bacteria|p__Proteobacteria|c__Gammaproteobacteria|o__Xanthomonadales|f__Xanthomonadaceae|g__Stenotrophomonas|s__Stenotrophomonas_maltophilia	6.67144726931941e-06	38	0.854662	0.545455	0.82196	FALSE
k__Bacteria|p__Proteobacteria|c__Gammaproteobacteria|o__Xanthomonadales|f__Xanthomonadaceae|g__Stenotrophomonas|s__Stenotrophomonas_pavanii	1.21289398573403e-07	2	NA	NA	NA	FALSE
k__Bacteria|p__Proteobacteria|c__Gammaproteobacteria|o__Xanthomonadales|f__Xanthomonadaceae|g__Stenotrophomonas|s__Stenotrophomonas_rhizophila	1.30794681491298e-08	1	NA	NA	NA	FALSE
k__Bacteria|p__Proteobacteria|c__Gammaproteobacteria|o__Xanthomonadales|f__Xanthomonadaceae|g__Xanthomonadaceae_unclassified|s__Pseudomonas_geniculata	1.02077699032931e-07	7	0.435182	0.529121	0.568413	FALSE
k__Bacteria|p__Synergistetes|c__Synergistia|o__Synergistales|f__Synergistaceae|g__Fretibacterium|s__Fretibacterium_fastidiosum	8.51933122048613e-08	3	NA	NA	NA	FALSE
k__Bacteria|p__Tenericutes|c__Mollicutes|o__Acholeplasmatales|f__Acholeplasmataceae|g__Acholeplasma|s__Acholeplasma_brassicae	3.34602783204268e-06	37	0.0416926	0.52381	0.105352	FALSE
k__Bacteria|p__Tenericutes|c__Mollicutes|o__Acholeplasmatales|f__Acholeplasmataceae|g__Acholeplasma|s__Acholeplasma_oculi	1.60132008661226e-08	2	0.0906634	0.512232	0.188994	FALSE
k__Bacteria|p__Tenericutes|c__Mollicutes|o__Mycoplasmatales|f__Mycoplasmataceae|g__Ureaplasma|s__Ureaplasma_diversum	1.05257746899817e-06	6	0.100565	0.518291	0.206099	FALSE
k__Bacteria|p__Thermotogae|c__Thermotogae|o__Thermotogales|f__Fervidobacteriaceae|g__Fervidobacterium|s__Fervidobacterium_pennivorans	5.41692005505133e-08	1	NA	NA	NA	FALSE
k__Eukaryota|p__Ascomycota|c__Saccharomycetes|o__Saccharomycetales|f__Debaryomycetaceae|g__Candida|s__Candida_albicans	9.24112323336438e-06	10	0.712355	0.529121	0.744691	FALSE
k__Eukaryota|p__Ascomycota|c__Saccharomycetes|o__Saccharomycetales|f__Debaryomycetaceae|g__Candida|s__Candida_parapsilosis	1.28024736887501e-06	6	0.394168	0.518291	0.528753	FALSE
k__Eukaryota|p__Ascomycota|c__Saccharomycetes|o__Saccharomycetales|f__Saccharomycetaceae|g__Saccharomyces|s__Saccharomyces_cerevisiae	2.61006207768042e-06	17	0.123689	0.52381	0.242093	FALSE
k__Eukaryota|p__Basidiomycota|c__Malasseziomycetes|o__Malasseziales|f__Malasseziaceae|g__Malassezia|s__Malassezia_globosa	5.35632355069722e-05	144	0.356559	0.666667	0.579223	FALSE
k__Eukaryota|p__Basidiomycota|c__Malasseziomycetes|o__Malasseziales|f__Malasseziaceae|g__Malassezia|s__Malassezia_restricta	0.000227062	228	0.132495	0.782609	0.338691	FALSE
k__Eukaryota|p__Basidiomycota|c__Malasseziomycetes|o__Malasseziales|f__Malasseziaceae|g__Malassezia|s__Malassezia_sympodialis	8.23624529535262e-05	132	0.361896	0.619565	0.559455	FALSE

## Sheet: Microbiome PMA Extraction Batch
Species	freq	prev	p.freq	p.prev	p	contaminant
k__Bacteria|p__Actinobacteria|c__Actinobacteria|o__Corynebacteriales|f__Corynebacteriaceae|g__Corynebacterium|s__Corynebacterium_pseudodiphtheriticum	0.00577172	72	0.0147172	0.547619	0.0469131	TRUE
k__Bacteria|p__Actinobacteria|c__Actinobacteria|o__Micrococcales|f__Dermacoccaceae|g__Dermacoccus|s__Dermacoccus_nishinomiyaensis	0.000915027	235	0.0635943	0.119565	0.0447029	TRUE
k__Bacteria|p__Actinobacteria|c__Actinobacteria|o__Micrococcales|f__Micrococcaceae|g__Pseudoglutamicibacter|s__Pseudoglutamicibacter_albus	4.13454026755818e-06	3	0.026574	0.519511	0.07293	TRUE
k__Bacteria|p__Actinobacteria|c__Actinobacteria|o__Propionibacteriales|f__Propionibacteriaceae|g__Cutibacterium|s__Cutibacterium_acnes	0.0223631	326	0.0128838	0.380435	0.0309684	TRUE
k__Bacteria|p__Actinobacteria|c__Actinobacteria|o__Propionibacteriales|f__Propionibacteriaceae|g__Cutibacterium|s__Cutibacterium_avidum	1.44771271876373e-05	14	0.194288	0.0490196	0.0538478	TRUE
k__Bacteria|p__Actinobacteria|c__Actinobacteria|o__Propionibacteriales|f__Propionibacteriaceae|g__Cutibacterium|s__Propionibacterium_namnetense	0.000185135	127	0.263336	0.0507246	0.0710048	TRUE
k__Bacteria|p__Bacteroidetes|c__Bacteroidia|o__Bacteroidales|f__Prevotellaceae|g__Prevotella|s__Prevotella_pallens	5.44124611869516e-06	15	0.0138852	0.545455	0.0445569	TRUE
k__Bacteria|p__Bacteroidetes|c__Flavobacteriia|o__Flavobacteriales|f__Flavobacteriaceae|g__Imtechella|s__Imtechella_halotolerans	0.231967	337	0.00169669	0.97619	0.0122618	TRUE
k__Bacteria|p__Deinococcus_Thermus|c__Deinococci|o__Deinococcales|f__Trueperaceae|g__Truepera|s__Truepera_radiovictrix	0.141831	339	0.00538844	0.97619	0.0328632	TRUE
k__Bacteria|p__Firmicutes|c__Bacilli|o__Bacillales|f__Bacillaceae|g__Allobacillus|s__Allobacillus_halotolerans	0.00799523	320	0.0029004	0.916667	0.0184246	TRUE
k__Bacteria|p__Firmicutes|c__Bacilli|o__Lactobacillales|f__Carnobacteriaceae|g__Alloiococcus|s__Alloiococcus_otitis	1.53840967716995e-05	23	0.309058	0.0454545	0.073967	TRUE
k__Bacteria|p__Firmicutes|c__Bacilli|o__Lactobacillales|f__Lactobacillaceae|g__Lactobacillus|s__Lactobacillus_iners	0.000141555	168	0.587328	0.0271739	0.0819972	TRUE
k__Bacteria|p__Firmicutes|c__Bacilli|o__Lactobacillales|f__Lactobacillaceae|g__Lactobacillus|s__Lactobacillus_paragasseri	0.000157029	26	0.00168112	0.538633	0.00725041	TRUE
k__Bacteria|p__Firmicutes|c__Bacilli|o__Lactobacillales|f__Streptococcaceae|g__Streptococcus|s__Streptococcus_mutans	0.00188931	190	0.0184907	0.125	0.016341	TRUE
k__Bacteria|p__Firmicutes|c__Clostridia|o__Clostridiales|f__Peptostreptococcaceae|g__Clostridioides|s__Clostridioides_difficile	4.20937797774809e-08	2	0.0285478	0.545455	0.0803851	TRUE
k__Bacteria|p__Proteobacteria|c__Alphaproteobacteria|o__Rhodospirillales|f__Acetobacteraceae|g__Roseomonas|s__Roseomonas_mucosa	4.68187380257988e-06	9	0.0134828	0.512232	0.0412675	TRUE
k__Bacteria|p__Proteobacteria|c__Gammaproteobacteria|o__Enterobacterales|f__Erwiniaceae|g__Mixta|s__Mixta_calida	0.000378754	94	0.471777	0.0380435	0.0901041	TRUE
k__Bacteria|p__Proteobacteria|c__Gammaproteobacteria|o__Pseudomonadales|f__Moraxellaceae|g__Acinetobacter|s__Acinetobacter_lwoffii	0.00194756	261	0.000636572	0.164855	0.00106643	TRUE
k__Bacteria|p__Proteobacteria|c__Gammaproteobacteria|o__Pseudomonadales|f__Moraxellaceae|g__Acinetobacter|s__Acinetobacter_pittii	0.00150169	194	0.00277976	0.0815217	0.00212839	TRUE
k__Bacteria|p__Proteobacteria|c__Gammaproteobacteria|o__Pseudomonadales|f__Moraxellaceae|g__Moraxella|s__Moraxella_osloensis	0.000513521	224	0.137121	0.0996377	0.0723168	TRUE
k__Bacteria|p__Acidobacteria|c__Blastocatellia|o__Blastocatellia_unclassified|f__Blastocatellia_unclassified|g__Chloracidobacterium|s__Chloracidobacterium_thermophilum	6.58568840929969e-08	1	NA	NA	NA	FALSE
k__Bacteria|p__Actinobacteria|c__Actinobacteria|o__Actinomycetales|f__Actinomycetaceae|g__Actinobaculum|s__Actinobaculum_sp_oral_taxon_183	9.71197860774459e-08	1	NA	NA	NA	FALSE
k__Bacteria|p__Actinobacteria|c__Actinobacteria|o__Actinomycetales|f__Actinomycetaceae|g__Actinomyces|s__Actinomyces_georgiae	1.29015426513488e-07	1	NA	NA	NA	FALSE
k__Bacteria|p__Actinobacteria|c__Actinobacteria|o__Actinomycetales|f__Actinomycetaceae|g__Actinomyces|s__Actinomyces_graevenitzii	6.72985306931331e-05	37	0.140317	0.519511	0.263791	FALSE
k__Bacteria|p__Actinobacteria|c__Actinobacteria|o__Actinomycetales|f__Actinomycetaceae|g__Actinomyces|s__Actinomyces_johnsonii	2.99254595239695e-07	6	0.485831	0.512232	0.594988	FALSE
k__Bacteria|p__Actinobacteria|c__Actinobacteria|o__Actinomycetales|f__Actinomycetaceae|g__Actinomyces|s__Actinomyces_massiliensis	1.48214598162016e-06	11	0.758949	0.518291	0.760374	FALSE
k__Bacteria|p__Actinobacteria|c__Actinobacteria|o__Actinomycetales|f__Actinomycetaceae|g__Actinomyces|s__Actinomyces_naeslundii	2.14442980866037e-06	32	0.676711	0.57112	0.7539	FALSE
k__Bacteria|p__Actinobacteria|c__Actinobacteria|o__Actinomycetales|f__Actinomycetaceae|g__Actinomyces|s__Actinomyces_neuii	3.04749060252877e-06	20	0.880114	0.57112	0.848404	FALSE
k__Bacteria|p__Actinobacteria|c__Actinobacteria|o__Actinomycetales|f__Actinomycetaceae|g__Actinomyces|s__Actinomyces_odontolyticus	0.000120923	50	0.490009	0.547619	0.621339	FALSE
k__Bacteria|p__Actinobacteria|c__Actinobacteria|o__Actinomycetales|f__Actinomycetaceae|g__Actinomyces|s__Actinomyces_oris	1.08535014082317e-05	79	0.477211	0.619048	0.655638	FALSE
k__Bacteria|p__Actinobacteria|c__Actinobacteria|o__Actinomycetales|f__Actinomycetaceae|g__Actinomyces|s__Actinomyces_radingae	1.69479110776206e-06	5	0.503222	0.530296	0.619386	FALSE
k__Bacteria|p__Actinobacteria|c__Actinobacteria|o__Actinomycetales|f__Actinomycetaceae|g__Actinomyces|s__Actinomyces_sp_HMSC035G02	0.000116539	30	0.624095	0.52381	0.692415	FALSE
k__Bacteria|p__Actinobacteria|c__Actinobacteria|o__Actinomycetales|f__Actinomycetaceae|g__Actinomyces|s__Actinomyces_sp_HPA0247	2.61456080852082e-05	25	0.546724	0.52381	0.644479	FALSE
k__Bacteria|p__Actinobacteria|c__Actinobacteria|o__Actinomycetales|f__Actinomycetaceae|g__Actinomyces|s__Actinomyces_sp_ICM47	0.000428488	39	0.62174	0.535714	0.699253	FALSE
k__Bacteria|p__Actinobacteria|c__Actinobacteria|o__Actinomycetales|f__Actinomycetaceae|g__Actinomyces|s__Actinomyces_sp_S6_Spd3	5.99319908325962e-06	16	0.0738464	0.52381	0.164489	FALSE
k__Bacteria|p__Actinobacteria|c__Actinobacteria|o__Actinomycetales|f__Actinomycetaceae|g__Actinomyces|s__Actinomyces_sp_oral_taxon_170	1.12516074274645e-06	8	0.515255	0.524313	0.623723	FALSE
k__Bacteria|p__Actinobacteria|c__Actinobacteria|o__Actinomycetales|f__Actinomycetaceae|g__Actinomyces|s__Actinomyces_sp_oral_taxon_180	1.16863285547112e-06	6	0.411681	0.530296	0.550547	FALSE
k__Bacteria|p__Actinobacteria|c__Actinobacteria|o__Actinomycetales|f__Actinomycetaceae|g__Actinomyces|s__Actinomyces_sp_oral_taxon_181	0.000845046	43	0.605876	0.545455	0.696388	FALSE
k__Bacteria|p__Actinobacteria|c__Actinobacteria|o__Actinomycetales|f__Actinomycetaceae|g__Actinomyces|s__Actinomyces_sp_oral_taxon_414	2.91492071274288e-08	1	NA	NA	NA	FALSE
k__Bacteria|p__Actinobacteria|c__Actinobacteria|o__Actinomycetales|f__Actinomycetaceae|g__Actinomyces|s__Actinomyces_sp_oral_taxon_448	9.33927151011369e-07	18	0.039798	0.52381	0.101535	FALSE
k__Bacteria|p__Actinobacteria|c__Actinobacteria|o__Actinomycetales|f__Actinomycetaceae|g__Actinomyces|s__Actinomyces_viscosus	3.5851981361052e-06	49	0.555891	0.571429	0.681935	FALSE
k__Bacteria|p__Actinobacteria|c__Actinobacteria|o__Actinomycetales|f__Actinomycetaceae|g__Varibaculum|s__Varibaculum_cambriense	1.02939142766534e-08	1	NA	NA	NA	FALSE
k__Bacteria|p__Actinobacteria|c__Actinobacteria|o__Bifidobacteriales|f__Bifidobacteriaceae|g__Aeriscardovia|s__Aeriscardovia_aeriphila	3.84109029040139e-07	5	0.70801	0.512232	0.730508	FALSE
k__Bacteria|p__Actinobacteria|c__Actinobacteria|o__Bifidobacteriales|f__Bifidobacteriaceae|g__Alloscardovia|s__Alloscardovia_omnicolens	3.74605692300834e-05	17	0.35068	0.52381	0.494953	FALSE
k__Bacteria|p__Actinobacteria|c__Actinobacteria|o__Bifidobacteriales|f__Bifidobacteriaceae|g__Bifidobacterium|s__Bifidobacterium_adolescentis	2.95942467579253e-06	10	0.554845	0.52381	0.649767	FALSE
k__Bacteria|p__Actinobacteria|c__Actinobacteria|o__Bifidobacteriales|f__Bifidobacteriaceae|g__Bifidobacterium|s__Bifidobacterium_animalis	1.48921521042994e-05	14	0.582703	0.524313	0.667786	FALSE
k__Bacteria|p__Actinobacteria|c__Actinobacteria|o__Bifidobacteriales|f__Bifidobacteriaceae|g__Bifidobacterium|s__Bifidobacterium_bifidum	0.000460667	46	0.401657	0.0686275	0.126556	FALSE
k__Bacteria|p__Actinobacteria|c__Actinobacteria|o__Bifidobacteriales|f__Bifidobacteriaceae|g__Bifidobacterium|s__Bifidobacterium_breve	0.0032949	84	0.615779	0.0340711	0.102052	FALSE
k__Bacteria|p__Actinobacteria|c__Actinobacteria|o__Bifidobacteriales|f__Bifidobacteriaceae|g__Bifidobacterium|s__Bifidobacterium_catenulatum	1.46776300179291e-08	1	NA	NA	NA	FALSE
k__Bacteria|p__Actinobacteria|c__Actinobacteria|o__Bifidobacteriales|f__Bifidobacteriaceae|g__Bifidobacterium|s__Bifidobacterium_dentium	0.000149503	5	0.146248	0.519511	0.271795	FALSE
k__Bacteria|p__Actinobacteria|c__Actinobacteria|o__Bifidobacteriales|f__Bifidobacteriaceae|g__Bifidobacterium|s__Bifidobacterium_kashiwanohense	1.08266880763568e-07	4	0.831745	0.535714	0.805776	FALSE
k__Bacteria|p__Actinobacteria|c__Actinobacteria|o__Bifidobacteriales|f__Bifidobacteriaceae|g__Bifidobacterium|s__Bifidobacterium_longum	0.000352823	85	0.602388	0.205882	0.382891	FALSE
k__Bacteria|p__Actinobacteria|c__Actinobacteria|o__Bifidobacteriales|f__Bifidobacteriaceae|g__Bifidobacterium|s__Bifidobacterium_pseudocatenulatum	1.52719026634794e-05	23	0.501941	0.545455	0.62845	FALSE
k__Bacteria|p__Actinobacteria|c__Actinobacteria|o__Bifidobacteriales|f__Bifidobacteriaceae|g__Bifidobacterium|s__Bifidobacterium_ruminantium	3.10046734970385e-08	1	NA	NA	NA	FALSE
k__Bacteria|p__Actinobacteria|c__Actinobacteria|o__Bifidobacteriales|f__Bifidobacteriaceae|g__Bifidobacterium|s__Bifidobacterium_thermacidophilum	1.5090335869893e-07	2	NA	NA	NA	FALSE
k__Bacteria|p__Actinobacteria|c__Actinobacteria|o__Bifidobacteriales|f__Bifidobacteriaceae|g__Bifidobacterium|s__Bifidobacterium_thermophilum	5.75562823853596e-08	2	NA	NA	NA	FALSE
k__Bacteria|p__Actinobacteria|c__Actinobacteria|o__Bifidobacteriales|f__Bifidobacteriaceae|g__Gardnerella|s__Gardnerella_vaginalis	0.000162099	28	0.588231	0.166667	0.325723	FALSE
k__Bacteria|p__Actinobacteria|c__Actinobacteria|o__Bifidobacteriales|f__Bifidobacteriaceae|g__Parascardovia|s__Parascardovia_denticolens	6.58460101210098e-06	1	NA	NA	NA	FALSE
k__Bacteria|p__Actinobacteria|c__Actinobacteria|o__Bifidobacteriales|f__Bifidobacteriaceae|g__Scardovia|s__Scardovia_wiggsiae	0.000200471	8	0.347512	0.519511	0.489582	FALSE
k__Bacteria|p__Actinobacteria|c__Actinobacteria|o__Corynebacteriales|f__Corynebacteriaceae|g__Corynebacterium|s__Corynebacterium_accolens	0.00929658	176	0.535372	0.666667	0.724629	FALSE
k__Bacteria|p__Actinobacteria|c__Actinobacteria|o__Corynebacteriales|f__Corynebacteriaceae|g__Corynebacterium|s__Corynebacterium_afermentans	5.72085399068178e-06	9	0.567121	0.530296	0.662084	FALSE
k__Bacteria|p__Actinobacteria|c__Actinobacteria|o__Corynebacteriales|f__Corynebacteriaceae|g__Corynebacterium|s__Corynebacterium_ammoniagenes	2.55674845473603e-08	1	NA	NA	NA	FALSE
k__Bacteria|p__Actinobacteria|c__Actinobacteria|o__Corynebacteriales|f__Corynebacteriaceae|g__Corynebacterium|s__Corynebacterium_amycolatum	0.00128685	44	0.676416	0.593615	0.767916	FALSE
k__Bacteria|p__Actinobacteria|c__Actinobacteria|o__Corynebacteriales|f__Corynebacteriaceae|g__Corynebacterium|s__Corynebacterium_argentoratense	1.34305479924038e-07	1	NA	NA	NA	FALSE
k__Bacteria|p__Actinobacteria|c__Actinobacteria|o__Corynebacteriales|f__Corynebacteriaceae|g__Corynebacterium|s__Corynebacterium_atypicum	9.74210421153394e-09	2	NA	NA	NA	FALSE
k__Bacteria|p__Actinobacteria|c__Actinobacteria|o__Corynebacteriales|f__Corynebacteriaceae|g__Corynebacterium|s__Corynebacterium_aurimucosum	0.000131228	26	0.571126	0.52381	0.660181	FALSE
k__Bacteria|p__Actinobacteria|c__Actinobacteria|o__Corynebacteriales|f__Corynebacteriaceae|g__Corynebacterium|s__Corynebacterium_coyleae	1.63190921662439e-05	8	0.141909	0.512232	0.263252	FALSE
k__Bacteria|p__Actinobacteria|c__Actinobacteria|o__Corynebacteriales|f__Corynebacteriaceae|g__Corynebacterium|s__Corynebacterium_doosanense	3.8346721934368e-07	1	NA	NA	NA	FALSE
k__Bacteria|p__Actinobacteria|c__Actinobacteria|o__Corynebacteriales|f__Corynebacteriaceae|g__Corynebacterium|s__Corynebacterium_durum	2.08576000832807e-06	6	0.305332	0.518291	0.449998	FALSE
k__Bacteria|p__Actinobacteria|c__Actinobacteria|o__Corynebacteriales|f__Corynebacteriaceae|g__Corynebacterium|s__Corynebacterium_glyciniphilum	1.86473036554499e-07	4	0.714332	0.538633	0.752261	FALSE
k__Bacteria|p__Actinobacteria|c__Actinobacteria|o__Corynebacteriales|f__Corynebacteriaceae|g__Corynebacterium|s__Corynebacterium_jeikeium	1.87567599483167e-07	8	0.901163	0.512232	0.818446	FALSE
k__Bacteria|p__Actinobacteria|c__Actinobacteria|o__Corynebacteriales|f__Corynebacteriaceae|g__Corynebacterium|s__Corynebacterium_kefirresidentii	8.97397105754493e-05	35	0.484808	0.535714	0.60986	FALSE
k__Bacteria|p__Actinobacteria|c__Actinobacteria|o__Corynebacteriales|f__Corynebacteriaceae|g__Corynebacterium|s__Corynebacterium_kroppenstedtii	0.000347905	47	0.606145	0.535714	0.689963	FALSE
k__Bacteria|p__Actinobacteria|c__Actinobacteria|o__Corynebacteriales|f__Corynebacteriaceae|g__Corynebacterium|s__Corynebacterium_lipophiloflavum	2.72928751588121e-06	32	0.840249	0.52381	0.801338	FALSE
k__Bacteria|p__Actinobacteria|c__Actinobacteria|o__Corynebacteriales|f__Corynebacteriaceae|g__Corynebacterium|s__Corynebacterium_mastitidis	5.68238161038849e-07	14	0.650101	0.535714	0.715615	FALSE
k__Bacteria|p__Actinobacteria|c__Actinobacteria|o__Corynebacteriales|f__Corynebacteriaceae|g__Corynebacterium|s__Corynebacterium_matruchotii	5.9635158004696e-06	20	0.537191	0.553851	0.658201	FALSE
k__Bacteria|p__Actinobacteria|c__Actinobacteria|o__Corynebacteriales|f__Corynebacteriaceae|g__Corynebacterium|s__Corynebacterium_otitidis	1.54305249327915e-05	42	0.61747	0.535714	0.696731	FALSE
k__Bacteria|p__Actinobacteria|c__Actinobacteria|o__Corynebacteriales|f__Corynebacteriaceae|g__Corynebacterium|s__Corynebacterium_pseudogenitalium	0.00165859	155	0.516214	0.619048	0.684119	FALSE
k__Bacteria|p__Actinobacteria|c__Actinobacteria|o__Corynebacteriales|f__Corynebacteriaceae|g__Corynebacterium|s__Corynebacterium_pyruviciproducens	2.65342889929078e-05	11	0.610241	0.529121	0.6879	FALSE
k__Bacteria|p__Actinobacteria|c__Actinobacteria|o__Corynebacteriales|f__Corynebacteriaceae|g__Corynebacterium|s__Corynebacterium_simulans	0.00140084	20	0.594087	0.565402	0.702345	FALSE
k__Bacteria|p__Actinobacteria|c__Actinobacteria|o__Corynebacteriales|f__Corynebacteriaceae|g__Corynebacterium|s__Corynebacterium_singulare	2.84995159298694e-07	7	0.627992	0.512232	0.686526	FALSE
k__Bacteria|p__Actinobacteria|c__Actinobacteria|o__Corynebacteriales|f__Corynebacteriaceae|g__Corynebacterium|s__Corynebacterium_sp_HMSC058E07	1.51655182792761e-06	30	0.48396	0.52381	0.601405	FALSE
k__Bacteria|p__Actinobacteria|c__Actinobacteria|o__Corynebacteriales|f__Corynebacteriaceae|g__Corynebacterium|s__Corynebacterium_sp_HMSC078H07	6.11665839282242e-08	1	NA	NA	NA	FALSE
k__Bacteria|p__Actinobacteria|c__Actinobacteria|o__Corynebacteriales|f__Corynebacteriaceae|g__Corynebacterium|s__Corynebacterium_sp_HMSC08A12	3.5506003565652e-07	12	0.136998	0.52381	0.260808	FALSE
k__Bacteria|p__Actinobacteria|c__Actinobacteria|o__Corynebacteriales|f__Corynebacteriaceae|g__Corynebacterium|s__Corynebacterium_striatum	5.98861727026944e-07	3	0.348858	0.518291	0.490051	FALSE
k__Bacteria|p__Actinobacteria|c__Actinobacteria|o__Corynebacteriales|f__Corynebacteriaceae|g__Corynebacterium|s__Corynebacterium_tuberculostearicum	0.000367779	85	0.766636	0.559524	0.792021	FALSE
k__Bacteria|p__Actinobacteria|c__Actinobacteria|o__Corynebacteriales|f__Corynebacteriaceae|g__Corynebacterium|s__Corynebacterium_ureicelerivorans	8.20910100575345e-07	10	0.481584	0.530296	0.603977	FALSE
k__Bacteria|p__Actinobacteria|c__Actinobacteria|o__Corynebacteriales|f__Corynebacteriales_unclassified|g__Lawsonella|s__Lawsonella_clevelandensis	3.14068959951939e-09	1	NA	NA	NA	FALSE
k__Bacteria|p__Actinobacteria|c__Actinobacteria|o__Corynebacteriales|f__Dietziaceae|g__Dietzia|s__Dietzia_cinnamea	4.3120923512807e-08	3	0.919044	0.519511	0.830429	FALSE
k__Bacteria|p__Actinobacteria|c__Actinobacteria|o__Corynebacteriales|f__Dietziaceae|g__Dietzia|s__Dietzia_maris	6.6949843118325e-07	4	0.148977	0.519511	0.275436	FALSE
k__Bacteria|p__Actinobacteria|c__Actinobacteria|o__Corynebacteriales|f__Gordoniaceae|g__Gordonia|s__Gordonia_otitidis	3.65472859584997e-07	8	0.534007	0.566589	0.664266	FALSE
k__Bacteria|p__Actinobacteria|c__Actinobacteria|o__Corynebacteriales|f__Gordoniaceae|g__Gordonia|s__Gordonia_polyisoprenivorans	9.59086070721063e-08	1	NA	NA	NA	FALSE
k__Bacteria|p__Actinobacteria|c__Actinobacteria|o__Corynebacteriales|f__Gordoniaceae|g__Gordonia|s__Gordonia_sputi	3.841053047954e-07	9	0.242853	0.512232	0.383675	FALSE
k__Bacteria|p__Actinobacteria|c__Actinobacteria|o__Corynebacteriales|f__Mycobacteriaceae|g__Mycolicibacterium|s__Mycolicibacterium_mucogenicum	1.16407653945597e-08	1	NA	NA	NA	FALSE
k__Bacteria|p__Actinobacteria|c__Actinobacteria|o__Corynebacteriales|f__Nocardiaceae|g__Nocardia|s__Nocardia_farcinica	1.92112836349279e-08	1	NA	NA	NA	FALSE
k__Bacteria|p__Actinobacteria|c__Actinobacteria|o__Corynebacteriales|f__Nocardiaceae|g__Rhodococcus|s__Rhodococcus_erythropolis	1.72988721757231e-07	2	NA	NA	NA	FALSE
k__Bacteria|p__Actinobacteria|c__Actinobacteria|o__Corynebacteriales|f__Nocardiaceae|g__Rhodococcus|s__Rhodococcus_qingshengii	6.49703467262655e-09	1	NA	NA	NA	FALSE
k__Bacteria|p__Actinobacteria|c__Actinobacteria|o__Corynebacteriales|f__Tsukamurellaceae|g__Tsukamurella|s__Tsukamurella_tyrosinosolvens	8.74042947037681e-07	6	0.612647	0.512232	0.677514	FALSE
k__Bacteria|p__Actinobacteria|c__Actinobacteria|o__Micrococcales|f__Brevibacteriaceae|g__Brevibacterium|s__Brevibacterium_casei	1.2527666673275e-08	3	0.797	0.512232	0.77399	FALSE
k__Bacteria|p__Actinobacteria|c__Actinobacteria|o__Micrococcales|f__Brevibacteriaceae|g__Brevibacterium|s__Brevibacterium_luteolum	6.81606086644792e-09	1	NA	NA	NA	FALSE
k__Bacteria|p__Actinobacteria|c__Actinobacteria|o__Micrococcales|f__Brevibacteriaceae|g__Brevibacterium|s__Brevibacterium_paucivorans	2.92626494635353e-08	1	NA	NA	NA	FALSE
k__Bacteria|p__Actinobacteria|c__Actinobacteria|o__Micrococcales|f__Brevibacteriaceae|g__Brevibacterium|s__Brevibacterium_ravenspurgense	7.73123097286838e-07	3	0.431286	0.519511	0.559215	FALSE
k__Bacteria|p__Actinobacteria|c__Actinobacteria|o__Micrococcales|f__Dermabacteraceae|g__Brachybacterium|s__Brachybacterium_muris	9.04838011064031e-08	1	NA	NA	NA	FALSE
k__Bacteria|p__Actinobacteria|c__Actinobacteria|o__Micrococcales|f__Dermabacteraceae|g__Brachybacterium|s__Brachybacterium_nesterenkovii	1.61120082011399e-07	3	0.128379	0.519511	0.247278	FALSE
k__Bacteria|p__Actinobacteria|c__Actinobacteria|o__Micrococcales|f__Dermabacteraceae|g__Dermabacter|s__Dermabacter_hominis	1.7346648948076e-06	8	0.0664301	0.519511	0.150692	FALSE
k__Bacteria|p__Actinobacteria|c__Actinobacteria|o__Micrococcales|f__Dermabacteraceae|g__Dermabacter|s__Dermabacter_vaginalis	5.86051770701836e-08	1	NA	NA	NA	FALSE
k__Bacteria|p__Actinobacteria|c__Actinobacteria|o__Micrococcales|f__Dermacoccaceae|g__Calidifontibacter|s__Calidifontibacter_indicus	1.16641622576973e-07	1	NA	NA	NA	FALSE
k__Bacteria|p__Actinobacteria|c__Actinobacteria|o__Micrococcales|f__Dermacoccaceae|g__Kytococcus|s__Kytococcus_aerolatus	6.16451230334547e-08	1	NA	NA	NA	FALSE
k__Bacteria|p__Actinobacteria|c__Actinobacteria|o__Micrococcales|f__Microbacteriaceae|g__Clavibacter|s__Clavibacter_cf_michiganensis_LMG_26808	2.06807145644719e-07	1	NA	NA	NA	FALSE
k__Bacteria|p__Actinobacteria|c__Actinobacteria|o__Micrococcales|f__Microbacteriaceae|g__Microbacterium|s__Microbacterium_laevaniformans	3.62387147116188e-07	8	0.810611	0.536242	0.796835	FALSE
k__Bacteria|p__Actinobacteria|c__Actinobacteria|o__Micrococcales|f__Microbacteriaceae|g__Microbacterium|s__Microbacterium_oxydans	4.47154898227193e-08	1	NA	NA	NA	FALSE
k__Bacteria|p__Actinobacteria|c__Actinobacteria|o__Micrococcales|f__Microbacteriaceae|g__Microbacterium|s__Microbacterium_sp_MYb66	7.81529306133377e-08	1	NA	NA	NA	FALSE
k__Bacteria|p__Actinobacteria|c__Actinobacteria|o__Micrococcales|f__Microbacteriaceae|g__Plantibacter|s__Plantibacter_flavus	1.36892856315498e-08	1	NA	NA	NA	FALSE
k__Bacteria|p__Actinobacteria|c__Actinobacteria|o__Micrococcales|f__Micrococcaceae|g__Arthrobacter|s__Arthrobacter_agilis	1.74906975149062e-07	2	0.660218	0.519511	0.710008	FALSE
k__Bacteria|p__Actinobacteria|c__Actinobacteria|o__Micrococcales|f__Micrococcaceae|g__Arthrobacter|s__Arthrobacter_alpinus	4.19967410503747e-08	1	NA	NA	NA	FALSE
k__Bacteria|p__Actinobacteria|c__Actinobacteria|o__Micrococcales|f__Micrococcaceae|g__Arthrobacter|s__Arthrobacter_humicola	4.60544653138373e-09	1	NA	NA	NA	FALSE
k__Bacteria|p__Actinobacteria|c__Actinobacteria|o__Micrococcales|f__Micrococcaceae|g__Glutamicibacter|s__Glutamicibacter_arilaitensis	6.7439009502102e-08	1	NA	NA	NA	FALSE
k__Bacteria|p__Actinobacteria|c__Actinobacteria|o__Micrococcales|f__Micrococcaceae|g__Glutamicibacter|s__Glutamicibacter_sp	3.11256966932778e-08	1	NA	NA	NA	FALSE
k__Bacteria|p__Actinobacteria|c__Actinobacteria|o__Micrococcales|f__Micrococcaceae|g__Kocuria|s__Kocuria_indica	8.47198908875892e-07	15	0.47578	0.530296	0.599758	FALSE
k__Bacteria|p__Actinobacteria|c__Actinobacteria|o__Micrococcales|f__Micrococcaceae|g__Kocuria|s__Kocuria_kristinae	4.544830444804e-07	1	NA	NA	NA	FALSE
k__Bacteria|p__Actinobacteria|c__Actinobacteria|o__Micrococcales|f__Micrococcaceae|g__Kocuria|s__Kocuria_marina	3.96476999555724e-07	5	0.195331	0.529121	0.337925	FALSE
k__Bacteria|p__Actinobacteria|c__Actinobacteria|o__Micrococcales|f__Micrococcaceae|g__Kocuria|s__Kocuria_palustris	3.02994440097483e-07	11	0.586878	0.512232	0.661935	FALSE
k__Bacteria|p__Actinobacteria|c__Actinobacteria|o__Micrococcales|f__Micrococcaceae|g__Kocuria|s__Kocuria_polaris	2.99423335494365e-07	1	NA	NA	NA	FALSE
k__Bacteria|p__Actinobacteria|c__Actinobacteria|o__Micrococcales|f__Micrococcaceae|g__Kocuria|s__Kocuria_rhizophila	1.29664241670397e-06	26	0.455467	0.535714	0.588184	FALSE
k__Bacteria|p__Actinobacteria|c__Actinobacteria|o__Micrococcales|f__Micrococcaceae|g__Kocuria|s__Kocuria_rosea	6.60629596075784e-07	1	NA	NA	NA	FALSE
k__Bacteria|p__Actinobacteria|c__Actinobacteria|o__Micrococcales|f__Micrococcaceae|g__Kocuria|s__Kocuria_varians	2.31447978753387e-08	1	NA	NA	NA	FALSE
k__Bacteria|p__Actinobacteria|c__Actinobacteria|o__Micrococcales|f__Micrococcaceae|g__Micrococcus|s__Micrococcus_aloeverae	1.27685683578413e-05	88	0.721945	0.571429	0.777812	FALSE
k__Bacteria|p__Actinobacteria|c__Actinobacteria|o__Micrococcales|f__Micrococcaceae|g__Micrococcus|s__Micrococcus_luteus	3.80383232550741e-05	130	0.541864	0.630952	0.70883	FALSE
k__Bacteria|p__Actinobacteria|c__Actinobacteria|o__Micrococcales|f__Micrococcaceae|g__Micrococcus|s__Micrococcus_lylae	9.75352188288191e-08	1	NA	NA	NA	FALSE
k__Bacteria|p__Actinobacteria|c__Actinobacteria|o__Micrococcales|f__Micrococcaceae|g__Micrococcus|s__Micrococcus_terreus	8.45745057186009e-07	11	0.729903	0.529121	0.753637	FALSE
k__Bacteria|p__Actinobacteria|c__Actinobacteria|o__Micrococcales|f__Micrococcaceae|g__Pseudoglutamicibacter|s__Pseudoglutamicibacter_cumminsii	2.08725531803361e-06	2	0.0641442	0.519511	0.146674	FALSE
k__Bacteria|p__Actinobacteria|c__Actinobacteria|o__Micrococcales|f__Micrococcaceae|g__Rothia|s__Rothia_aeria	1.90019506326949e-06	15	0.127881	0.52381	0.248066	FALSE
k__Bacteria|p__Actinobacteria|c__Actinobacteria|o__Micrococcales|f__Micrococcaceae|g__Rothia|s__Rothia_dentocariosa	1.29524196742332e-05	53	0.501967	0.571429	0.645052	FALSE
k__Bacteria|p__Actinobacteria|c__Actinobacteria|o__Micrococcales|f__Micrococcaceae|g__Rothia|s__Rothia_mucilaginosa	0.00573416	158	0.755803	0.392157	0.656828	FALSE
k__Bacteria|p__Actinobacteria|c__Actinobacteria|o__Propionibacteriales|f__Nocardioidaceae|g__Micropruina|s__Micropruina_glycogenica	4.81083025809722e-07	1	NA	NA	NA	FALSE
k__Bacteria|p__Actinobacteria|c__Actinobacteria|o__Propionibacteriales|f__Propionibacteriaceae|g__Cutibacterium|s__Cutibacterium_granulosum	0.000194295	128	0.297863	0.181818	0.212071	FALSE
k__Bacteria|p__Actinobacteria|c__Actinobacteria|o__Propionibacteriales|f__Propionibacteriaceae|g__Cutibacterium|s__Propionibacterium_humerusii	6.25656940403347e-07	8	0.300091	0.529121	0.450981	FALSE
k__Bacteria|p__Actinobacteria|c__Actinobacteria|o__Propionibacteriales|f__Propionibacteriaceae|g__Propionibacteriaceae_unclassified|s__Propionibacteriaceae_bacterium_NML_130396	1.24086832528695e-08	1	NA	NA	NA	FALSE
k__Bacteria|p__Actinobacteria|c__Actinobacteria|o__Pseudonocardiales|f__Pseudonocardiaceae|g__Pseudonocardia|s__Pseudonocardia_autotrophica	3.60042785475967e-08	2	NA	NA	NA	FALSE
k__Bacteria|p__Actinobacteria|c__Actinobacteria|o__Streptomycetales|f__Streptomycetaceae|g__Streptomyces|s__Streptomyces_purpurogeneiscleroticus	3.16003267486361e-07	2	NA	NA	NA	FALSE
k__Bacteria|p__Actinobacteria|c__Coriobacteriia|o__Coriobacteriales|f__Atopobiaceae|g__Atopobium|s__Atopobium_deltae	4.30727941662404e-07	6	0.881546	0.530296	0.822951	FALSE
k__Bacteria|p__Actinobacteria|c__Coriobacteriia|o__Coriobacteriales|f__Atopobiaceae|g__Atopobium|s__Atopobium_minutum	8.35441304761596e-06	13	0.683442	0.529121	0.729449	FALSE
k__Bacteria|p__Actinobacteria|c__Coriobacteriia|o__Coriobacteriales|f__Atopobiaceae|g__Atopobium|s__Atopobium_parvulum	0.000237198	19	0.544334	0.52381	0.642911	FALSE
k__Bacteria|p__Actinobacteria|c__Coriobacteriia|o__Coriobacteriales|f__Atopobiaceae|g__Atopobium|s__Atopobium_rimae	3.25674552873327e-05	18	0.19232	0.52381	0.331958	FALSE
k__Bacteria|p__Actinobacteria|c__Coriobacteriia|o__Coriobacteriales|f__Atopobiaceae|g__Atopobium|s__Atopobium_vaginae	1.41193308110755e-05	83	0.186571	0.559524	0.340274	FALSE
k__Bacteria|p__Actinobacteria|c__Coriobacteriia|o__Coriobacteriales|f__Coriobacteriaceae|g__Collinsella|s__Collinsella_aerofaciens	3.976811695767e-06	15	0.787691	0.535714	0.786061	FALSE
k__Bacteria|p__Actinobacteria|c__Coriobacteriia|o__Eggerthellales|f__Eggerthellaceae|g__Adlercreutzia|s__Adlercreutzia_equolifaciens	3.0195422314449e-08	1	NA	NA	NA	FALSE
k__Bacteria|p__Actinobacteria|c__Coriobacteriia|o__Eggerthellales|f__Eggerthellaceae|g__Eggerthella|s__Eggerthella_lenta	2.52619732424208e-07	2	0.285541	0.545455	0.445367	FALSE
k__Bacteria|p__Actinobacteria|c__Coriobacteriia|o__Eggerthellales|f__Eggerthellaceae|g__Gordonibacter|s__Gordonibacter_pamelaeae	2.1568158796035e-08	1	NA	NA	NA	FALSE
k__Bacteria|p__Bacteroidetes|c__Bacteroidetes_unclassified|o__Bacteroidetes_unclassified|f__Bacteroidetes_unclassified|g__Bacteroidetes_unclassified|s__Bacteroidetes_bacterium_OLB10	1.23661398078553e-08	1	NA	NA	NA	FALSE
k__Bacteria|p__Bacteroidetes|c__Bacteroidetes_unclassified|o__Bacteroidetes_unclassified|f__Bacteroidetes_unclassified|g__Bacteroidetes_unclassified|s__Bacteroidetes_bacterium_OLB12	1.11007673624004e-07	1	NA	NA	NA	FALSE
k__Bacteria|p__Bacteroidetes|c__Bacteroidetes_unclassified|o__Bacteroidetes_unclassified|f__Bacteroidetes_unclassified|g__Bacteroidetes_unclassified|s__Bacteroidetes_bacterium_OLB8	2.79433200862281e-07	1	NA	NA	NA	FALSE
k__Bacteria|p__Bacteroidetes|c__Bacteroidia|o__Bacteroidales|f__Bacteroidaceae|g__Bacteroides|s__Bacteroides_ovatus	5.28419890502858e-08	1	NA	NA	NA	FALSE
k__Bacteria|p__Bacteroidetes|c__Bacteroidia|o__Bacteroidales|f__Bacteroidaceae|g__Bacteroides|s__Bacteroides_uniformis	1.91909341448327e-06	5	0.499889	0.518291	0.609009	FALSE
k__Bacteria|p__Bacteroidetes|c__Bacteroidia|o__Bacteroidales|f__Bacteroidaceae|g__Bacteroides|s__Bacteroides_vulgatus	8.00178691332899e-07	1	NA	NA	NA	FALSE
k__Bacteria|p__Bacteroidetes|c__Bacteroidia|o__Bacteroidales|f__Porphyromonadaceae|g__Porphyromonas|s__Porphyromonas_canoris	1.28927513832609e-07	2	0.69048	0.512232	0.721288	FALSE
k__Bacteria|p__Bacteroidetes|c__Bacteroidia|o__Bacteroidales|f__Porphyromonadaceae|g__Porphyromonas|s__Porphyromonas_endodontalis	1.3353598107034e-08	1	NA	NA	NA	FALSE
k__Bacteria|p__Bacteroidetes|c__Bacteroidia|o__Bacteroidales|f__Porphyromonadaceae|g__Porphyromonas|s__Porphyromonas_gingivalis	1.09854418294947e-06	2	NA	NA	NA	FALSE
k__Bacteria|p__Bacteroidetes|c__Bacteroidia|o__Bacteroidales|f__Porphyromonadaceae|g__Porphyromonas|s__Porphyromonas_somerae	6.83291566920744e-05	13	0.636147	0.57112	0.731167	FALSE
k__Bacteria|p__Bacteroidetes|c__Bacteroidia|o__Bacteroidales|f__Porphyromonadaceae|g__Porphyromonas|s__Porphyromonas_sp_HMSC065F10	2.7744613341429e-08	1	NA	NA	NA	FALSE
k__Bacteria|p__Bacteroidetes|c__Bacteroidia|o__Bacteroidales|f__Prevotellaceae|g__Alloprevotella|s__Alloprevotella_tannerae	5.81780105070518e-08	2	0.929385	0.512232	0.829398	FALSE
k__Bacteria|p__Bacteroidetes|c__Bacteroidia|o__Bacteroidales|f__Prevotellaceae|g__Alloprevotella|s__Prevotella_sp_oral_taxon_473	0.000116949	9	0.600758	0.553851	0.698875	FALSE
k__Bacteria|p__Bacteroidetes|c__Bacteroidia|o__Bacteroidales|f__Prevotellaceae|g__Paraprevotella|s__Paraprevotella_xylaniphila	5.47591052791363e-09	1	NA	NA	NA	FALSE
k__Bacteria|p__Bacteroidetes|c__Bacteroidia|o__Bacteroidales|f__Prevotellaceae|g__Prevotella|s__Prevotella_amnii	2.87769676467014e-07	1	NA	NA	NA	FALSE
k__Bacteria|p__Bacteroidetes|c__Bacteroidia|o__Bacteroidales|f__Prevotellaceae|g__Prevotella|s__Prevotella_bivia	6.77232443147053e-05	87	0.665932	0.559524	0.740454	FALSE
k__Bacteria|p__Bacteroidetes|c__Bacteroidia|o__Bacteroidales|f__Prevotellaceae|g__Prevotella|s__Prevotella_colorans	2.77972858554586e-08	1	NA	NA	NA	FALSE
k__Bacteria|p__Bacteroidetes|c__Bacteroidia|o__Bacteroidales|f__Prevotellaceae|g__Prevotella|s__Prevotella_copri	4.14714125081334e-08	1	NA	NA	NA	FALSE
k__Bacteria|p__Bacteroidetes|c__Bacteroidia|o__Bacteroidales|f__Prevotellaceae|g__Prevotella|s__Prevotella_denticola	1.41733046163333e-07	4	0.771643	0.512232	0.762145	FALSE
k__Bacteria|p__Bacteroidetes|c__Bacteroidia|o__Bacteroidales|f__Prevotellaceae|g__Prevotella|s__Prevotella_disiens	1.9148439994093e-06	15	0.56306	0.524313	0.655398	FALSE
k__Bacteria|p__Bacteroidetes|c__Bacteroidia|o__Bacteroidales|f__Prevotellaceae|g__Prevotella|s__Prevotella_histicola	3.77395124313634e-05	16	0.281913	0.519511	0.427804	FALSE
k__Bacteria|p__Bacteroidetes|c__Bacteroidia|o__Bacteroidales|f__Prevotellaceae|g__Prevotella|s__Prevotella_jejuni	5.07211460542563e-05	23	0.392648	0.545455	0.544206	FALSE
k__Bacteria|p__Bacteroidetes|c__Bacteroidia|o__Bacteroidales|f__Prevotellaceae|g__Prevotella|s__Prevotella_melaninogenica	0.000519442	74	0.733969	0.575713	0.78656	FALSE
k__Bacteria|p__Bacteroidetes|c__Bacteroidia|o__Bacteroidales|f__Prevotellaceae|g__Prevotella|s__Prevotella_nigrescens	9.57605408600866e-07	10	0.317375	0.519511	0.462082	FALSE
k__Bacteria|p__Bacteroidetes|c__Bacteroidia|o__Bacteroidales|f__Prevotellaceae|g__Prevotella|s__Prevotella_oris	2.37969406293943e-07	1	NA	NA	NA	FALSE
k__Bacteria|p__Bacteroidetes|c__Bacteroidia|o__Bacteroidales|f__Prevotellaceae|g__Prevotella|s__Prevotella_oulorum	1.650544489788e-07	2	0.676703	0.512232	0.713882	FALSE
k__Bacteria|p__Bacteroidetes|c__Bacteroidia|o__Bacteroidales|f__Prevotellaceae|g__Prevotella|s__Prevotella_salivae	1.200510404779e-05	13	0.722098	0.57112	0.777692	FALSE
k__Bacteria|p__Bacteroidetes|c__Bacteroidia|o__Bacteroidales|f__Prevotellaceae|g__Prevotella|s__Prevotella_scopos	3.19745085770239e-05	15	0.738761	0.576801	0.789613	FALSE
k__Bacteria|p__Bacteroidetes|c__Bacteroidia|o__Bacteroidales|f__Prevotellaceae|g__Prevotella|s__Prevotella_sp_F0091	8.9340512171095e-06	10	0.821593	0.553851	0.813325	FALSE
k__Bacteria|p__Bacteroidetes|c__Bacteroidia|o__Bacteroidales|f__Prevotellaceae|g__Prevotella|s__Prevotella_sp_oral_taxon_299	0.00115643	13	0.483516	0.57112	0.631497	FALSE
k__Bacteria|p__Bacteroidetes|c__Bacteroidia|o__Bacteroidales|f__Prevotellaceae|g__Prevotella|s__Prevotella_sp_oral_taxon_306	8.30378048317504e-06	7	0.798922	0.536242	0.791567	FALSE
k__Bacteria|p__Bacteroidetes|c__Bacteroidia|o__Bacteroidales|f__Prevotellaceae|g__Prevotella|s__Prevotella_timonensis	5.66460553937283e-07	8	0.565035	0.529121	0.659952	FALSE
k__Bacteria|p__Bacteroidetes|c__Bacteroidia|o__Bacteroidales|f__Prevotellaceae|g__Prevotella|s__Prevotella_veroralis	5.31284637464183e-06	7	0.670646	0.536242	0.727414	FALSE
k__Bacteria|p__Bacteroidetes|c__Bacteroidia|o__Bacteroidales|f__Rikenellaceae|g__Alistipes|s__Alistipes_finegoldii	7.87237796055278e-08	1	NA	NA	NA	FALSE
k__Bacteria|p__Bacteroidetes|c__Bacteroidia|o__Bacteroidales|f__Tannerellaceae|g__Tannerella|s__Tannerella_sp_oral_taxon_HOT_286	7.06421930186806e-08	2	NA	NA	NA	FALSE
k__Bacteria|p__Bacteroidetes|c__Cytophagia|o__Cytophagales|f__Cytophagaceae|g__Siphonobacter|s__Siphonobacter_aquaeclarae	7.07752087397337e-07	4	0.459259	0.518291	0.579688	FALSE
k__Bacteria|p__Bacteroidetes|c__Flavobacteriia|o__Flavobacteriales|f__Flavobacteriaceae|g__Capnocytophaga|s__Capnocytophaga_gingivalis	1.09312551133615e-06	3	0.56961	0.518291	0.655403	FALSE
k__Bacteria|p__Bacteroidetes|c__Flavobacteriia|o__Flavobacteriales|f__Flavobacteriaceae|g__Capnocytophaga|s__Capnocytophaga_leadbetteri	1.88537724182826e-05	3	0.518652	0.512232	0.617816	FALSE
k__Bacteria|p__Bacteroidetes|c__Flavobacteriia|o__Flavobacteriales|f__Flavobacteriaceae|g__Capnocytophaga|s__Capnocytophaga_ochracea	6.88687868070609e-07	3	0.55961	0.52381	0.65284	FALSE
k__Bacteria|p__Bacteroidetes|c__Flavobacteriia|o__Flavobacteriales|f__Flavobacteriaceae|g__Capnocytophaga|s__Capnocytophaga_sputigena	5.35223969074951e-06	3	0.848488	0.512232	0.796784	FALSE
k__Bacteria|p__Bacteroidetes|c__Flavobacteriia|o__Flavobacteriales|f__Flavobacteriaceae|g__Chryseobacterium|s__Chryseobacterium_hominis	1.11351637447812e-06	9	0.434745	0.530296	0.568824	FALSE
k__Bacteria|p__Bacteroidetes|c__Flavobacteriia|o__Flavobacteriales|f__Flavobacteriaceae|g__Chryseobacterium|s__Chryseobacterium_indologenes	3.73252943822498e-05	40	0.317538	0.519511	0.462234	FALSE
k__Bacteria|p__Bacteroidetes|c__Flavobacteriia|o__Flavobacteriales|f__Flavobacteriaceae|g__Chryseobacterium|s__Chryseobacterium_sp_36_9	8.76472946215388e-07	6	0.562626	0.524313	0.65512	FALSE
k__Bacteria|p__Bacteroidetes|c__Flavobacteriia|o__Flavobacteriales|f__Flavobacteriaceae|g__Cloacibacterium|s__Cloacibacterium_normanense	8.2457271240568e-06	34	0.374179	0.584741	0.551284	FALSE
k__Bacteria|p__Bacteroidetes|c__Flavobacteriia|o__Flavobacteriales|f__Flavobacteriaceae|g__Flavobacterium|s__Flavobacterium_indicum	1.40321154996463e-07	1	NA	NA	NA	FALSE
k__Bacteria|p__Bacteroidetes|c__Sphingobacteriia|o__Sphingobacteriales|f__Sphingobacteriaceae|g__Sphingobacterium|s__Sphingobacterium_multivorum	4.55293655479431e-08	2	NA	NA	NA	FALSE
k__Bacteria|p__Bacteroidetes|c__Sphingobacteriia|o__Sphingobacteriales|f__Sphingobacteriaceae|g__Sphingobacterium|s__Sphingobacterium_sp_21	9.03466552049481e-08	1	NA	NA	NA	FALSE
k__Bacteria|p__Bacteroidetes|c__Sphingobacteriia|o__Sphingobacteriales|f__Sphingobacteriaceae|g__Sphingobacterium|s__Sphingobacterium_spiritivorum	2.83925780102259e-08	1	NA	NA	NA	FALSE
k__Bacteria|p__Chloroflexi|c__Anaerolineae|o__Anaerolineales|f__Anaerolineaceae|g__Anaerolinea|s__Anaerolinea_thermolimosa	4.02150616500361e-08	2	0.862024	0.512232	0.802506	FALSE
k__Bacteria|p__Chloroflexi|c__Chloroflexia|o__Chloroflexales|f__Roseiflexaceae|g__Kouleothrix|s__Kouleothrix_aurantiaca	3.93316296518874e-08	3	0.616275	0.519511	0.684803	FALSE
k__Bacteria|p__Chloroflexi|c__Thermomicrobia|o__Sphaerobacterales|f__Sphaerobacteraceae|g__Nitrolancea|s__Nitrolancea_hollandica	4.96728238413967e-08	2	0.726398	0.519511	0.74513	FALSE
k__Bacteria|p__Cyanobacteria|c__Cyanobacteria_unclassified|o__Chroococcales|f__Entophysalidaceae|g__Chlorogloea|s__Chlorogloea_sp_CCALA_695	2.10054830820531e-06	1	NA	NA	NA	FALSE
k__Bacteria|p__Deinococcus_Thermus|c__Deinococci|o__Deinococcales|f__Deinococcaceae|g__Deinococcus|s__Deinococcus_proteolyticus	2.34821396024931e-07	1	NA	NA	NA	FALSE
k__Bacteria|p__Deinococcus_Thermus|c__Deinococci|o__Deinococcales|f__Deinococcaceae|g__Deinococcus|s__Deinococcus_wulumuqiensis	2.43500068968566e-07	5	0.413654	0.518291	0.544547	FALSE
k__Bacteria|p__Deinococcus_Thermus|c__Deinococci|o__Thermales|f__Thermaceae|g__Thermus|s__Thermus_arciformis	2.40191333121912e-08	1	NA	NA	NA	FALSE
k__Bacteria|p__Deinococcus_Thermus|c__Deinococci|o__Thermales|f__Thermaceae|g__Thermus|s__Thermus_scotoductus	9.25788402183175e-09	1	NA	NA	NA	FALSE
k__Bacteria|p__Firmicutes|c__Bacilli|o__Bacillales|f__Bacillaceae|g__Anoxybacillus|s__Anoxybacillus_flavithermus	1.04020596063827e-07	4	0.758975	0.524313	0.764624	FALSE
k__Bacteria|p__Firmicutes|c__Bacilli|o__Bacillales|f__Bacillaceae|g__Bacillus|s__Bacillus_aerius	3.43009419577828e-06	4	0.830701	0.529121	0.800854	FALSE
k__Bacteria|p__Firmicutes|c__Bacilli|o__Bacillales|f__Bacillaceae|g__Bacillus|s__Bacillus_cereus_group	6.12981605244855e-07	2	NA	NA	NA	FALSE
k__Bacteria|p__Firmicutes|c__Bacilli|o__Bacillales|f__Bacillaceae|g__Bacillus|s__Bacillus_hisashii	1.10592651837691e-08	1	NA	NA	NA	FALSE
k__Bacteria|p__Firmicutes|c__Bacilli|o__Bacillales|f__Bacillaceae|g__Bacillus|s__Bacillus_intestinalis	3.30117074651244e-06	8	0.869762	0.548019	0.829832	FALSE
k__Bacteria|p__Firmicutes|c__Bacilli|o__Bacillales|f__Bacillaceae|g__Bacillus|s__Bacillus_simplex	5.73904626535837e-08	2	NA	NA	NA	FALSE
k__Bacteria|p__Firmicutes|c__Bacilli|o__Bacillales|f__Bacillaceae|g__Bacillus|s__Bacillus_subtilis_group	3.32161058290225e-07	2	0.621144	0.512232	0.682529	FALSE
k__Bacteria|p__Firmicutes|c__Bacilli|o__Bacillales|f__Bacillaceae|g__Bacillus|s__Bacillus_thermoamylovorans	1.20558162865918e-07	4	NA	NA	NA	FALSE
k__Bacteria|p__Firmicutes|c__Bacilli|o__Bacillales|f__Bacillales_unclassified|g__Desulfuribacillus|s__Desulfuribacillus_alkaliarsenatis	1.91393944693745e-06	22	0.257364	0.52381	0.404954	FALSE
k__Bacteria|p__Firmicutes|c__Bacilli|o__Bacillales|f__Bacillales_unclassified|g__Exiguobacterium|s__Exiguobacterium_sp_AB2	7.84907558372692e-09	1	NA	NA	NA	FALSE
k__Bacteria|p__Firmicutes|c__Bacilli|o__Bacillales|f__Bacillales_unclassified|g__Gemella|s__Gemella_asaccharolytica	5.87556171263124e-06	31	0.467546	0.52381	0.589459	FALSE
k__Bacteria|p__Firmicutes|c__Bacilli|o__Bacillales|f__Bacillales_unclassified|g__Gemella|s__Gemella_bergeri	7.02007815395844e-05	27	0.495798	0.538633	0.619646	FALSE
k__Bacteria|p__Firmicutes|c__Bacilli|o__Bacillales|f__Bacillales_unclassified|g__Gemella|s__Gemella_haemolysans	0.0516463	252	0.84689	0.241215	0.528735	FALSE
k__Bacteria|p__Firmicutes|c__Bacilli|o__Bacillales|f__Bacillales_unclassified|g__Gemella|s__Gemella_morbillorum	0.00199375	148	0.721058	0.654762	0.826458	FALSE
k__Bacteria|p__Firmicutes|c__Bacilli|o__Bacillales|f__Bacillales_unclassified|g__Gemella|s__Gemella_sanguinis	0.00253981	189	0.71773	0.704545	0.850474	FALSE
k__Bacteria|p__Firmicutes|c__Bacilli|o__Bacillales|f__Listeriaceae|g__Listeria|s__Listeria_innocua	1.08722351710512e-07	1	NA	NA	NA	FALSE
k__Bacteria|p__Firmicutes|c__Bacilli|o__Bacillales|f__Listeriaceae|g__Listeria|s__Listeria_marthii	9.09341865772501e-07	3	0.669338	0.518291	0.714182	FALSE
k__Bacteria|p__Firmicutes|c__Bacilli|o__Bacillales|f__Listeriaceae|g__Listeria|s__Listeria_monocytogenes	9.16444108393466e-06	11	0.771924	0.559646	0.794594	FALSE
k__Bacteria|p__Firmicutes|c__Bacilli|o__Bacillales|f__Planococcaceae|g__Jeotgalibacillus|s__Jeotgalibacillus_marinus	5.04353133892028e-08	1	NA	NA	NA	FALSE
k__Bacteria|p__Firmicutes|c__Bacilli|o__Bacillales|f__Staphylococcaceae|g__Staphylococcus|s__Staphylococcus_argenteus	0.005018	156	0.518258	0.654762	0.706078	FALSE
k__Bacteria|p__Firmicutes|c__Bacilli|o__Bacillales|f__Staphylococcaceae|g__Staphylococcus|s__Staphylococcus_aureus	0.0367175	213	0.70522	0.458333	0.688279	FALSE
k__Bacteria|p__Firmicutes|c__Bacilli|o__Bacillales|f__Staphylococcaceae|g__Staphylococcus|s__Staphylococcus_auricularis	3.98070304343195e-06	30	0.431065	0.575713	0.59403	FALSE
k__Bacteria|p__Firmicutes|c__Bacilli|o__Bacillales|f__Staphylococcaceae|g__Staphylococcus|s__Staphylococcus_capitis	0.00198283	172	0.428379	0.666667	0.643486	FALSE
k__Bacteria|p__Firmicutes|c__Bacilli|o__Bacillales|f__Staphylococcaceae|g__Staphylococcus|s__Staphylococcus_caprae	8.403468584353e-08	2	NA	NA	NA	FALSE
k__Bacteria|p__Firmicutes|c__Bacilli|o__Bacillales|f__Staphylococcaceae|g__Staphylococcus|s__Staphylococcus_cohnii	6.76854779499047e-07	3	0.396048	0.512232	0.526484	FALSE
k__Bacteria|p__Firmicutes|c__Bacilli|o__Bacillales|f__Staphylococcaceae|g__Staphylococcus|s__Staphylococcus_epidermidis	0.0380199	306	0.776813	0.371578	0.647305	FALSE
k__Bacteria|p__Firmicutes|c__Bacilli|o__Bacillales|f__Staphylococcaceae|g__Staphylococcus|s__Staphylococcus_haemolyticus	0.00121057	22	0.421866	0.547619	0.569525	FALSE
k__Bacteria|p__Firmicutes|c__Bacilli|o__Bacillales|f__Staphylococcaceae|g__Staphylococcus|s__Staphylococcus_hominis	0.000679156	170	0.787996	0.722826	0.890174	FALSE
k__Bacteria|p__Firmicutes|c__Bacilli|o__Bacillales|f__Staphylococcaceae|g__Staphylococcus|s__Staphylococcus_lugdunensis	0.000371781	37	0.340927	0.545455	0.498787	FALSE
k__Bacteria|p__Firmicutes|c__Bacilli|o__Bacillales|f__Staphylococcaceae|g__Staphylococcus|s__Staphylococcus_pasteuri	5.22704612754456e-06	4	0.760196	0.512232	0.756659	FALSE
k__Bacteria|p__Firmicutes|c__Bacilli|o__Bacillales|f__Staphylococcaceae|g__Staphylococcus|s__Staphylococcus_pettenkoferi	6.56007672102689e-08	2	0.541897	0.512232	0.633336	FALSE
k__Bacteria|p__Firmicutes|c__Bacilli|o__Bacillales|f__Staphylococcaceae|g__Staphylococcus|s__Staphylococcus_saprophyticus	5.52200610525611e-07	6	0.59959	0.518291	0.673959	FALSE
k__Bacteria|p__Firmicutes|c__Bacilli|o__Bacillales|f__Staphylococcaceae|g__Staphylococcus|s__Staphylococcus_schweitzeri	0.000101076	86	0.703561	0.571429	0.768376	FALSE
k__Bacteria|p__Firmicutes|c__Bacilli|o__Bacillales|f__Staphylococcaceae|g__Staphylococcus|s__Staphylococcus_succinus	8.48162540756521e-09	1	NA	NA	NA	FALSE
k__Bacteria|p__Firmicutes|c__Bacilli|o__Bacillales|f__Staphylococcaceae|g__Staphylococcus|s__Staphylococcus_warneri	0.000262726	108	0.816308	0.607143	0.843515	FALSE
k__Bacteria|p__Firmicutes|c__Bacilli|o__Lactobacillales|f__Aerococcaceae|g__Abiotrophia|s__Abiotrophia_defectiva	7.44465266939219e-07	3	0.237527	0.512232	0.377958	FALSE
k__Bacteria|p__Firmicutes|c__Bacilli|o__Lactobacillales|f__Aerococcaceae|g__Abiotrophia|s__Abiotrophia_sp_HMSC24B09	7.08087377025801e-07	5	0.757027	0.524313	0.763681	FALSE
k__Bacteria|p__Firmicutes|c__Bacilli|o__Lactobacillales|f__Aerococcaceae|g__Aerococcus|s__Aerococcus_urinaeequi	1.54968928191532e-08	1	NA	NA	NA	FALSE
k__Bacteria|p__Firmicutes|c__Bacilli|o__Lactobacillales|f__Aerococcaceae|g__Aerococcus|s__Aerococcus_viridans	9.74090405775341e-08	1	NA	NA	NA	FALSE
k__Bacteria|p__Firmicutes|c__Bacilli|o__Lactobacillales|f__Aerococcaceae|g__Facklamia|s__Facklamia_hominis	7.07630764953958e-08	1	NA	NA	NA	FALSE
k__Bacteria|p__Firmicutes|c__Bacilli|o__Lactobacillales|f__Aerococcaceae|g__Facklamia|s__Facklamia_ignava	8.47227016340698e-08	1	NA	NA	NA	FALSE
k__Bacteria|p__Firmicutes|c__Bacilli|o__Lactobacillales|f__Carnobacteriaceae|g__Agitococcus|s__Agitococcus_lubricus	2.89443309081653e-07	5	0.122605	0.530296	0.242715	FALSE
k__Bacteria|p__Firmicutes|c__Bacilli|o__Lactobacillales|f__Carnobacteriaceae|g__Carnobacterium|s__Carnobacterium_inhibens	1.1549103788853e-08	1	NA	NA	NA	FALSE
k__Bacteria|p__Firmicutes|c__Bacilli|o__Lactobacillales|f__Carnobacteriaceae|g__Dolosigranulum|s__Dolosigranulum_pigrum	0.00963318	82	0.503146	0.571429	0.645893	FALSE
k__Bacteria|p__Firmicutes|c__Bacilli|o__Lactobacillales|f__Carnobacteriaceae|g__Granulicatella|s__Granulicatella_adiacens	1.18320641963542e-05	9	0.676792	0.553851	0.742656	FALSE
k__Bacteria|p__Firmicutes|c__Bacilli|o__Lactobacillales|f__Carnobacteriaceae|g__Granulicatella|s__Granulicatella_elegans	0.000646897	68	0.696571	0.568182	0.762626	FALSE
k__Bacteria|p__Firmicutes|c__Bacilli|o__Lactobacillales|f__Enterococcaceae|g__Enterococcus|s__Enterococcus_casseliflavus	4.13903445930761e-08	2	0.604877	0.545455	0.695784	FALSE
k__Bacteria|p__Firmicutes|c__Bacilli|o__Lactobacillales|f__Enterococcaceae|g__Enterococcus|s__Enterococcus_cecorum	1.11391619917384e-06	10	0.600375	0.519511	0.675288	FALSE
k__Bacteria|p__Firmicutes|c__Bacilli|o__Lactobacillales|f__Enterococcaceae|g__Enterococcus|s__Enterococcus_faecalis	0.00656097	77	0.652376	0.176471	0.363995	FALSE
k__Bacteria|p__Firmicutes|c__Bacilli|o__Lactobacillales|f__Enterococcaceae|g__Enterococcus|s__Enterococcus_faecium	2.36092926760921e-07	4	0.653734	0.568182	0.739302	FALSE
k__Bacteria|p__Firmicutes|c__Bacilli|o__Lactobacillales|f__Enterococcaceae|g__Enterococcus|s__Enterococcus_gilvus	1.17689143604162e-08	1	NA	NA	NA	FALSE
k__Bacteria|p__Firmicutes|c__Bacilli|o__Lactobacillales|f__Enterococcaceae|g__Enterococcus|s__Enterococcus_raffinosus	1.50371537552716e-07	1	NA	NA	NA	FALSE
k__Bacteria|p__Firmicutes|c__Bacilli|o__Lactobacillales|f__Lactobacillaceae|g__Lactobacillus|s__Lactobacillus_acidophilus	2.59756098283115e-06	6	0.68109	0.536242	0.733099	FALSE
k__Bacteria|p__Firmicutes|c__Bacilli|o__Lactobacillales|f__Lactobacillaceae|g__Lactobacillus|s__Lactobacillus_crispatus	1.78162770678978e-05	21	0.444161	0.529121	0.575341	FALSE
k__Bacteria|p__Firmicutes|c__Bacilli|o__Lactobacillales|f__Lactobacillaceae|g__Lactobacillus|s__Lactobacillus_curvatus	1.86163972178139e-07	1	NA	NA	NA	FALSE
k__Bacteria|p__Firmicutes|c__Bacilli|o__Lactobacillales|f__Lactobacillaceae|g__Lactobacillus|s__Lactobacillus_delbrueckii	7.92938073281366e-08	1	NA	NA	NA	FALSE
k__Bacteria|p__Firmicutes|c__Bacilli|o__Lactobacillales|f__Lactobacillaceae|g__Lactobacillus|s__Lactobacillus_fermentum	0.000138891	36	0.156067	0.52381	0.286457	FALSE
k__Bacteria|p__Firmicutes|c__Bacilli|o__Lactobacillales|f__Lactobacillaceae|g__Lactobacillus|s__Lactobacillus_gasseri	0.000123095	20	0.919777	0.599144	0.879454	FALSE
k__Bacteria|p__Firmicutes|c__Bacilli|o__Lactobacillales|f__Lactobacillaceae|g__Lactobacillus|s__Lactobacillus_jensenii	1.4747667610086e-05	61	0.23798	0.535714	0.390082	FALSE
k__Bacteria|p__Firmicutes|c__Bacilli|o__Lactobacillales|f__Lactobacillaceae|g__Lactobacillus|s__Lactobacillus_pontis	6.66260375602808e-07	3	NA	NA	NA	FALSE
k__Bacteria|p__Firmicutes|c__Bacilli|o__Lactobacillales|f__Lactobacillaceae|g__Lactobacillus|s__Lactobacillus_rhamnosus	3.32730835380325e-06	10	0.56749	0.52381	0.657877	FALSE
k__Bacteria|p__Firmicutes|c__Bacilli|o__Lactobacillales|f__Lactobacillaceae|g__Lactobacillus|s__Lactobacillus_sakei	2.17359016164746e-08	1	NA	NA	NA	FALSE
k__Bacteria|p__Firmicutes|c__Bacilli|o__Lactobacillales|f__Lactobacillaceae|g__Lactobacillus|s__Lactobacillus_salivarius	1.54574993504532e-05	20	0.067737	0.529121	0.155144	FALSE
k__Bacteria|p__Firmicutes|c__Bacilli|o__Lactobacillales|f__Lactobacillaceae|g__Lactobacillus|s__Lactobacillus_vaginalis	1.79335837873009e-08	1	NA	NA	NA	FALSE
k__Bacteria|p__Firmicutes|c__Bacilli|o__Lactobacillales|f__Leuconostocaceae|g__Leuconostoc|s__Leuconostoc_carnosum	1.5927150736403e-07	2	0.689993	0.512232	0.721029	FALSE
k__Bacteria|p__Firmicutes|c__Bacilli|o__Lactobacillales|f__Leuconostocaceae|g__Leuconostoc|s__Leuconostoc_citreum	9.67481180228986e-06	16	0.379356	0.52381	0.519808	FALSE
k__Bacteria|p__Firmicutes|c__Bacilli|o__Lactobacillales|f__Leuconostocaceae|g__Leuconostoc|s__Leuconostoc_gelidum	1.62544073313274e-07	3	0.804349	0.512232	0.777345	FALSE
k__Bacteria|p__Firmicutes|c__Bacilli|o__Lactobacillales|f__Leuconostocaceae|g__Oenococcus|s__Oenococcus_alcoholitolerans	4.97815129779381e-08	1	NA	NA	NA	FALSE
k__Bacteria|p__Firmicutes|c__Bacilli|o__Lactobacillales|f__Streptococcaceae|g__Lactococcus|s__Lactococcus_lactis	4.02600965083083e-05	12	0.797123	0.512232	0.774047	FALSE
k__Bacteria|p__Firmicutes|c__Bacilli|o__Lactobacillales|f__Streptococcaceae|g__Lactococcus|s__Lactococcus_plantarum	1.48555442926328e-07	2	NA	NA	NA	FALSE
k__Bacteria|p__Firmicutes|c__Bacilli|o__Lactobacillales|f__Streptococcaceae|g__Streptococcus|s__Streptococcus_agalactiae	0.00055077	12	0.768448	0.565402	0.796666	FALSE
k__Bacteria|p__Firmicutes|c__Bacilli|o__Lactobacillales|f__Streptococcaceae|g__Streptococcus|s__Streptococcus_anginosus_group	0.000849739	21	0.560304	0.535714	0.661388	FALSE
k__Bacteria|p__Firmicutes|c__Bacilli|o__Lactobacillales|f__Streptococcaceae|g__Streptococcus|s__Streptococcus_australis	2.82904298044254e-05	17	0.915288	0.588048	0.871649	FALSE
k__Bacteria|p__Firmicutes|c__Bacilli|o__Lactobacillales|f__Streptococcaceae|g__Streptococcus|s__Streptococcus_canis	9.2536247256758e-06	4	0.565889	0.535714	0.664974	FALSE
k__Bacteria|p__Firmicutes|c__Bacilli|o__Lactobacillales|f__Streptococcaceae|g__Streptococcus|s__Streptococcus_cristatus	1.8251226831064e-06	3	0.521904	0.512232	0.620019	FALSE
k__Bacteria|p__Firmicutes|c__Bacilli|o__Lactobacillales|f__Streptococcaceae|g__Streptococcus|s__Streptococcus_downei	3.33610546109345e-06	11	0.421805	0.524313	0.554858	FALSE
k__Bacteria|p__Firmicutes|c__Bacilli|o__Lactobacillales|f__Streptococcaceae|g__Streptococcus|s__Streptococcus_dysgalactiae_group	1.7600877227721e-06	1	NA	NA	NA	FALSE
k__Bacteria|p__Firmicutes|c__Bacilli|o__Lactobacillales|f__Streptococcaceae|g__Streptococcus|s__Streptococcus_gordonii	1.42696371877245e-06	11	0.508643	0.52381	0.618825	FALSE
k__Bacteria|p__Firmicutes|c__Bacilli|o__Lactobacillales|f__Streptococcaceae|g__Streptococcus|s__Streptococcus_infantarius	1.51860085291795e-06	2	0.692483	0.519511	0.727541	FALSE
k__Bacteria|p__Firmicutes|c__Bacilli|o__Lactobacillales|f__Streptococcaceae|g__Streptococcus|s__Streptococcus_infantis	0.000562697	78	0.724448	0.583333	0.786593	FALSE
k__Bacteria|p__Firmicutes|c__Bacilli|o__Lactobacillales|f__Streptococcaceae|g__Streptococcus|s__Streptococcus_milleri	0.000119956	3	0.23906	0.519511	0.383252	FALSE
k__Bacteria|p__Firmicutes|c__Bacilli|o__Lactobacillales|f__Streptococcaceae|g__Streptococcus|s__Streptococcus_mitis	0.108316	311	0.851461	0.388759	0.696981	FALSE
k__Bacteria|p__Firmicutes|c__Bacilli|o__Lactobacillales|f__Streptococcaceae|g__Streptococcus|s__Streptococcus_oralis	0.0185734	290	0.810154	0.363636	0.654643	FALSE
k__Bacteria|p__Firmicutes|c__Bacilli|o__Lactobacillales|f__Streptococcaceae|g__Streptococcus|s__Streptococcus_parasanguinis	0.00422701	113	0.748399	0.196078	0.428357	FALSE
k__Bacteria|p__Firmicutes|c__Bacilli|o__Lactobacillales|f__Streptococcaceae|g__Streptococcus|s__Streptococcus_peroris	0.000317476	35	0.100336	0.529121	0.208949	FALSE
k__Bacteria|p__Firmicutes|c__Bacilli|o__Lactobacillales|f__Streptococcaceae|g__Streptococcus|s__Streptococcus_pneumoniae	0.00374052	102	0.649675	0.284314	0.496682	FALSE
k__Bacteria|p__Firmicutes|c__Bacilli|o__Lactobacillales|f__Streptococcaceae|g__Streptococcus|s__Streptococcus_pseudopneumoniae	0.00902401	161	0.743303	0.654762	0.837166	FALSE
k__Bacteria|p__Firmicutes|c__Bacilli|o__Lactobacillales|f__Streptococcaceae|g__Streptococcus|s__Streptococcus_pyogenes	1.11051695369338e-05	2	0.985729	0.52381	0.857632	FALSE
k__Bacteria|p__Firmicutes|c__Bacilli|o__Lactobacillales|f__Streptococcaceae|g__Streptococcus|s__Streptococcus_salivarius	0.00284066	164	0.772114	0.0652174	0.20085	FALSE
k__Bacteria|p__Firmicutes|c__Bacilli|o__Lactobacillales|f__Streptococcaceae|g__Streptococcus|s__Streptococcus_salivarius_CAG_79	9.72079577382674e-06	58	0.769813	0.559524	0.793522	FALSE
k__Bacteria|p__Firmicutes|c__Bacilli|o__Lactobacillales|f__Streptococcaceae|g__Streptococcus|s__Streptococcus_sanguinis	8.09801756604864e-06	47	0.482429	0.545455	0.614454	FALSE
k__Bacteria|p__Firmicutes|c__Bacilli|o__Lactobacillales|f__Streptococcaceae|g__Streptococcus|s__Streptococcus_sinensis	5.45423975681114e-05	16	0.533031	0.52381	0.635419	FALSE
k__Bacteria|p__Firmicutes|c__Bacilli|o__Lactobacillales|f__Streptococcaceae|g__Streptococcus|s__Streptococcus_sp_A12	4.82229243204396e-05	23	0.59174	0.52381	0.673019	FALSE
k__Bacteria|p__Firmicutes|c__Bacilli|o__Lactobacillales|f__Streptococcaceae|g__Streptococcus|s__Streptococcus_sp_F0442	4.28389202868838e-05	33	0.501413	0.519511	0.610898	FALSE
k__Bacteria|p__Firmicutes|c__Bacilli|o__Lactobacillales|f__Streptococcaceae|g__Streptococcus|s__Streptococcus_sp_HMSC034E03	7.47895988190204e-05	48	0.247755	0.52381	0.394772	FALSE
k__Bacteria|p__Firmicutes|c__Bacilli|o__Lactobacillales|f__Streptococcaceae|g__Streptococcus|s__Streptococcus_sp_HMSC067H01	3.57297163784651e-05	38	0.513112	0.545455	0.636277	FALSE
k__Bacteria|p__Firmicutes|c__Bacilli|o__Lactobacillales|f__Streptococcaceae|g__Streptococcus|s__Streptococcus_sp_HMSC070B10	0.000980965	91	0.825364	0.176471	0.426257	FALSE
k__Bacteria|p__Firmicutes|c__Bacilli|o__Lactobacillales|f__Streptococcaceae|g__Streptococcus|s__Streptococcus_sp_HMSC071D03	0.000598822	73	0.560696	0.235294	0.399149	FALSE
k__Bacteria|p__Firmicutes|c__Bacilli|o__Lactobacillales|f__Streptococcaceae|g__Streptococcus|s__Streptococcus_sp_HPH0090	0.000182858	25	0.736945	0.559524	0.777633	FALSE
k__Bacteria|p__Firmicutes|c__Bacilli|o__Lactobacillales|f__Streptococcaceae|g__Streptococcus|s__Streptococcus_sp_M334	0.00660844	127	0.586222	0.303922	0.485508	FALSE
k__Bacteria|p__Firmicutes|c__Bacilli|o__Lactobacillales|f__Streptococcaceae|g__Streptococcus|s__Streptococcus_sp_NLAE_zl_C503	0.000904249	40	0.446916	0.535714	0.581679	FALSE
k__Bacteria|p__Firmicutes|c__Bacilli|o__Lactobacillales|f__Streptococcaceae|g__Streptococcus|s__Streptococcus_sp_SK643	0.00049181	111	0.691047	0.0451369	0.139352	FALSE
k__Bacteria|p__Firmicutes|c__Bacilli|o__Lactobacillales|f__Streptococcaceae|g__Streptococcus|s__Streptococcus_sp_oral_taxon_058	0.00037715	39	0.608081	0.545455	0.697717	FALSE
k__Bacteria|p__Firmicutes|c__Bacilli|o__Lactobacillales|f__Streptococcaceae|g__Streptococcus|s__Streptococcus_thermophilus	0.000177938	131	0.773202	0.421569	0.691352	FALSE
k__Bacteria|p__Firmicutes|c__Bacilli|o__Lactobacillales|f__Streptococcaceae|g__Streptococcus|s__Streptococcus_troglodytae	2.90385068656841e-07	4	0.446298	0.512232	0.565976	FALSE
k__Bacteria|p__Firmicutes|c__Bacilli|o__Lactobacillales|f__Streptococcaceae|g__Streptococcus|s__Streptococcus_urinalis	1.84730606739665e-05	6	0.664247	0.512232	0.707064	FALSE
k__Bacteria|p__Firmicutes|c__Bacilli|o__Lactobacillales|f__Streptococcaceae|g__Streptococcus|s__Streptococcus_vestibularis	0.00845675	133	0.697139	0.581522	0.771429	FALSE
k__Bacteria|p__Firmicutes|c__Clostridia|o__Clostridiales|f__Clostridiaceae|g__Clostridium|s__Clostridium_baratii	2.6596955874484e-08	2	0.365105	0.545455	0.520515	FALSE
k__Bacteria|p__Firmicutes|c__Clostridia|o__Clostridiales|f__Clostridiaceae|g__Clostridium|s__Clostridium_neonatale	1.84986658997422e-05	12	0.527122	0.54215	0.643727	FALSE
k__Bacteria|p__Firmicutes|c__Clostridia|o__Clostridiales|f__Clostridiaceae|g__Clostridium|s__Clostridium_perfringens	0.000159403	11	0.362195	0.524313	0.505378	FALSE
k__Bacteria|p__Firmicutes|c__Clostridia|o__Clostridiales|f__Clostridiaceae|g__Clostridium|s__Clostridium_sp_7_2_43FAA	2.07699639819259e-06	7	0.840274	0.54215	0.813729	FALSE
k__Bacteria|p__Firmicutes|c__Clostridia|o__Clostridiales|f__Clostridiaceae|g__Clostridium|s__Clostridium_sp_CAG_253	5.49988049298893e-08	1	NA	NA	NA	FALSE
k__Bacteria|p__Firmicutes|c__Clostridia|o__Clostridiales|f__Clostridiales_Family_XIII_Incertae_Sedis|g__Clostridiales_Family_XIII_Incertae_Sedis_unclassified|s__Eubacterium_sulci	8.09150908375747e-08	3	0.773066	0.518291	0.767133	FALSE
k__Bacteria|p__Firmicutes|c__Clostridia|o__Clostridiales|f__Clostridiales_Family_XIII_Incertae_Sedis|g__Mogibacterium|s__Mogibacterium_diversum	3.75970783156637e-06	9	0.85452	0.548019	0.823569	FALSE
k__Bacteria|p__Firmicutes|c__Clostridia|o__Clostridiales|f__Clostridiales_Family_XIII_Incertae_Sedis|g__Mogibacterium|s__Mogibacterium_pumilum	1.29473092954121e-07	4	0.755855	0.524313	0.763113	FALSE
k__Bacteria|p__Firmicutes|c__Clostridia|o__Clostridiales|f__Clostridiales_Family_XIII_Incertae_Sedis|g__Mogibacterium|s__Mogibacterium_timidum	5.4406253584847e-07	1	NA	NA	NA	FALSE
k__Bacteria|p__Firmicutes|c__Clostridia|o__Clostridiales|f__Eubacteriaceae|g__Eubacterium|s__Eubacterium_eligens	3.27266923211374e-07	2	NA	NA	NA	FALSE
k__Bacteria|p__Firmicutes|c__Clostridia|o__Clostridiales|f__Eubacteriaceae|g__Eubacterium|s__Eubacterium_hallii	4.9937041276575e-07	2	0.598088	0.519511	0.673901	FALSE
k__Bacteria|p__Firmicutes|c__Clostridia|o__Clostridiales|f__Hungateiclostridiaceae|g__Mageeibacillus|s__Mageeibacillus_indolicus	2.31250911111559e-07	5	0.549063	0.530296	0.650425	FALSE
k__Bacteria|p__Firmicutes|c__Clostridia|o__Clostridiales|f__Lachnospiraceae|g__Anaerostipes|s__Anaerostipes_hadrus	3.28938979985814e-07	2	NA	NA	NA	FALSE
k__Bacteria|p__Firmicutes|c__Clostridia|o__Clostridiales|f__Lachnospiraceae|g__Blautia|s__Blautia_obeum	1.18624873378193e-08	1	NA	NA	NA	FALSE
k__Bacteria|p__Firmicutes|c__Clostridia|o__Clostridiales|f__Lachnospiraceae|g__Blautia|s__Blautia_wexlerae	1.86234260722397e-06	8	0.287134	0.524313	0.435607	FALSE
k__Bacteria|p__Firmicutes|c__Clostridia|o__Clostridiales|f__Lachnospiraceae|g__Blautia|s__Ruminococcus_gnavus	5.87523462887731e-09	1	NA	NA	NA	FALSE
k__Bacteria|p__Firmicutes|c__Clostridia|o__Clostridiales|f__Lachnospiraceae|g__Dorea|s__Dorea_longicatena	1.96270245043919e-07	1	NA	NA	NA	FALSE
k__Bacteria|p__Firmicutes|c__Clostridia|o__Clostridiales|f__Lachnospiraceae|g__Fusicatenibacter|s__Fusicatenibacter_saccharivorans	2.48190477370182e-07	5	0.40522	0.512232	0.533924	FALSE
k__Bacteria|p__Firmicutes|c__Clostridia|o__Clostridiales|f__Lachnospiraceae|g__Lachnoanaerobaculum|s__Lachnoanaerobaculum_saburreum	0.000164681	25	0.732133	0.538633	0.7613	FALSE
k__Bacteria|p__Firmicutes|c__Clostridia|o__Clostridiales|f__Lachnospiraceae|g__Lachnoanaerobaculum|s__Lachnoanaerobaculum_umeaense	1.35714889764129e-05	8	0.342698	0.548019	0.501881	FALSE
k__Bacteria|p__Firmicutes|c__Clostridia|o__Clostridiales|f__Lachnospiraceae|g__Lachnospiraceae_unclassified|s__Eubacterium_rectale	2.42026616274275e-06	2	0.630706	0.519511	0.693255	FALSE
k__Bacteria|p__Firmicutes|c__Clostridia|o__Clostridiales|f__Lachnospiraceae|g__Lachnospiraceae_unclassified|s__Lachnospiraceae_bacterium_oral_taxon_096	4.85219711542906e-06	3	0.149165	0.512232	0.272901	FALSE
k__Bacteria|p__Firmicutes|c__Clostridia|o__Clostridiales|f__Lachnospiraceae|g__Oribacterium|s__Oribacterium_asaccharolyticum	3.74541440587349e-06	6	0.605907	0.536242	0.690179	FALSE
k__Bacteria|p__Firmicutes|c__Clostridia|o__Clostridiales|f__Lachnospiraceae|g__Oribacterium|s__Oribacterium_parvum	5.30533049532041e-08	3	0.728515	0.518291	0.745336	FALSE
k__Bacteria|p__Firmicutes|c__Clostridia|o__Clostridiales|f__Lachnospiraceae|g__Oribacterium|s__Oribacterium_sinus	7.01018488651492e-06	11	0.93473	0.553851	0.858534	FALSE
k__Bacteria|p__Firmicutes|c__Clostridia|o__Clostridiales|f__Lachnospiraceae|g__Roseburia|s__Roseburia_faecis	1.28693533419827e-07	2	0.610094	0.519511	0.68113	FALSE
k__Bacteria|p__Firmicutes|c__Clostridia|o__Clostridiales|f__Lachnospiraceae|g__Roseburia|s__Roseburia_hominis	1.64052839373681e-08	2	0.745748	0.512232	0.749608	FALSE
k__Bacteria|p__Firmicutes|c__Clostridia|o__Clostridiales|f__Lachnospiraceae|g__Roseburia|s__Roseburia_intestinalis	6.88992744378633e-08	1	NA	NA	NA	FALSE
k__Bacteria|p__Firmicutes|c__Clostridia|o__Clostridiales|f__Lachnospiraceae|g__Roseburia|s__Roseburia_inulinivorans	1.33722584535417e-07	1	NA	NA	NA	FALSE
k__Bacteria|p__Firmicutes|c__Clostridia|o__Clostridiales|f__Lachnospiraceae|g__Stomatobaculum|s__Stomatobaculum_longum	2.7776359444065e-05	21	0.864445	0.610089	0.864821	FALSE
k__Bacteria|p__Firmicutes|c__Clostridia|o__Clostridiales|f__Peptostreptococcaceae|g__Peptostreptococcus|s__Peptostreptococcus_anaerobius	1.2412756766422e-06	13	0.35132	0.536242	0.502862	FALSE
k__Bacteria|p__Firmicutes|c__Clostridia|o__Clostridiales|f__Peptostreptococcaceae|g__Peptostreptococcus|s__Peptostreptococcus_sp_MV1	2.00260583536443e-07	3	0.48129	0.512232	0.591742	FALSE
k__Bacteria|p__Firmicutes|c__Clostridia|o__Clostridiales|f__Peptostreptococcaceae|g__Peptostreptococcus|s__Peptostreptococcus_stomatis	5.75452344439224e-05	3	0.934179	0.518291	0.835353	FALSE
k__Bacteria|p__Firmicutes|c__Clostridia|o__Clostridiales|f__Ruminococcaceae|g__Faecalibacterium|s__Faecalibacterium_prausnitzii	9.93800111626174e-07	4	0.640258	0.519511	0.698754	FALSE
k__Bacteria|p__Firmicutes|c__Clostridia|o__Clostridiales|f__Ruminococcaceae|g__Flavonifractor|s__Flavonifractor_plautii	7.14332188988389e-08	3	0.527845	0.518291	0.62818	FALSE
k__Bacteria|p__Firmicutes|c__Clostridia|o__Clostridiales|f__Ruminococcaceae|g__Gemmiger|s__Gemmiger_formicilis	3.66658699532595e-08	1	NA	NA	NA	FALSE
k__Bacteria|p__Firmicutes|c__Clostridia|o__Clostridiales|f__Ruminococcaceae|g__Ruminococcus|s__Ruminococcus_bicirculans	2.7715084052905e-07	1	NA	NA	NA	FALSE
k__Bacteria|p__Firmicutes|c__Clostridia|o__Clostridiales|f__Ruminococcaceae|g__Ruminococcus|s__Ruminococcus_bromii	2.97069328445989e-06	5	0.4758	0.512232	0.587788	FALSE
k__Bacteria|p__Firmicutes|c__Clostridia|o__Thermoanaerobacterales|f__Thermoanaerobacterales_Family_III_Incertae_Sedis|g__Thermoanaerobacterium|s__Thermoanaerobacterium_thermosaccharolyticum	2.47247808264298e-08	1	NA	NA	NA	FALSE
k__Bacteria|p__Firmicutes|c__Erysipelotrichia|o__Erysipelotrichales|f__Erysipelotrichaceae|g__Bulleidia|s__Bulleidia_extructa	9.02226397365041e-05	8	0.457493	0.54215	0.593834	FALSE
k__Bacteria|p__Firmicutes|c__Erysipelotrichia|o__Erysipelotrichales|f__Erysipelotrichaceae|g__Erysipelatoclostridium|s__Clostridium_innocuum	1.12763786264493e-06	6	0.755768	0.524313	0.76307	FALSE
k__Bacteria|p__Firmicutes|c__Erysipelotrichia|o__Erysipelotrichales|f__Erysipelotrichaceae|g__Solobacterium|s__Solobacterium_moorei	3.07527063386274e-05	14	0.779726	0.576801	0.809126	FALSE
k__Bacteria|p__Firmicutes|c__Firmicutes_unclassified|o__Firmicutes_unclassified|f__Firmicutes_unclassified|g__Firmicutes_unclassified|s__Firmicutes_bacterium_CAG_83	2.04897508562333e-08	1	NA	NA	NA	FALSE
k__Bacteria|p__Firmicutes|c__Negativicutes|o__Selenomonadales|f__Selenomonadaceae|g__Megamonas|s__Megamonas_hypermegale	1.52916984927824e-07	1	NA	NA	NA	FALSE
k__Bacteria|p__Firmicutes|c__Negativicutes|o__Selenomonadales|f__Selenomonadaceae|g__Selenomonas|s__Selenomonas_flueggei	7.40476290375496e-07	5	0.629368	0.530296	0.699997	FALSE
k__Bacteria|p__Firmicutes|c__Negativicutes|o__Selenomonadales|f__Selenomonadaceae|g__Selenomonas|s__Selenomonas_infelix	4.51826074803476e-08	2	0.491926	0.512232	0.599311	FALSE
k__Bacteria|p__Firmicutes|c__Negativicutes|o__Selenomonadales|f__Selenomonadaceae|g__Selenomonas|s__Selenomonas_noxia	1.46610294243245e-08	1	NA	NA	NA	FALSE
k__Bacteria|p__Firmicutes|c__Negativicutes|o__Selenomonadales|f__Selenomonadaceae|g__Selenomonas|s__Selenomonas_sp_oral_taxon_892	5.31402899488168e-07	1	NA	NA	NA	FALSE
k__Bacteria|p__Firmicutes|c__Negativicutes|o__Selenomonadales|f__Selenomonadaceae|g__Selenomonas|s__Selenomonas_sputigena	6.24314967108471e-08	1	NA	NA	NA	FALSE
k__Bacteria|p__Firmicutes|c__Negativicutes|o__Veillonellales|f__Veillonellaceae|g__Dialister|s__Dialister_invisus	1.41271440114029e-07	1	NA	NA	NA	FALSE
k__Bacteria|p__Firmicutes|c__Negativicutes|o__Veillonellales|f__Veillonellaceae|g__Dialister|s__Dialister_micraerophilus	8.71923705529153e-06	21	0.752307	0.557368	0.783752	FALSE
k__Bacteria|p__Firmicutes|c__Negativicutes|o__Veillonellales|f__Veillonellaceae|g__Dialister|s__Dialister_pneumosintes	1.08947015753721e-05	1	NA	NA	NA	FALSE
k__Bacteria|p__Firmicutes|c__Negativicutes|o__Veillonellales|f__Veillonellaceae|g__Megasphaera|s__Megasphaera_micronuciformis	2.4514819865719e-05	18	0.857829	0.593615	0.85288	FALSE
k__Bacteria|p__Firmicutes|c__Negativicutes|o__Veillonellales|f__Veillonellaceae|g__Negativicoccus|s__Negativicoccus_succinicivorans	3.19787587947297e-07	1	NA	NA	NA	FALSE
k__Bacteria|p__Firmicutes|c__Negativicutes|o__Veillonellales|f__Veillonellaceae|g__Veillonella|s__Veillonella_atypica	0.00231437	93	0.570915	0.583333	0.699208	FALSE
k__Bacteria|p__Firmicutes|c__Negativicutes|o__Veillonellales|f__Veillonellaceae|g__Veillonella|s__Veillonella_dispar	0.00111232	90	0.748743	0.535714	0.767534	FALSE
k__Bacteria|p__Firmicutes|c__Negativicutes|o__Veillonellales|f__Veillonellaceae|g__Veillonella|s__Veillonella_infantium	0.000660299	73	0.720833	0.52381	0.745332	FALSE
k__Bacteria|p__Firmicutes|c__Negativicutes|o__Veillonellales|f__Veillonellaceae|g__Veillonella|s__Veillonella_parvula	0.00210442	78	0.616499	0.156863	0.322618	FALSE
k__Bacteria|p__Firmicutes|c__Negativicutes|o__Veillonellales|f__Veillonellaceae|g__Veillonella|s__Veillonella_rodentium	9.98173847059404e-06	5	0.583623	0.518291	0.664175	FALSE
k__Bacteria|p__Firmicutes|c__Negativicutes|o__Veillonellales|f__Veillonellaceae|g__Veillonella|s__Veillonella_rogosae	0.000110035	56	0.513728	0.52381	0.622335	FALSE
k__Bacteria|p__Firmicutes|c__Negativicutes|o__Veillonellales|f__Veillonellaceae|g__Veillonella|s__Veillonella_sp_T11011_6	0.000327462	60	0.615738	0.535714	0.695703	FALSE
k__Bacteria|p__Firmicutes|c__Negativicutes|o__Veillonellales|f__Veillonellaceae|g__Veillonella|s__Veillonella_tobetsuensis	0.000237885	14	0.673518	0.54215	0.733017	FALSE
k__Bacteria|p__Firmicutes|c__Tissierellia|o__Tissierellales|f__Peptoniphilaceae|g__Anaerococcus|s__Anaerococcus_hydrogenalis	1.81300486081591e-08	1	NA	NA	NA	FALSE
k__Bacteria|p__Firmicutes|c__Tissierellia|o__Tissierellales|f__Peptoniphilaceae|g__Anaerococcus|s__Anaerococcus_lactolyticus	6.55882654627205e-07	2	0.769531	0.519511	0.766314	FALSE
k__Bacteria|p__Firmicutes|c__Tissierellia|o__Tissierellales|f__Peptoniphilaceae|g__Anaerococcus|s__Anaerococcus_nagyae	9.66672250776763e-07	6	0.411581	0.519511	0.543664	FALSE
k__Bacteria|p__Firmicutes|c__Tissierellia|o__Tissierellales|f__Peptoniphilaceae|g__Anaerococcus|s__Anaerococcus_octavius	2.50134601843303e-06	16	0.348003	0.529121	0.495708	FALSE
k__Bacteria|p__Firmicutes|c__Tissierellia|o__Tissierellales|f__Peptoniphilaceae|g__Anaerococcus|s__Anaerococcus_prevotii	4.83467962884242e-08	1	NA	NA	NA	FALSE
k__Bacteria|p__Firmicutes|c__Tissierellia|o__Tissierellales|f__Peptoniphilaceae|g__Anaerococcus|s__Anaerococcus_tetradius	2.10172837647137e-05	21	0.460295	0.535714	0.591819	FALSE
k__Bacteria|p__Firmicutes|c__Tissierellia|o__Tissierellales|f__Peptoniphilaceae|g__Anaerococcus|s__Anaerococcus_vaginalis	5.72255397443536e-08	3	0.559328	0.519511	0.649697	FALSE
k__Bacteria|p__Firmicutes|c__Tissierellia|o__Tissierellales|f__Peptoniphilaceae|g__Finegoldia|s__Finegoldia_magna	1.01995877634899e-05	53	0.729365	0.559524	0.773854	FALSE
k__Bacteria|p__Firmicutes|c__Tissierellia|o__Tissierellales|f__Peptoniphilaceae|g__Parvimonas|s__Parvimonas_micra	0.000962239	3	0.604768	0.545455	0.695718	FALSE
k__Bacteria|p__Firmicutes|c__Tissierellia|o__Tissierellales|f__Peptoniphilaceae|g__Parvimonas|s__Parvimonas_sp_KA00067	1.60656216706706e-07	4	0.620671	0.524313	0.690755	FALSE
k__Bacteria|p__Firmicutes|c__Tissierellia|o__Tissierellales|f__Peptoniphilaceae|g__Parvimonas|s__Parvimonas_sp_oral_taxon_110	2.51144829173644e-06	2	NA	NA	NA	FALSE
k__Bacteria|p__Firmicutes|c__Tissierellia|o__Tissierellales|f__Peptoniphilaceae|g__Parvimonas|s__Parvimonas_sp_oral_taxon_393	5.55994388398072e-06	3	0.63671	0.545455	0.714589	FALSE
k__Bacteria|p__Firmicutes|c__Tissierellia|o__Tissierellales|f__Peptoniphilaceae|g__Peptoniphilus|s__Peptoniphilus_duerdenii	7.94384922241943e-08	3	0.784605	0.512232	0.768253	FALSE
k__Bacteria|p__Firmicutes|c__Tissierellia|o__Tissierellales|f__Peptoniphilaceae|g__Peptoniphilus|s__Peptoniphilus_harei	1.54843175282846e-06	12	0.350082	0.524313	0.494721	FALSE
k__Bacteria|p__Firmicutes|c__Tissierellia|o__Tissierellales|f__Peptoniphilaceae|g__Peptoniphilus|s__Peptoniphilus_lacrimalis	1.94123493785514e-08	1	NA	NA	NA	FALSE
k__Bacteria|p__Firmicutes|c__Tissierellia|o__Tissierellales|f__Peptoniphilaceae|g__Peptoniphilus|s__Peptoniphilus_sp_DNF00840	1.73003829662678e-08	1	NA	NA	NA	FALSE
k__Bacteria|p__Firmicutes|c__Tissierellia|o__Tissierellia_unclassified|f__Tissierellia_unclassified|g__Tissierellia_unclassified|s__Tissierellia_bacterium_KA00581	7.45304969262118e-08	1	NA	NA	NA	FALSE
k__Bacteria|p__Fusobacteria|c__Fusobacteriia|o__Fusobacteriales|f__Fusobacteriaceae|g__Fusobacterium|s__Fusobacterium_hwasookii	0.000180661	9	0.276587	0.548019	0.437547	FALSE
k__Bacteria|p__Fusobacteria|c__Fusobacteriia|o__Fusobacteriales|f__Fusobacteriaceae|g__Fusobacterium|s__Fusobacterium_nucleatum	0.00165295	21	0.649687	0.519511	0.70411	FALSE
k__Bacteria|p__Fusobacteria|c__Fusobacteriia|o__Fusobacteriales|f__Fusobacteriaceae|g__Fusobacterium|s__Fusobacterium_periodonticum	0.00139946	50	0.621517	0.545455	0.705725	FALSE
k__Bacteria|p__Fusobacteria|c__Fusobacteriia|o__Fusobacteriales|f__Fusobacteriaceae|g__Fusobacterium|s__Fusobacterium_sp_oral_taxon_370	2.16709921275355e-05	18	0.557599	0.519511	0.648585	FALSE
k__Bacteria|p__Fusobacteria|c__Fusobacteriia|o__Fusobacteriales|f__Leptotrichiaceae|g__Leptotrichia|s__Leptotrichia_buccalis	4.64902089646699e-07	5	0.325359	0.524313	0.472276	FALSE
k__Bacteria|p__Fusobacteria|c__Fusobacteriia|o__Fusobacteriales|f__Leptotrichiaceae|g__Leptotrichia|s__Leptotrichia_goodfellowii	1.21448066816912e-05	2	NA	NA	NA	FALSE
k__Bacteria|p__Fusobacteria|c__Fusobacteriia|o__Fusobacteriales|f__Leptotrichiaceae|g__Leptotrichia|s__Leptotrichia_hofstadii	1.93822891889776e-06	6	0.864548	0.536242	0.81999	FALSE
k__Bacteria|p__Fusobacteria|c__Fusobacteriia|o__Fusobacteriales|f__Leptotrichiaceae|g__Leptotrichia|s__Leptotrichia_sp_oral_taxon_212	1.34269488856735e-06	5	0.453243	0.530296	0.583011	FALSE
k__Bacteria|p__Fusobacteria|c__Fusobacteriia|o__Fusobacteriales|f__Leptotrichiaceae|g__Leptotrichia|s__Leptotrichia_sp_oral_taxon_215	2.55752513570872e-05	6	0.394391	0.536242	0.540054	FALSE
k__Bacteria|p__Fusobacteria|c__Fusobacteriia|o__Fusobacteriales|f__Leptotrichiaceae|g__Leptotrichia|s__Leptotrichia_sp_oral_taxon_225	5.9802704106226e-07	5	0.887001	0.530296	0.825142	FALSE
k__Bacteria|p__Fusobacteria|c__Fusobacteriia|o__Fusobacteriales|f__Leptotrichiaceae|g__Leptotrichia|s__Leptotrichia_sp_oral_taxon_498	6.70843582074405e-06	7	0.553241	0.54215	0.661119	FALSE
k__Bacteria|p__Fusobacteria|c__Fusobacteriia|o__Fusobacteriales|f__Leptotrichiaceae|g__Leptotrichia|s__Leptotrichia_sp_oral_taxon_847	1.35088684564368e-07	2	0.594205	0.512232	0.666422	FALSE
k__Bacteria|p__Fusobacteria|c__Fusobacteriia|o__Fusobacteriales|f__Leptotrichiaceae|g__Leptotrichia|s__Leptotrichia_sp_oral_taxon_879	2.69770557621568e-07	4	0.211048	0.524313	0.354244	FALSE
k__Bacteria|p__Fusobacteria|c__Fusobacteriia|o__Fusobacteriales|f__Leptotrichiaceae|g__Leptotrichia|s__Leptotrichia_wadei	1.90576920685143e-05	17	0.628326	0.599144	0.744238	FALSE
k__Bacteria|p__Fusobacteria|c__Fusobacteriia|o__Fusobacteriales|f__Leptotrichiaceae|g__Sneathia|s__Sneathia_amnii	0.00055883	35	0.45593	0.548049	0.596396	FALSE
k__Bacteria|p__Planctomycetes|c__Planctomycetia|o__Planctomycetales|f__Gemmataceae|g__Gemmata|s__Gemmata_obscuriglobus	9.53818255722978e-08	3	0.252619	0.519511	0.397749	FALSE
k__Bacteria|p__Planctomycetes|c__Planctomycetia|o__Planctomycetales|f__Isosphaeraceae|g__Singulisphaera|s__Singulisphaera_acidiphila	7.93411061907413e-08	1	NA	NA	NA	FALSE
k__Bacteria|p__Proteobacteria|c__Alphaproteobacteria|o__Caulobacterales|f__Caulobacteraceae|g__Brevundimonas|s__Brevundimonas_diminuta	3.56673238544445e-08	2	0.641464	0.512232	0.694279	FALSE
k__Bacteria|p__Proteobacteria|c__Alphaproteobacteria|o__Caulobacterales|f__Caulobacteraceae|g__Brevundimonas|s__Brevundimonas_sp_SH203	4.30041818807186e-08	1	NA	NA	NA	FALSE
k__Bacteria|p__Proteobacteria|c__Alphaproteobacteria|o__Caulobacterales|f__Caulobacteraceae|g__Brevundimonas|s__Brevundimonas_vesicularis	1.44033598882268e-06	5	0.66041	0.518291	0.709252	FALSE
k__Bacteria|p__Proteobacteria|c__Alphaproteobacteria|o__Rhizobiales|f__Bradyrhizobiaceae|g__Bosea|s__Bosea_vaviloviae	6.66230514649719e-07	5	0.893841	0.512232	0.815532	FALSE
k__Bacteria|p__Proteobacteria|c__Alphaproteobacteria|o__Rhizobiales|f__Bradyrhizobiaceae|g__Bradyrhizobium|s__Bradyrhizobium_elkanii	3.35973928402997e-09	1	NA	NA	NA	FALSE
k__Bacteria|p__Proteobacteria|c__Alphaproteobacteria|o__Rhizobiales|f__Bradyrhizobiaceae|g__Bradyrhizobium|s__Bradyrhizobium_sp_DOA9	6.62724673888377e-08	10	0.224505	0.529121	0.37186	FALSE
k__Bacteria|p__Proteobacteria|c__Alphaproteobacteria|o__Rhizobiales|f__Brucellaceae|g__Ochrobactrum|s__Ochrobactrum_anthropi	9.42496777770538e-08	5	0.685545	0.518291	0.722974	FALSE
k__Bacteria|p__Proteobacteria|c__Alphaproteobacteria|o__Rhizobiales|f__Brucellaceae|g__Ochrobactrum|s__Ochrobactrum_haematophilum	9.59864309940286e-08	2	0.0829441	0.519511	0.178586	FALSE
k__Bacteria|p__Proteobacteria|c__Alphaproteobacteria|o__Rhizobiales|f__Brucellaceae|g__Ochrobactrum|s__Ochrobactrum_lupini	1.85629562075044e-08	1	NA	NA	NA	FALSE
k__Bacteria|p__Proteobacteria|c__Alphaproteobacteria|o__Rhizobiales|f__Brucellaceae|g__Ochrobactrum|s__Ochrobactrum_pituitosum	1.91817214144213e-08	1	NA	NA	NA	FALSE
k__Bacteria|p__Proteobacteria|c__Alphaproteobacteria|o__Rhizobiales|f__Brucellaceae|g__Ochrobactrum|s__Ochrobactrum_thiophenivorans	1.43553528004701e-07	1	NA	NA	NA	FALSE
k__Bacteria|p__Proteobacteria|c__Alphaproteobacteria|o__Rhizobiales|f__Methylobacteriaceae|g__Methylobacterium|s__Methylobacterium_phyllosphaerae	4.34872823390992e-08	3	NA	NA	NA	FALSE
k__Bacteria|p__Proteobacteria|c__Alphaproteobacteria|o__Rhizobiales|f__Methylobacteriaceae|g__Methylobacterium|s__Methylobacterium_sp_Leaf104	2.88808732694422e-08	1	NA	NA	NA	FALSE
k__Bacteria|p__Proteobacteria|c__Alphaproteobacteria|o__Rhizobiales|f__Methylobacteriaceae|g__Methylobacterium|s__Methylobacterium_sp_Leaf99	1.37471827061977e-07	1	NA	NA	NA	FALSE
k__Bacteria|p__Proteobacteria|c__Alphaproteobacteria|o__Rhizobiales|f__Methylobacteriaceae|g__Methylorubrum|s__Methylorubrum_extorquens	8.24566435085404e-06	37	0.670674	0.559524	0.743064	FALSE
k__Bacteria|p__Proteobacteria|c__Alphaproteobacteria|o__Rhizobiales|f__Methylobacteriaceae|g__Methylorubrum|s__Methylorubrum_populi	7.16420179088495e-07	35	0.595944	0.547619	0.691792	FALSE
k__Bacteria|p__Proteobacteria|c__Alphaproteobacteria|o__Rhizobiales|f__Rhizobiaceae|g__Agrobacterium|s__Agrobacterium_deltaense	6.82607808386822e-08	2	0.668833	0.512232	0.709588	FALSE
k__Bacteria|p__Proteobacteria|c__Alphaproteobacteria|o__Rhizobiales|f__Rhizobiaceae|g__Agrobacterium|s__Agrobacterium_salinitolerans	2.13661490588572e-07	1	NA	NA	NA	FALSE
k__Bacteria|p__Proteobacteria|c__Alphaproteobacteria|o__Rhizobiales|f__Rhizobiaceae|g__Rhizobium|s__Rhizobium_freirei	1.46613866460243e-07	13	0.682783	0.52381	0.725384	FALSE
k__Bacteria|p__Proteobacteria|c__Alphaproteobacteria|o__Rhizobiales|f__Rhizobiaceae|g__Rhizobium|s__Rhizobium_pusense	1.84686261814639e-06	7	0.481758	0.524313	0.600153	FALSE
k__Bacteria|p__Proteobacteria|c__Alphaproteobacteria|o__Rhizobiales|f__Rhizobiaceae|g__Rhizobium|s__Rhizobium_tropici	2.42910226810672e-07	4	0.921342	0.524313	0.83455	FALSE
k__Bacteria|p__Proteobacteria|c__Alphaproteobacteria|o__Rhizobiales|f__Xanthobacteraceae|g__Starkeya|s__Starkeya_novella	2.06349431563354e-07	4	NA	NA	NA	FALSE
k__Bacteria|p__Proteobacteria|c__Alphaproteobacteria|o__Rhodobacterales|f__Rhodobacteraceae|g__Haematobacter|s__Haematobacter_massiliensis	6.38841498641981e-08	3	NA	NA	NA	FALSE
k__Bacteria|p__Proteobacteria|c__Alphaproteobacteria|o__Rhodobacterales|f__Rhodobacteraceae|g__Paracoccus|s__Paracoccus_chinensis	4.63179220518611e-07	1	NA	NA	NA	FALSE
k__Bacteria|p__Proteobacteria|c__Alphaproteobacteria|o__Rhodobacterales|f__Rhodobacteraceae|g__Paracoccus|s__Paracoccus_contaminans	3.58471347731969e-06	45	0.242567	0.547619	0.40098	FALSE
k__Bacteria|p__Proteobacteria|c__Alphaproteobacteria|o__Rhodobacterales|f__Rhodobacteraceae|g__Paracoccus|s__Paracoccus_mutanolyticus	1.38605176951942e-06	1	NA	NA	NA	FALSE
k__Bacteria|p__Proteobacteria|c__Alphaproteobacteria|o__Rhodobacterales|f__Rhodobacteraceae|g__Paracoccus|s__Paracoccus_sanguinis	1.48524186869944e-07	5	0.747269	0.512232	0.750357	FALSE
k__Bacteria|p__Proteobacteria|c__Alphaproteobacteria|o__Rhodobacterales|f__Rhodobacteraceae|g__Paracoccus|s__Paracoccus_sp_WN007	4.38440911664632e-08	2	NA	NA	NA	FALSE
k__Bacteria|p__Proteobacteria|c__Alphaproteobacteria|o__Rhodobacterales|f__Rhodobacteraceae|g__Paracoccus|s__Paracoccus_yeei	2.22997872129045e-06	3	0.52793	0.512232	0.624073	FALSE
k__Bacteria|p__Proteobacteria|c__Alphaproteobacteria|o__Rhodospirillales|f__Acetobacteraceae|g__Roseomonas|s__Roseomonas_gilardii	7.11519724151169e-07	5	0.455671	0.519511	0.577813	FALSE
k__Bacteria|p__Proteobacteria|c__Alphaproteobacteria|o__Rhodospirillales|f__Rhodospirillaceae|g__Skermanella|s__Skermanella_aerolata	6.64596587773064e-08	1	NA	NA	NA	FALSE
k__Bacteria|p__Proteobacteria|c__Alphaproteobacteria|o__Rhodospirillales|f__Rhodospirillales_unclassified|g__Enhydrobacter|s__Enhydrobacter_aerosaccus	0.000477404	224	0.32056	0.119565	0.163337	FALSE
k__Bacteria|p__Proteobacteria|c__Alphaproteobacteria|o__Sphingomonadales|f__Sphingomonadaceae|g__Novosphingobium|s__Novosphingobium_resinovorum	3.99638950692259e-08	1	NA	NA	NA	FALSE
k__Bacteria|p__Proteobacteria|c__Alphaproteobacteria|o__Sphingomonadales|f__Sphingomonadaceae|g__Sphingomonas|s__Sphingomonas_ginsenosidimutans	1.86134854856139e-07	2	0.345634	0.512232	0.483572	FALSE
k__Bacteria|p__Proteobacteria|c__Alphaproteobacteria|o__Sphingomonadales|f__Sphingomonadaceae|g__Sphingomonas|s__Sphingomonas_hankookensis	2.90819647250903e-08	1	NA	NA	NA	FALSE
k__Bacteria|p__Proteobacteria|c__Alphaproteobacteria|o__Sphingomonadales|f__Sphingomonadaceae|g__Sphingomonas|s__Sphingomonas_melonis	1.59922590044309e-07	7	0.680865	0.524313	0.724703	FALSE
k__Bacteria|p__Proteobacteria|c__Alphaproteobacteria|o__Sphingomonadales|f__Sphingomonadaceae|g__Sphingomonas|s__Sphingomonas_paucimobilis	1.16406075671147e-07	3	NA	NA	NA	FALSE
k__Bacteria|p__Proteobacteria|c__Alphaproteobacteria|o__Sphingomonadales|f__Sphingomonadaceae|g__Sphingomonas|s__Sphingomonas_sp_OV641	2.78577999414753e-07	5	0.542625	0.518291	0.638003	FALSE
k__Bacteria|p__Proteobacteria|c__Betaproteobacteria|o__Burkholderiales|f__Alcaligenaceae|g__Achromobacter|s__Achromobacter_denitrificans	1.31637317679489e-07	2	0.218102	0.512232	0.356581	FALSE
k__Bacteria|p__Proteobacteria|c__Betaproteobacteria|o__Burkholderiales|f__Alcaligenaceae|g__Achromobacter|s__Achromobacter_xylosoxidans	1.64634031680876e-07	7	0.736099	0.524313	0.753389	FALSE
k__Bacteria|p__Proteobacteria|c__Betaproteobacteria|o__Burkholderiales|f__Burkholderiaceae|g__Burkholderia|s__Burkholderia_contaminans	1.02643804986857e-07	1	NA	NA	NA	FALSE
k__Bacteria|p__Proteobacteria|c__Betaproteobacteria|o__Burkholderiales|f__Burkholderiaceae|g__Burkholderia|s__Burkholderia_lata	2.84756718694274e-08	2	NA	NA	NA	FALSE
k__Bacteria|p__Proteobacteria|c__Betaproteobacteria|o__Burkholderiales|f__Burkholderiaceae|g__Cupriavidus|s__Cupriavidus_sp	4.7854117668735e-08	1	NA	NA	NA	FALSE
k__Bacteria|p__Proteobacteria|c__Betaproteobacteria|o__Burkholderiales|f__Burkholderiaceae|g__Lautropia|s__Lautropia_mirabilis	4.05302842706443e-07	16	0.541757	0.518291	0.637432	FALSE
k__Bacteria|p__Proteobacteria|c__Betaproteobacteria|o__Burkholderiales|f__Burkholderiaceae|g__Ralstonia|s__Ralstonia_insidiosa	6.48872219079375e-05	173	0.552458	0.318182	0.481381	FALSE
k__Bacteria|p__Proteobacteria|c__Betaproteobacteria|o__Burkholderiales|f__Burkholderiaceae|g__Ralstonia|s__Ralstonia_mannitolilytica	5.16124037953288e-09	1	NA	NA	NA	FALSE
k__Bacteria|p__Proteobacteria|c__Betaproteobacteria|o__Burkholderiales|f__Burkholderiaceae|g__Ralstonia|s__Ralstonia_pickettii	3.21519210355762e-06	67	0.30003	0.559524	0.467452	FALSE
k__Bacteria|p__Proteobacteria|c__Betaproteobacteria|o__Burkholderiales|f__Burkholderiaceae|g__Ralstonia|s__Ralstonia_sp_MD27	1.32912002474174e-07	10	0.829717	0.536242	0.805251	FALSE
k__Bacteria|p__Proteobacteria|c__Betaproteobacteria|o__Burkholderiales|f__Burkholderiales_unclassified|g__Tepidimonas|s__Tepidimonas_fonticaldi	2.19862861469171e-06	36	0.0788892	0.545455	0.178398	FALSE
k__Bacteria|p__Proteobacteria|c__Betaproteobacteria|o__Burkholderiales|f__Comamonadaceae|g__Acidovorax|s__Acidovorax_temperans	1.79091807729197e-08	1	NA	NA	NA	FALSE
k__Bacteria|p__Proteobacteria|c__Betaproteobacteria|o__Burkholderiales|f__Comamonadaceae|g__Comamonas|s__Comamonas_sp_JNW	1.6056350407747e-07	3	0.474928	0.512232	0.587157	FALSE
k__Bacteria|p__Proteobacteria|c__Betaproteobacteria|o__Burkholderiales|f__Comamonadaceae|g__Delftia|s__Delftia_acidovorans	8.10663085168552e-07	34	0.542859	0.559524	0.665675	FALSE
k__Bacteria|p__Proteobacteria|c__Betaproteobacteria|o__Burkholderiales|f__Comamonadaceae|g__Delftia|s__Delftia_lacustris	7.24774522966014e-09	1	NA	NA	NA	FALSE
k__Bacteria|p__Proteobacteria|c__Betaproteobacteria|o__Burkholderiales|f__Comamonadaceae|g__Delftia|s__Delftia_tsuruhatensis	5.58498037083484e-08	5	0.681363	0.545455	0.739513	FALSE
k__Bacteria|p__Proteobacteria|c__Betaproteobacteria|o__Burkholderiales|f__Comamonadaceae|g__Variovorax|s__Variovorax_paradoxus	7.66822218772052e-09	1	NA	NA	NA	FALSE
k__Bacteria|p__Proteobacteria|c__Betaproteobacteria|o__Neisseriales|f__Neisseriaceae|g__Kingella|s__Kingella_denitrificans	5.49239945213599e-07	1	NA	NA	NA	FALSE
k__Bacteria|p__Proteobacteria|c__Betaproteobacteria|o__Neisseriales|f__Neisseriaceae|g__Kingella|s__Kingella_oralis	9.68404019906909e-07	3	NA	NA	NA	FALSE
k__Bacteria|p__Proteobacteria|c__Betaproteobacteria|o__Neisseriales|f__Neisseriaceae|g__Morococcus|s__Morococcus_cerebrosus	1.70342232283253e-07	1	NA	NA	NA	FALSE
k__Bacteria|p__Proteobacteria|c__Betaproteobacteria|o__Neisseriales|f__Neisseriaceae|g__Neisseria|s__Neisseria_bacilliformis	1.16245559845197e-07	4	0.698943	0.512232	0.725767	FALSE
k__Bacteria|p__Proteobacteria|c__Betaproteobacteria|o__Neisseriales|f__Neisseriaceae|g__Neisseria|s__Neisseria_cinerea	1.09658378402077e-05	11	0.827485	0.559646	0.819599	FALSE
k__Bacteria|p__Proteobacteria|c__Betaproteobacteria|o__Neisseriales|f__Neisseriaceae|g__Neisseria|s__Neisseria_elongata	8.45128117395141e-08	2	0.763841	0.519511	0.763593	FALSE
k__Bacteria|p__Proteobacteria|c__Betaproteobacteria|o__Neisseriales|f__Neisseriaceae|g__Neisseria|s__Neisseria_flavescens	0.00397895	70	0.606992	0.571429	0.714119	FALSE
k__Bacteria|p__Proteobacteria|c__Betaproteobacteria|o__Neisseriales|f__Neisseriaceae|g__Neisseria|s__Neisseria_gonorrhoeae	3.29125198390039e-05	7	0.748218	0.536242	0.767638	FALSE
k__Bacteria|p__Proteobacteria|c__Betaproteobacteria|o__Neisseriales|f__Neisseriaceae|g__Neisseria|s__Neisseria_lactamica	5.51520589709082e-06	8	0.335279	0.519511	0.47859	FALSE
k__Bacteria|p__Proteobacteria|c__Betaproteobacteria|o__Neisseriales|f__Neisseriaceae|g__Neisseria|s__Neisseria_macacae	2.73172401601501e-06	18	0.668956	0.548049	0.734498	FALSE
k__Bacteria|p__Proteobacteria|c__Betaproteobacteria|o__Neisseriales|f__Neisseriaceae|g__Neisseria|s__Neisseria_meningitidis	2.62068064200089e-07	3	0.322576	0.512232	0.46272	FALSE
k__Bacteria|p__Proteobacteria|c__Betaproteobacteria|o__Neisseriales|f__Neisseriaceae|g__Neisseria|s__Neisseria_mucosa	9.68619530367717e-07	6	0.787921	0.518291	0.774101	FALSE
k__Bacteria|p__Proteobacteria|c__Betaproteobacteria|o__Neisseriales|f__Neisseriaceae|g__Neisseria|s__Neisseria_perflava	1.10836651955234e-06	6	0.571638	0.524313	0.660851	FALSE
k__Bacteria|p__Proteobacteria|c__Betaproteobacteria|o__Neisseriales|f__Neisseriaceae|g__Neisseria|s__Neisseria_polysaccharea	2.97547890754679e-06	13	0.799483	0.519511	0.780282	FALSE
k__Bacteria|p__Proteobacteria|c__Betaproteobacteria|o__Neisseriales|f__Neisseriaceae|g__Neisseria|s__Neisseria_sicca	9.33175101255219e-07	7	0.84156	0.530296	0.806339	FALSE
k__Bacteria|p__Proteobacteria|c__Betaproteobacteria|o__Neisseriales|f__Neisseriaceae|g__Neisseria|s__Neisseria_sp_HMSC064E01	1.84981017870095e-07	1	NA	NA	NA	FALSE
k__Bacteria|p__Proteobacteria|c__Betaproteobacteria|o__Neisseriales|f__Neisseriaceae|g__Neisseria|s__Neisseria_subflava	0.000239862	54	0.497113	0.590909	0.653599	FALSE
k__Bacteria|p__Proteobacteria|c__Betaproteobacteria|o__Neisseriales|f__Neisseriaceae|g__Prolinoborus|s__Prolinoborus_fasciculus	1.16461451980922e-05	93	0.221235	0.571429	0.387875	FALSE
k__Bacteria|p__Proteobacteria|c__Betaproteobacteria|o__Rhodocyclales|f__Zoogloeaceae|g__Zoogloeaceae_unclassified|s__Zoogloeaceae_bacteirum_Par_f_2	2.20568728521935e-08	1	NA	NA	NA	FALSE
k__Bacteria|p__Proteobacteria|c__Deltaproteobacteria|o__Myxococcales|f__Nannocystaceae|g__Nannocystis|s__Nannocystis_exedens	4.80266359979497e-08	1	NA	NA	NA	FALSE
k__Bacteria|p__Proteobacteria|c__Epsilonproteobacteria|o__Campylobacterales|f__Campylobacteraceae|g__Campylobacter|s__Campylobacter_concisus	3.35627818159267e-05	9	0.840234	0.548019	0.817564	FALSE
k__Bacteria|p__Proteobacteria|c__Epsilonproteobacteria|o__Campylobacterales|f__Campylobacteraceae|g__Campylobacter|s__Campylobacter_mucosalis	8.29765324782189e-08	1	NA	NA	NA	FALSE
k__Bacteria|p__Proteobacteria|c__Epsilonproteobacteria|o__Campylobacterales|f__Campylobacteraceae|g__Campylobacter|s__Campylobacter_rectus	7.46970959737388e-05	4	0.547766	0.518291	0.641371	FALSE
k__Bacteria|p__Proteobacteria|c__Epsilonproteobacteria|o__Campylobacterales|f__Campylobacteraceae|g__Campylobacter|s__Campylobacter_showae	6.67428397997578e-05	6	0.555609	0.530296	0.654687	FALSE
k__Bacteria|p__Proteobacteria|c__Epsilonproteobacteria|o__Campylobacterales|f__Campylobacteraceae|g__Campylobacter|s__Campylobacter_ureolyticus	2.20431387428114e-07	2	0.569071	0.519511	0.655909	FALSE
k__Bacteria|p__Proteobacteria|c__Gammaproteobacteria|o__Cardiobacteriales|f__Cardiobacteriaceae|g__Cardiobacterium|s__Cardiobacterium_hominis	2.60031295015048e-07	3	0.55576	0.52381	0.650358	FALSE
k__Bacteria|p__Proteobacteria|c__Gammaproteobacteria|o__Enterobacterales|f__Enterobacteriaceae|g__Enterobacter|s__Enterobacter_bugandensis	0.000127568	1	NA	NA	NA	FALSE
k__Bacteria|p__Proteobacteria|c__Gammaproteobacteria|o__Enterobacterales|f__Enterobacteriaceae|g__Enterobacter|s__Enterobacter_cloacae_complex	0.0024828	21	0.553988	0.548049	0.66552	FALSE
k__Bacteria|p__Proteobacteria|c__Gammaproteobacteria|o__Enterobacterales|f__Enterobacteriaceae|g__Enterobacter|s__Enterobacter_mori	1.95780493362775e-05	10	0.545055	0.519511	0.640438	FALSE
k__Bacteria|p__Proteobacteria|c__Gammaproteobacteria|o__Enterobacterales|f__Enterobacteriaceae|g__Enterobacter|s__Enterobacter_sp_RIT_418	7.68624688931239e-07	6	0.723732	0.536242	0.755429	FALSE
k__Bacteria|p__Proteobacteria|c__Gammaproteobacteria|o__Enterobacterales|f__Enterobacteriaceae|g__Escherichia|s__Escherichia_coli	0.0163567	189	0.764129	0.19569	0.433681	FALSE
k__Bacteria|p__Proteobacteria|c__Gammaproteobacteria|o__Enterobacterales|f__Enterobacteriaceae|g__Escherichia|s__Escherichia_marmotae	5.77986943261169e-06	15	0.808525	0.536242	0.795901	FALSE
k__Bacteria|p__Proteobacteria|c__Gammaproteobacteria|o__Enterobacterales|f__Enterobacteriaceae|g__Klebsiella|s__Klebsiella_aerogenes	2.22027304677421e-07	3	NA	NA	NA	FALSE
k__Bacteria|p__Proteobacteria|c__Gammaproteobacteria|o__Enterobacterales|f__Enterobacteriaceae|g__Klebsiella|s__Klebsiella_grimontii	1.08880960488541e-06	11	0.799133	0.529121	0.786802	FALSE
k__Bacteria|p__Proteobacteria|c__Gammaproteobacteria|o__Enterobacterales|f__Enterobacteriaceae|g__Klebsiella|s__Klebsiella_michiganensis	0.000497635	8	0.686051	0.518291	0.723246	FALSE
k__Bacteria|p__Proteobacteria|c__Gammaproteobacteria|o__Enterobacterales|f__Enterobacteriaceae|g__Klebsiella|s__Klebsiella_oxytoca	0.00203648	50	0.231836	0.545455	0.38795	FALSE
k__Bacteria|p__Proteobacteria|c__Gammaproteobacteria|o__Enterobacterales|f__Enterobacteriaceae|g__Klebsiella|s__Klebsiella_pneumoniae	0.00945986	131	0.728953	0.642857	0.823811	FALSE
k__Bacteria|p__Proteobacteria|c__Gammaproteobacteria|o__Enterobacterales|f__Enterobacteriaceae|g__Klebsiella|s__Klebsiella_quasipneumoniae	0.00342894	49	0.691062	0.559524	0.754073	FALSE
k__Bacteria|p__Proteobacteria|c__Gammaproteobacteria|o__Enterobacterales|f__Enterobacteriaceae|g__Klebsiella|s__Klebsiella_variicola	0.00472423	117	0.452865	0.545455	0.592421	FALSE
k__Bacteria|p__Proteobacteria|c__Gammaproteobacteria|o__Enterobacterales|f__Enterobacteriaceae|g__Klebsiella|s__Klebsiella_variicola_CAG_634	2.07628591293973e-05	12	0.33526	0.52381	0.481086	FALSE
k__Bacteria|p__Proteobacteria|c__Gammaproteobacteria|o__Enterobacterales|f__Enterobacteriaceae|g__Kosakonia|s__Kosakonia_cowanii	2.18176882027586e-07	1	NA	NA	NA	FALSE
k__Bacteria|p__Proteobacteria|c__Gammaproteobacteria|o__Enterobacterales|f__Enterobacteriaceae|g__Kosakonia|s__Kosakonia_oryziphila	2.57976250439137e-08	1	NA	NA	NA	FALSE
k__Bacteria|p__Proteobacteria|c__Gammaproteobacteria|o__Enterobacterales|f__Enterobacteriaceae|g__Salmonella|s__Salmonella_enterica	1.42942852874605e-07	2	0.506339	0.512232	0.60938	FALSE
k__Bacteria|p__Proteobacteria|c__Gammaproteobacteria|o__Enterobacterales|f__Erwiniaceae|g__Erwinia|s__Erwinia_persicina	4.72858312291846e-06	3	0.485218	0.52381	0.602309	FALSE
k__Bacteria|p__Proteobacteria|c__Gammaproteobacteria|o__Enterobacterales|f__Erwiniaceae|g__Pantoea|s__Pantoea_ananatis	1.32418794074988e-07	1	NA	NA	NA	FALSE
k__Bacteria|p__Proteobacteria|c__Gammaproteobacteria|o__Enterobacterales|f__Erwiniaceae|g__Pantoea|s__Pantoea_deleyi	2.75078653879954e-08	1	NA	NA	NA	FALSE
k__Bacteria|p__Proteobacteria|c__Gammaproteobacteria|o__Enterobacterales|f__Erwiniaceae|g__Pantoea|s__Pantoea_dispersa	2.68799659890392e-08	1	NA	NA	NA	FALSE
k__Bacteria|p__Proteobacteria|c__Gammaproteobacteria|o__Enterobacterales|f__Erwiniaceae|g__Pantoea|s__Pantoea_sp_PSNIH6	1.23455321275737e-05	2	NA	NA	NA	FALSE
k__Bacteria|p__Proteobacteria|c__Gammaproteobacteria|o__Enterobacterales|f__Yersiniaceae|g__Serratia|s__Serratia_marcescens	0.130383	197	0.414557	0.654762	0.625397	FALSE
k__Bacteria|p__Proteobacteria|c__Gammaproteobacteria|o__Enterobacterales|f__Yersiniaceae|g__Serratia|s__Serratia_nematodiphila	0.0159661	181	0.43157	0.630952	0.626522	FALSE
k__Bacteria|p__Proteobacteria|c__Gammaproteobacteria|o__Pasteurellales|f__Pasteurellaceae|g__Aggregatibacter|s__Aggregatibacter_aphrophilus	5.43536653528595e-07	4	0.993615	0.512232	0.852706	FALSE
k__Bacteria|p__Proteobacteria|c__Gammaproteobacteria|o__Pasteurellales|f__Pasteurellaceae|g__Aggregatibacter|s__Aggregatibacter_segnis	1.06186676166065e-05	3	NA	NA	NA	FALSE
k__Bacteria|p__Proteobacteria|c__Gammaproteobacteria|o__Pasteurellales|f__Pasteurellaceae|g__Haemophilus|s__Haemophilus_aegyptius	2.28574059728957e-05	15	0.831949	0.519511	0.794764	FALSE
k__Bacteria|p__Proteobacteria|c__Gammaproteobacteria|o__Pasteurellales|f__Pasteurellaceae|g__Haemophilus|s__Haemophilus_haemolyticus	0.000329933	61	0.686102	0.545455	0.742062	FALSE
k__Bacteria|p__Proteobacteria|c__Gammaproteobacteria|o__Pasteurellales|f__Pasteurellaceae|g__Haemophilus|s__Haemophilus_influenzae	0.000134153	19	0.552326	0.538633	0.658173	FALSE
k__Bacteria|p__Proteobacteria|c__Gammaproteobacteria|o__Pasteurellales|f__Pasteurellaceae|g__Haemophilus|s__Haemophilus_parahaemolyticus	0.000297756	6	0.588528	0.530296	0.675513	FALSE
k__Bacteria|p__Proteobacteria|c__Gammaproteobacteria|o__Pasteurellales|f__Pasteurellaceae|g__Haemophilus|s__Haemophilus_parainfluenzae	0.00046823	104	0.732119	0.630952	0.8187	FALSE
k__Bacteria|p__Proteobacteria|c__Gammaproteobacteria|o__Pasteurellales|f__Pasteurellaceae|g__Haemophilus|s__Haemophilus_paraphrohaemolyticus	2.28285430674049e-06	4	0.621647	0.524313	0.69133	FALSE
k__Bacteria|p__Proteobacteria|c__Gammaproteobacteria|o__Pasteurellales|f__Pasteurellaceae|g__Haemophilus|s__Haemophilus_pittmaniae	6.65439023456011e-06	2	0.878906	0.512232	0.809491	FALSE
k__Bacteria|p__Proteobacteria|c__Gammaproteobacteria|o__Pasteurellales|f__Pasteurellaceae|g__Haemophilus|s__Haemophilus_quentini	4.2810012703316e-05	26	0.735398	0.548049	0.769285	FALSE
k__Bacteria|p__Proteobacteria|c__Gammaproteobacteria|o__Pasteurellales|f__Pasteurellaceae|g__Haemophilus|s__Haemophilus_sp_C1	1.68584023876503e-06	9	0.317926	0.519511	0.462598	FALSE
k__Bacteria|p__Proteobacteria|c__Gammaproteobacteria|o__Pasteurellales|f__Pasteurellaceae|g__Haemophilus|s__Haemophilus_sp_HMSC71H05	4.2037856715206e-05	54	0.772805	0.571429	0.802544	FALSE
k__Bacteria|p__Proteobacteria|c__Gammaproteobacteria|o__Pasteurellales|f__Pasteurellaceae|g__Haemophilus|s__Haemophilus_sputorum	2.67265273125531e-06	4	0.721836	0.524313	0.746196	FALSE
k__Bacteria|p__Proteobacteria|c__Gammaproteobacteria|o__Pseudomonadales|f__Moraxellaceae|g__Acinetobacter|s__Acinetobacter_baumannii	5.94217874050736e-07	14	0.499623	0.548049	0.628492	FALSE
k__Bacteria|p__Proteobacteria|c__Gammaproteobacteria|o__Pseudomonadales|f__Moraxellaceae|g__Acinetobacter|s__Acinetobacter_guillouiae	1.20394787038733e-05	36	0.498722	0.547619	0.627574	FALSE
k__Bacteria|p__Proteobacteria|c__Gammaproteobacteria|o__Pseudomonadales|f__Moraxellaceae|g__Acinetobacter|s__Acinetobacter_idrijaensis	1.47164308628171e-07	2	NA	NA	NA	FALSE
k__Bacteria|p__Proteobacteria|c__Gammaproteobacteria|o__Pseudomonadales|f__Moraxellaceae|g__Acinetobacter|s__Acinetobacter_johnsonii	1.07535297791941e-07	1	NA	NA	NA	FALSE
k__Bacteria|p__Proteobacteria|c__Gammaproteobacteria|o__Pseudomonadales|f__Moraxellaceae|g__Acinetobacter|s__Acinetobacter_lactucae	7.04301103122085e-08	1	NA	NA	NA	FALSE
k__Bacteria|p__Proteobacteria|c__Gammaproteobacteria|o__Pseudomonadales|f__Moraxellaceae|g__Acinetobacter|s__Acinetobacter_nosocomialis	9.53828436216718e-09	1	NA	NA	NA	FALSE
k__Bacteria|p__Proteobacteria|c__Gammaproteobacteria|o__Pseudomonadales|f__Moraxellaceae|g__Acinetobacter|s__Acinetobacter_parvus	5.18563109664288e-08	1	NA	NA	NA	FALSE
k__Bacteria|p__Proteobacteria|c__Gammaproteobacteria|o__Pseudomonadales|f__Moraxellaceae|g__Acinetobacter|s__Acinetobacter_schindleri	8.54629802607903e-08	1	NA	NA	NA	FALSE
k__Bacteria|p__Proteobacteria|c__Gammaproteobacteria|o__Pseudomonadales|f__Moraxellaceae|g__Acinetobacter|s__Acinetobacter_sp_WCHAc060041	5.24038874987031e-08	1	NA	NA	NA	FALSE
k__Bacteria|p__Proteobacteria|c__Gammaproteobacteria|o__Pseudomonadales|f__Moraxellaceae|g__Acinetobacter|s__Acinetobacter_ursingii	1.68570746042158e-05	45	0.634664	0.559524	0.722765	FALSE
k__Bacteria|p__Proteobacteria|c__Gammaproteobacteria|o__Pseudomonadales|f__Moraxellaceae|g__Acinetobacter|s__Acinetobacter_variabilis	2.54580870819183e-07	1	NA	NA	NA	FALSE
k__Bacteria|p__Proteobacteria|c__Gammaproteobacteria|o__Pseudomonadales|f__Moraxellaceae|g__Moraxella|s__Moraxella_atlantae	1.70143995212218e-07	1	NA	NA	NA	FALSE
k__Bacteria|p__Proteobacteria|c__Gammaproteobacteria|o__Pseudomonadales|f__Moraxellaceae|g__Moraxella|s__Moraxella_caprae	5.89159045349457e-08	2	0.710956	0.512232	0.732035	FALSE
k__Bacteria|p__Proteobacteria|c__Gammaproteobacteria|o__Pseudomonadales|f__Moraxellaceae|g__Moraxella|s__Moraxella_catarrhalis	0.0171447	51	0.380933	0.0882353	0.147652	FALSE
k__Bacteria|p__Proteobacteria|c__Gammaproteobacteria|o__Pseudomonadales|f__Moraxellaceae|g__Moraxella|s__Moraxella_lacunata	7.91611089362809e-08	2	0.65055	0.512232	0.699427	FALSE
k__Bacteria|p__Proteobacteria|c__Gammaproteobacteria|o__Pseudomonadales|f__Moraxellaceae|g__Moraxella|s__Moraxella_lincolnii	0.000184318	14	0.384594	0.548019	0.538929	FALSE
k__Bacteria|p__Proteobacteria|c__Gammaproteobacteria|o__Pseudomonadales|f__Moraxellaceae|g__Moraxella|s__Moraxella_nonliquefaciens	0.00470716	18	0.656053	0.568182	0.740605	FALSE
k__Bacteria|p__Proteobacteria|c__Gammaproteobacteria|o__Pseudomonadales|f__Moraxellaceae|g__Psychrobacter|s__Psychrobacter_aquaticus	1.59719314491333e-08	1	NA	NA	NA	FALSE
k__Bacteria|p__Proteobacteria|c__Gammaproteobacteria|o__Pseudomonadales|f__Moraxellaceae|g__Psychrobacter|s__Psychrobacter_cryohalolentis	7.01712165559607e-08	2	0.626477	0.512232	0.685645	FALSE
k__Bacteria|p__Proteobacteria|c__Gammaproteobacteria|o__Pseudomonadales|f__Moraxellaceae|g__Psychrobacter|s__Psychrobacter_sp_Sarcosine_3u_12	3.30722343698456e-07	1	NA	NA	NA	FALSE
k__Bacteria|p__Proteobacteria|c__Gammaproteobacteria|o__Pseudomonadales|f__Pseudomonadaceae|g__Pseudomonas|s__Pseudomonas_aeruginosa_group	2.27443310803655e-07	11	0.706552	0.536242	0.746599	FALSE
k__Bacteria|p__Proteobacteria|c__Gammaproteobacteria|o__Pseudomonadales|f__Pseudomonadaceae|g__Pseudomonas|s__Pseudomonas_fluorescens_group	1.32591032738304e-06	31	0.0575262	0.559524	0.142789	FALSE
k__Bacteria|p__Proteobacteria|c__Gammaproteobacteria|o__Pseudomonadales|f__Pseudomonadaceae|g__Pseudomonas|s__Pseudomonas_fragi	5.28220764541103e-08	2	NA	NA	NA	FALSE
k__Bacteria|p__Proteobacteria|c__Gammaproteobacteria|o__Pseudomonadales|f__Pseudomonadaceae|g__Pseudomonas|s__Pseudomonas_helleri	2.1604325940995e-08	1	NA	NA	NA	FALSE
k__Bacteria|p__Proteobacteria|c__Gammaproteobacteria|o__Pseudomonadales|f__Pseudomonadaceae|g__Pseudomonas|s__Pseudomonas_lactis	1.15724803543212e-07	2	NA	NA	NA	FALSE
k__Bacteria|p__Proteobacteria|c__Gammaproteobacteria|o__Pseudomonadales|f__Pseudomonadaceae|g__Pseudomonas|s__Pseudomonas_moraviensis	4.99287682678061e-08	1	NA	NA	NA	FALSE
k__Bacteria|p__Proteobacteria|c__Gammaproteobacteria|o__Pseudomonadales|f__Pseudomonadaceae|g__Pseudomonas|s__Pseudomonas_panacis	2.80622722989284e-07	1	NA	NA	NA	FALSE
k__Bacteria|p__Proteobacteria|c__Gammaproteobacteria|o__Pseudomonadales|f__Pseudomonadaceae|g__Pseudomonas|s__Pseudomonas_psychrotolerans	5.2412038768265e-07	5	0.516535	0.518291	0.620519	FALSE
k__Bacteria|p__Proteobacteria|c__Gammaproteobacteria|o__Pseudomonadales|f__Pseudomonadaceae|g__Pseudomonas|s__Pseudomonas_putida_group	1.10172369129969e-08	1	NA	NA	NA	FALSE
k__Bacteria|p__Proteobacteria|c__Gammaproteobacteria|o__Pseudomonadales|f__Pseudomonadaceae|g__Pseudomonas|s__Pseudomonas_sp_HMWF006	2.8374967303439e-08	4	0.738337	0.518291	0.75026	FALSE
k__Bacteria|p__Proteobacteria|c__Gammaproteobacteria|o__Xanthomonadales|f__Xanthomonadaceae|g__Stenotrophomonas|s__Stenotrophomonas_maltophilia	6.67144726931941e-06	38	0.854662	0.545455	0.82196	FALSE
k__Bacteria|p__Proteobacteria|c__Gammaproteobacteria|o__Xanthomonadales|f__Xanthomonadaceae|g__Stenotrophomonas|s__Stenotrophomonas_pavanii	1.21289398573403e-07	2	NA	NA	NA	FALSE
k__Bacteria|p__Proteobacteria|c__Gammaproteobacteria|o__Xanthomonadales|f__Xanthomonadaceae|g__Stenotrophomonas|s__Stenotrophomonas_rhizophila	1.30794681491298e-08	1	NA	NA	NA	FALSE
k__Bacteria|p__Proteobacteria|c__Gammaproteobacteria|o__Xanthomonadales|f__Xanthomonadaceae|g__Xanthomonadaceae_unclassified|s__Pseudomonas_geniculata	1.02077699032931e-07	7	0.435182	0.529121	0.568413	FALSE
k__Bacteria|p__Synergistetes|c__Synergistia|o__Synergistales|f__Synergistaceae|g__Fretibacterium|s__Fretibacterium_fastidiosum	8.51933122048613e-08	3	NA	NA	NA	FALSE
k__Bacteria|p__Tenericutes|c__Mollicutes|o__Acholeplasmatales|f__Acholeplasmataceae|g__Acholeplasma|s__Acholeplasma_brassicae	3.34602783204268e-06	37	0.0416926	0.52381	0.105352	FALSE
k__Bacteria|p__Tenericutes|c__Mollicutes|o__Acholeplasmatales|f__Acholeplasmataceae|g__Acholeplasma|s__Acholeplasma_oculi	1.60132008661226e-08	2	0.0906634	0.512232	0.188994	FALSE
k__Bacteria|p__Tenericutes|c__Mollicutes|o__Mycoplasmatales|f__Mycoplasmataceae|g__Ureaplasma|s__Ureaplasma_diversum	1.05257746899817e-06	6	0.100565	0.518291	0.206099	FALSE
k__Bacteria|p__Thermotogae|c__Thermotogae|o__Thermotogales|f__Fervidobacteriaceae|g__Fervidobacterium|s__Fervidobacterium_pennivorans	5.41692005505133e-08	1	NA	NA	NA	FALSE
k__Eukaryota|p__Ascomycota|c__Saccharomycetes|o__Saccharomycetales|f__Debaryomycetaceae|g__Candida|s__Candida_albicans	9.24112323336438e-06	10	0.712355	0.529121	0.744691	FALSE
k__Eukaryota|p__Ascomycota|c__Saccharomycetes|o__Saccharomycetales|f__Debaryomycetaceae|g__Candida|s__Candida_parapsilosis	1.28024736887501e-06	6	0.394168	0.518291	0.528753	FALSE
k__Eukaryota|p__Ascomycota|c__Saccharomycetes|o__Saccharomycetales|f__Saccharomycetaceae|g__Saccharomyces|s__Saccharomyces_cerevisiae	2.61006207768042e-06	17	0.123689	0.52381	0.242093	FALSE
k__Eukaryota|p__Basidiomycota|c__Malasseziomycetes|o__Malasseziales|f__Malasseziaceae|g__Malassezia|s__Malassezia_globosa	5.35632355069722e-05	144	0.356559	0.666667	0.579223	FALSE
k__Eukaryota|p__Basidiomycota|c__Malasseziomycetes|o__Malasseziales|f__Malasseziaceae|g__Malassezia|s__Malassezia_restricta	0.000227062	228	0.132495	0.782609	0.338691	FALSE
k__Eukaryota|p__Basidiomycota|c__Malasseziomycetes|o__Malasseziales|f__Malasseziaceae|g__Malassezia|s__Malassezia_sympodialis	8.23624529535262e-05	132	0.361896	0.619565	0.559455	FALSE
