# Supplementary material for: Prolonged hospitalization signature and early antibiotic effects on the nasopharyngeal resistome in preterm infants
Source: Nat Commun. 2024 Jul 17;15:6024. doi: 10.1038/s41467-024-50433-7 (PMC11255206; doi:10.1038/s41467-024-50433-7)
Supplement: Supplementary file 10 — Source Data [file 41467_2024_50433_MOESM10_ESM.xlsx]

## Sheet: Fig. 1A
Fig. 1A
ARG Class	Relative Abundance	Group	Time points
multidrug	0.349509	Early AB	T2
multidrug	0.28778	Early AB	T4
multidrug	0.284833	Early AB	T3
multidrug	0.249068	Early AB	T5
multidrug	0.213775	Early AB	T6
multidrug	0.169516	Early AB	T1
fluoroquinolone	0.271969	Early AB	T5
fluoroquinolone	0.26827	Early AB	T4
fluoroquinolone	0.162535	Early AB	T3
fluoroquinolone	0.123337	Early AB	T6
fluoroquinolone	0.114303	Early AB	T2
fluoroquinolone	0.112829	Early AB	T1
MLS	0.206554	Early AB	T5
MLS	0.166135	Early AB	T4
MLS	0.165634	Early AB	T3
MLS	0.121242	Early AB	T6
MLS	0.110705	Early AB	T1
MLS	0.073029	Early AB	T2
beta-lactam	0.201459	Early AB	T6
beta-lactam	0.194149	Early AB	T1
beta-lactam	0.17322	Early AB	T2
beta-lactam	0.135491	Early AB	T3
beta-lactam	0.0514191	Early AB	T4
beta-lactam	0.0504716	Early AB	T5
tetracycline	0.181871	Early AB	T1
tetracycline	0.168645	Early AB	T6
tetracycline	0.133975	Early AB	T5
tetracycline	0.109255	Early AB	T4
tetracycline	0.102716	Early AB	T2
tetracycline	0.0974412	Early AB	T3
aminoglycoside	0.220525	Early AB	T1
aminoglycoside	0.161436	Early AB	T6
aminoglycoside	0.132884	Early AB	T2
aminoglycoside	0.0788325	Early AB	T3
aminoglycoside	0.075657	Early AB	T4
aminoglycoside	0.0524321	Early AB	T5
peptide	0.0245314	Early AB	T2
peptide	0.0155145	Early AB	T3
peptide	0.0122793	Early AB	T4
peptide	0.00778182	Early AB	T5
peptide	0.00490971	Early AB	T6
peptide	0.00141435	Early AB	T1
phenicol	0.0448461	Early AB	T3
phenicol	0.0110401	Early AB	T2
phenicol	0.00279126	Early AB	T4
phenicol	0.00142792	Early AB	T5
phenicol	0.000989364	Early AB	T6
phenicol	7.17757315997785e-05	Early AB	T1
fosfomycin	0.0091702	Early AB	T5
fosfomycin	0.00778704	Early AB	T4
fosfomycin	0.0059914	Early AB	T3
fosfomycin	0.0051263	Early AB	T2
fosfomycin	0.00188963	Early AB	T6
fosfomycin	0.00087974	Early AB	T1
diaminopyrimidine	0.00781425	Early AB	T2
diaminopyrimidine	0.0044233	Early AB	T3
diaminopyrimidine	0.00406398	Early AB	T4
diaminopyrimidine	0.00377235	Early AB	T1
diaminopyrimidine	0.00184944	Early AB	T5
diaminopyrimidine	0.00069034	Early AB	T6
disinfecting agents and antiseptics	0.0104289	Early AB	T4
disinfecting agents and antiseptics	0.00474862	Early AB	T5
disinfecting agents and antiseptics	0.00141678	Early AB	T3
disinfecting agents and antiseptics	3.35666458456168e-05	Early AB	T6
disinfecting agents and antiseptics	6.81277804650402e-06	Early AB	T2
disinfecting agents and antiseptics	0	Early AB	T1
sulfonamide	0.00740497	Early AB	T5
sulfonamide	0.0042375	Early AB	T2
sulfonamide	0.000828967	Early AB	T4
sulfonamide	0	Early AB	T1
sulfonamide	0	Early AB	T3
sulfonamide	0	Early AB	T6
fusidic acid	0.00426778	Early AB	T1
fusidic acid	0.00301577	Early AB	T3
fusidic acid	0.00221721	Early AB	T5
fusidic acid	0.00158268	Early AB	T2
fusidic acid	0.000608634	Early AB	T4
fusidic acid	0	Early AB	T6
nucleoside	0.0026968	Early AB	T4
nucleoside	0.000929556	Early AB	T5
nucleoside	2.41479982516849e-05	Early AB	T3
nucleoside	0	Early AB	T1
nucleoside	0	Early AB	T2
nucleoside	0	Early AB	T6
antibacterial free fatty acids	0.00159262	Early AB	T6
antibacterial free fatty acids	0	Early AB	T1
antibacterial free fatty acids	0	Early AB	T2
antibacterial free fatty acids	0	Early AB	T3
antibacterial free fatty acids	0	Early AB	T4
antibacterial free fatty acids	0	Early AB	T5
multidrug	0.405064	Naive	T2
multidrug	0.357664	Naive	T1
multidrug	0.307217	Naive	T3
multidrug	0.254263	Naive	T4
multidrug	0.234165	Naive	T5
multidrug	0.175944	Naive	T6
fluoroquinolone	0.266481	Naive	T5
fluoroquinolone	0.259961	Naive	T4
fluoroquinolone	0.186129	Naive	T3
fluoroquinolone	0.152224	Naive	T2
fluoroquinolone	0.134276	Naive	T6
fluoroquinolone	0.0753903	Naive	T1
beta-lactam	0.339086	Naive	T6
beta-lactam	0.220734	Naive	T1
beta-lactam	0.135658	Naive	T2
beta-lactam	0.134643	Naive	T3
beta-lactam	0.0902449	Naive	T5
beta-lactam	0.0802215	Naive	T4
tetracycline	0.185865	Naive	T6
tetracycline	0.183981	Naive	T1
tetracycline	0.175823	Naive	T5
tetracycline	0.144783	Naive	T3
tetracycline	0.133245	Naive	T4
tetracycline	0.12007	Naive	T2
MLS	0.19223	Naive	T5
MLS	0.178944	Naive	T4
MLS	0.131241	Naive	T3
MLS	0.126109	Naive	T6
MLS	0.090544	Naive	T2
MLS	0.0540477	Naive	T1
aminoglycoside	0.0961627	Naive	T1
aminoglycoside	0.076713	Naive	T2
aminoglycoside	0.0713028	Naive	T4
aminoglycoside	0.0636	Naive	T3
aminoglycoside	0.0357678	Naive	T6
aminoglycoside	0.0326949	Naive	T5
peptide	0.0133277	Naive	T4
peptide	0.0130872	Naive	T3
peptide	0.00735236	Naive	T2
peptide	0.00621081	Naive	T1
peptide	0.00151028	Naive	T6
peptide	0.00149073	Naive	T5
diaminopyrimidine	0.00587	Naive	T3
diaminopyrimidine	0.0031343	Naive	T2
diaminopyrimidine	0.0018095	Naive	T1
diaminopyrimidine	0.00163236	Naive	T4
diaminopyrimidine	0.000845616	Naive	T5
diaminopyrimidine	0.000445261	Naive	T6
disinfecting agents and antiseptics	0.0039801	Naive	T1
disinfecting agents and antiseptics	0.00358301	Naive	T2
disinfecting agents and antiseptics	0.00193018	Naive	T3
disinfecting agents and antiseptics	0.00113997	Naive	T5
disinfecting agents and antiseptics	0.000881035	Naive	T4
disinfecting agents and antiseptics	0	Naive	T6
fosfomycin	0.00329432	Naive	T4
fosfomycin	0.00316747	Naive	T2
fosfomycin	0.00144902	Naive	T5
fosfomycin	0.00127975	Naive	T3
fosfomycin	7.70855495428827e-06	Naive	T6
fosfomycin	0	Naive	T1
fusidic acid	0.00507634	Naive	T3
fusidic acid	0.00146446	Naive	T2
fusidic acid	0.000966773	Naive	T4
fusidic acid	0.000672691	Naive	T6
fusidic acid	0	Naive	T1
fusidic acid	0	Naive	T5
phenicol	0.00248271	Naive	T3
phenicol	0.0016875	Naive	T5
phenicol	0.000769086	Naive	T2
phenicol	0.000373585	Naive	T4
phenicol	0.00011752	Naive	T6
phenicol	2.07447360232341e-05	Naive	T1
sulfonamide	0.00174809	Naive	T5
sulfonamide	0.00148795	Naive	T4
sulfonamide	5.89695240474816e-05	Naive	T6
sulfonamide	1.56718426768245e-05	Naive	T3
sulfonamide	0	Naive	T1
sulfonamide	0	Naive	T2
nucleoside	0.00264543	Naive	T3
nucleoside	0.000256104	Naive	T2
nucleoside	9.8583523086578e-05	Naive	T4
nucleoside	1.87009346530288e-05	Naive	T6
nucleoside	0	Naive	T1
nucleoside	0	Naive	T5
antibacterial free fatty acids	0.000121579	Naive	T6
antibacterial free fatty acids	0	Naive	T1
antibacterial free fatty acids	0	Naive	T2
antibacterial free fatty acids	0	Naive	T3
antibacterial free fatty acids	0	Naive	T4
antibacterial free fatty acids	0	Naive	T5

## Sheet: Fig. 1B
Fig. 1B
ARGs	Sample	Realtive Abundance	Group
tet(41)	S_222	0.318841	Early AB
tet(41)	S_166	0.309275	Early AB
tet(41)	S_364	0.272727	Early AB
tet(41)	S_124	0.263158	Early AB
tet(41)	S_331	0.200167	Early AB
tet(41)	S_172	0.180485	Early AB
tet(41)	S_160	0.0246327	Early AB
tet(41)	S_137	0.0175844	Early AB
tet(41)	S_154	0	Early AB
tet(41)	S_234	0	Early AB
tet(41)	S_278	0	Early AB
tet(41)	S_284	0	Early AB
tet(41)	S_89	0	Early AB
SST-1	S_222	0.312152	Early AB
SST-1	S_166	0.283001	Early AB
SST-1	S_364	0.27477	Early AB
SST-1	S_124	0.259868	Early AB
SST-1	S_172	0.207945	Early AB
SST-1	S_331	0.188302	Early AB
SST-1	S_160	0.0219055	Early AB
SST-1	S_137	0.0148313	Early AB
SST-1	S_154	0.000389671	Early AB
SST-1	S_234	0	Early AB
SST-1	S_278	0	Early AB
SST-1	S_284	0	Early AB
SST-1	S_89	0	Early AB
AAC6_Ie_APH2_Ia	S_89	1	Early AB
AAC6_Ie_APH2_Ia	S_154	0.158362	Early AB
AAC6_Ie_APH2_Ia	S_137	0.103819	Early AB
AAC6_Ie_APH2_Ia	S_172	0.00186617	Early AB
AAC6_Ie_APH2_Ia	S_124	0	Early AB
AAC6_Ie_APH2_Ia	S_160	0	Early AB
AAC6_Ie_APH2_Ia	S_166	0	Early AB
AAC6_Ie_APH2_Ia	S_222	0	Early AB
AAC6_Ie_APH2_Ia	S_234	0	Early AB
AAC6_Ie_APH2_Ia	S_278	0	Early AB
AAC6_Ie_APH2_Ia	S_284	0	Early AB
AAC6_Ie_APH2_Ia	S_331	0	Early AB
AAC6_Ie_APH2_Ia	S_364	0	Early AB
MexI	S_166	0.256094	Early AB
MexI	S_364	0.254341	Early AB
MexI	S_222	0.243032	Early AB
MexI	S_172	0.17542	Early AB
MexI	S_331	0.163737	Early AB
MexI	S_160	0.0223454	Early AB
MexI	S_124	0	Early AB
MexI	S_137	0	Early AB
MexI	S_154	0	Early AB
MexI	S_234	0	Early AB
MexI	S_278	0	Early AB
MexI	S_284	0	Early AB
MexI	S_89	0	Early AB
patA	S_284	0.537313	Early AB
patA	S_234	0.164773	Early AB
patA	S_160	0.0876221	Early AB
patA	S_331	0.0480281	Early AB
patA	S_124	0	Early AB
patA	S_137	0	Early AB
patA	S_154	0	Early AB
patA	S_166	0	Early AB
patA	S_172	0	Early AB
patA	S_222	0	Early AB
patA	S_278	0	Early AB
patA	S_364	0	Early AB
patA	S_89	0	Early AB
Others	S_160	0.484385	Early AB
Others	S_234	0.163352	Early AB
Others	S_137	0.12984	Early AB
Others	S_154	0.0356939	Early AB
Others	S_172	0.0185284	Early AB
Others	S_124	0	Early AB
Others	S_166	0	Early AB
Others	S_222	0	Early AB
Others	S_278	0	Early AB
Others	S_284	0	Early AB
Others	S_331	0	Early AB
Others	S_364	0	Early AB
Others	S_89	0	Early AB
mel	S_284	0.462687	Early AB
mel	S_234	0.240057	Early AB
mel	S_160	0.0267441	Early AB
mel	S_124	0	Early AB
mel	S_137	0	Early AB
mel	S_154	0	Early AB
mel	S_166	0	Early AB
mel	S_172	0	Early AB
mel	S_222	0	Early AB
mel	S_278	0	Early AB
mel	S_331	0	Early AB
mel	S_364	0	Early AB
mel	S_89	0	Early AB
AAC(6)-Ic	S_166	0.15163	Early AB
AAC(6)-Ic	S_364	0.143003	Early AB
AAC(6)-Ic	S_222	0.125975	Early AB
AAC(6)-Ic	S_172	0.10144	Early AB
AAC(6)-Ic	S_124	0.0986842	Early AB
AAC(6)-Ic	S_331	0.0705214	Early AB
AAC(6)-Ic	S_160	0.010029	Early AB
AAC(6)-Ic	S_137	0.00870337	Early AB
AAC(6)-Ic	S_154	0	Early AB
AAC(6)-Ic	S_234	0	Early AB
AAC(6)-Ic	S_278	0	Early AB
AAC(6)-Ic	S_284	0	Early AB
AAC(6)-Ic	S_89	0	Early AB
PC1_blaZ	S_278	0.314607	Early AB
PC1_blaZ	S_154	0.119317	Early AB
PC1_blaZ	S_137	0.0436057	Early AB
PC1_blaZ	S_172	0.00146628	Early AB
PC1_blaZ	S_124	0	Early AB
PC1_blaZ	S_160	0	Early AB
PC1_blaZ	S_166	0	Early AB
PC1_blaZ	S_222	0	Early AB
PC1_blaZ	S_234	0	Early AB
PC1_blaZ	S_284	0	Early AB
PC1_blaZ	S_331	0	Early AB
PC1_blaZ	S_364	0	Early AB
PC1_blaZ	S_89	0	Early AB
tetM	S_124	0.378289	Early AB
tetM	S_160	0.0644849	Early AB
tetM	S_137	0	Early AB
tetM	S_154	0	Early AB
tetM	S_166	0	Early AB
tetM	S_172	0	Early AB
tetM	S_222	0	Early AB
tetM	S_234	0	Early AB
tetM	S_278	0	Early AB
tetM	S_284	0	Early AB
tetM	S_331	0	Early AB
tetM	S_364	0	Early AB
tetM	S_89	0	Early AB
APH(3)-IIa	S_278	0.404494	Early AB
APH(3)-IIa	S_172	0.00199947	Early AB
APH(3)-IIa	S_124	0	Early AB
APH(3)-IIa	S_137	0	Early AB
APH(3)-IIa	S_154	0	Early AB
APH(3)-IIa	S_160	0	Early AB
APH(3)-IIa	S_166	0	Early AB
APH(3)-IIa	S_222	0	Early AB
APH(3)-IIa	S_234	0	Early AB
APH(3)-IIa	S_284	0	Early AB
APH(3)-IIa	S_331	0	Early AB
APH(3)-IIa	S_364	0	Early AB
APH(3)-IIa	S_89	0	Early AB
ErmC	S_137	0.222913	Early AB
ErmC	S_154	0.14184	Early AB
ErmC	S_331	0.000434492	Early AB
ErmC	S_124	0	Early AB
ErmC	S_160	0	Early AB
ErmC	S_166	0	Early AB
ErmC	S_172	0	Early AB
ErmC	S_222	0	Early AB
ErmC	S_234	0	Early AB
ErmC	S_278	0	Early AB
ErmC	S_284	0	Early AB
ErmC	S_364	0	Early AB
ErmC	S_89	0	Early AB
oqxB	S_172	0.174287	Early AB
oqxB	S_331	0.136029	Early AB
oqxB	S_124	0	Early AB
oqxB	S_137	0	Early AB
oqxB	S_154	0	Early AB
oqxB	S_160	0	Early AB
oqxB	S_166	0	Early AB
oqxB	S_222	0	Early AB
oqxB	S_234	0	Early AB
oqxB	S_278	0	Early AB
oqxB	S_284	0	Early AB
oqxB	S_364	0	Early AB
oqxB	S_89	0	Early AB
APH(3)-Ia	S_278	0.280899	Early AB
APH(3)-Ia	S_137	0.00381883	Early AB
APH(3)-Ia	S_160	0.00334301	Early AB
APH(3)-Ia	S_124	0	Early AB
APH(3)-Ia	S_154	0	Early AB
APH(3)-Ia	S_166	0	Early AB
APH(3)-Ia	S_172	0	Early AB
APH(3)-Ia	S_222	0	Early AB
APH(3)-Ia	S_234	0	Early AB
APH(3)-Ia	S_284	0	Early AB
APH(3)-Ia	S_331	0	Early AB
APH(3)-Ia	S_364	0	Early AB
APH(3)-Ia	S_89	0	Early AB
patB	S_234	0.144886	Early AB
patB	S_160	0.0887657	Early AB
patB	S_331	0.0499666	Early AB
patB	S_124	0	Early AB
patB	S_137	0	Early AB
patB	S_154	0	Early AB
patB	S_166	0	Early AB
patB	S_172	0	Early AB
patB	S_222	0	Early AB
patB	S_278	0	Early AB
patB	S_284	0	Early AB
patB	S_364	0	Early AB
patB	S_89	0	Early AB
acrB	S_172	0.132231	Early AB
acrB	S_331	0.0985294	Early AB
acrB	S_160	0.0525205	Early AB
acrB	S_124	0	Early AB
acrB	S_137	0	Early AB
acrB	S_154	0	Early AB
acrB	S_166	0	Early AB
acrB	S_222	0	Early AB
acrB	S_234	0	Early AB
acrB	S_278	0	Early AB
acrB	S_284	0	Early AB
acrB	S_364	0	Early AB
acrB	S_89	0	Early AB
qacA	S_137	0.131083	Early AB
qacA	S_154	0.119525	Early AB
qacA	S_172	0.00173287	Early AB
qacA	S_124	0	Early AB
qacA	S_160	0	Early AB
qacA	S_166	0	Early AB
qacA	S_222	0	Early AB
qacA	S_234	0	Early AB
qacA	S_278	0	Early AB
qacA	S_284	0	Early AB
qacA	S_331	0	Early AB
qacA	S_364	0	Early AB
qacA	S_89	0	Early AB
mecA	S_137	0.126288	Early AB
mecA	S_154	0.101107	Early AB
mecA	S_172	0.00259931	Early AB
mecA	S_124	0	Early AB
mecA	S_160	0	Early AB
mecA	S_166	0	Early AB
mecA	S_222	0	Early AB
mecA	S_234	0	Early AB
mecA	S_278	0	Early AB
mecA	S_284	0	Early AB
mecA	S_331	0	Early AB
mecA	S_364	0	Early AB
mecA	S_89	0	Early AB
RlmA(II)	S_234	0.12642	Early AB
RlmA(II)	S_160	0.0351896	Early AB
RlmA(II)	S_331	0.0204211	Early AB
RlmA(II)	S_124	0	Early AB
RlmA(II)	S_137	0	Early AB
RlmA(II)	S_154	0	Early AB
RlmA(II)	S_166	0	Early AB
RlmA(II)	S_172	0	Early AB
RlmA(II)	S_222	0	Early AB
RlmA(II)	S_278	0	Early AB
RlmA(II)	S_284	0	Early AB
RlmA(II)	S_364	0	Early AB
RlmA(II)	S_89	0	Early AB
tet(K)	S_154	0.150075	Early AB
tet(K)	S_137	0.0154529	Early AB
tet(K)	S_124	0	Early AB
tet(K)	S_160	0	Early AB
tet(K)	S_166	0	Early AB
tet(K)	S_172	0	Early AB
tet(K)	S_222	0	Early AB
tet(K)	S_234	0	Early AB
tet(K)	S_278	0	Early AB
tet(K)	S_284	0	Early AB
tet(K)	S_331	0	Early AB
tet(K)	S_364	0	Early AB
tet(K)	S_89	0	Early AB
pmrA	S_234	0.0838068	Early AB
pmrA	S_160	0.0445148	Early AB
pmrA	S_331	0.0238636	Early AB
pmrA	S_137	0.00364121	Early AB
pmrA	S_124	0	Early AB
pmrA	S_154	0	Early AB
pmrA	S_166	0	Early AB
pmrA	S_172	0	Early AB
pmrA	S_222	0	Early AB
pmrA	S_278	0	Early AB
pmrA	S_284	0	Early AB
pmrA	S_364	0	Early AB
pmrA	S_89	0	Early AB
mecR1	S_154	0.0896503	Early AB
mecR1	S_137	0.0616341	Early AB
mecR1	S_124	0	Early AB
mecR1	S_160	0	Early AB
mecR1	S_166	0	Early AB
mecR1	S_172	0	Early AB
mecR1	S_222	0	Early AB
mecR1	S_234	0	Early AB
mecR1	S_278	0	Early AB
mecR1	S_284	0	Early AB
mecR1	S_331	0	Early AB
mecR1	S_364	0	Early AB
mecR1	S_89	0	Early AB
norA	S_137	0.0605684	Early AB
norA	S_154	0.0471762	Early AB
norA	S_124	0	Early AB
norA	S_160	0	Early AB
norA	S_166	0	Early AB
norA	S_172	0	Early AB
norA	S_222	0	Early AB
norA	S_234	0	Early AB
norA	S_278	0	Early AB
norA	S_284	0	Early AB
norA	S_331	0	Early AB
norA	S_364	0	Early AB
norA	S_89	0	Early AB
qacB	S_137	0.0562167	Early AB
qacB	S_154	0.0368629	Early AB
qacB	S_124	0	Early AB
qacB	S_160	0	Early AB
qacB	S_166	0	Early AB
qacB	S_172	0	Early AB
qacB	S_222	0	Early AB
qacB	S_234	0	Early AB
qacB	S_278	0	Early AB
qacB	S_284	0	Early AB
qacB	S_331	0	Early AB
qacB	S_364	0	Early AB
qacB	S_89	0	Early AB
lsaC	S_234	0.0767045	Early AB
lsaC	S_124	0	Early AB
lsaC	S_137	0	Early AB
lsaC	S_154	0	Early AB
lsaC	S_160	0	Early AB
lsaC	S_166	0	Early AB
lsaC	S_172	0	Early AB
lsaC	S_222	0	Early AB
lsaC	S_278	0	Early AB
lsaC	S_284	0	Early AB
lsaC	S_331	0	Early AB
lsaC	S_364	0	Early AB
lsaC	S_89	0	Early AB
CblA-1	S_364	0.0551583	Early AB
CblA-1	S_124	0	Early AB
CblA-1	S_137	0	Early AB
CblA-1	S_154	0	Early AB
CblA-1	S_160	0	Early AB
CblA-1	S_166	0	Early AB
CblA-1	S_172	0	Early AB
CblA-1	S_222	0	Early AB
CblA-1	S_234	0	Early AB
CblA-1	S_278	0	Early AB
CblA-1	S_284	0	Early AB
CblA-1	S_331	0	Early AB
CblA-1	S_89	0	Early AB
msbA	S_160	0.0231372	Early AB
msbA	S_124	0	Early AB
msbA	S_137	0	Early AB
msbA	S_154	0	Early AB
msbA	S_166	0	Early AB
msbA	S_172	0	Early AB
msbA	S_222	0	Early AB
msbA	S_234	0	Early AB
msbA	S_278	0	Early AB
msbA	S_284	0	Early AB
msbA	S_331	0	Early AB
msbA	S_364	0	Early AB
msbA	S_89	0	Early AB
bacA	S_160	0.0103809	Early AB
bacA	S_124	0	Early AB
bacA	S_137	0	Early AB
bacA	S_154	0	Early AB
bacA	S_166	0	Early AB
bacA	S_172	0	Early AB
bacA	S_222	0	Early AB
bacA	S_234	0	Early AB
bacA	S_278	0	Early AB
bacA	S_284	0	Early AB
bacA	S_331	0	Early AB
bacA	S_364	0	Early AB
bacA	S_89	0	Early AB
tet32	S_124	0	Early AB
tet32	S_137	0	Early AB
tet32	S_154	0	Early AB
tet32	S_160	0	Early AB
tet32	S_166	0	Early AB
tet32	S_172	0	Early AB
tet32	S_222	0	Early AB
tet32	S_234	0	Early AB
tet32	S_278	0	Early AB
tet32	S_284	0	Early AB
tet32	S_331	0	Early AB
tet32	S_364	0	Early AB
tet32	S_89	0	Early AB
lsaA	S_124	0	Early AB
lsaA	S_137	0	Early AB
lsaA	S_154	0	Early AB
lsaA	S_160	0	Early AB
lsaA	S_166	0	Early AB
lsaA	S_172	0	Early AB
lsaA	S_222	0	Early AB
lsaA	S_234	0	Early AB
lsaA	S_278	0	Early AB
lsaA	S_284	0	Early AB
lsaA	S_331	0	Early AB
lsaA	S_364	0	Early AB
lsaA	S_89	0	Early AB
SST-1	S_119	0.466667	Naive
SST-1	S_217	0.369028	Naive
SST-1	S_256	0.224934	Naive
SST-1	S_300	0.221627	Naive
SST-1	S_290	0.21568	Naive
SST-1	S_306	0.215238	Naive
SST-1	S_227	0.210692	Naive
SST-1	S_295	0.207549	Naive
SST-1	S_183	0.198174	Naive
SST-1	S_266	0.196933	Naive
SST-1	S_188	0.195996	Naive
SST-1	S_178	0.193922	Naive
SST-1	S_251	0	Naive
SST-1	S_312	0	Naive
SST-1	S_342	0	Naive
tet(41)	S_119	0.380952	Naive
tet(41)	S_256	0.236038	Naive
tet(41)	S_217	0.227348	Naive
tet(41)	S_300	0.221316	Naive
tet(41)	S_178	0.215899	Naive
tet(41)	S_227	0.207598	Naive
tet(41)	S_188	0.206408	Naive
tet(41)	S_290	0.204586	Naive
tet(41)	S_295	0.203506	Naive
tet(41)	S_266	0.190973	Naive
tet(41)	S_183	0.187719	Naive
tet(41)	S_306	0.177213	Naive
tet(41)	S_251	0	Naive
tet(41)	S_312	0	Naive
tet(41)	S_342	0	Naive
MexI	S_217	0.257002	Naive
MexI	S_178	0.178349	Naive
MexI	S_295	0.174614	Naive
MexI	S_188	0.171494	Naive
MexI	S_290	0.170279	Naive
MexI	S_266	0.169372	Naive
MexI	S_256	0.168646	Naive
MexI	S_183	0.165875	Naive
MexI	S_227	0.164329	Naive
MexI	S_300	0.1588	Naive
MexI	S_306	0.156182	Naive
MexI	S_119	0	Naive
MexI	S_251	0	Naive
MexI	S_312	0	Naive
MexI	S_342	0	Naive
oqxB	S_178	0.162928	Naive
oqxB	S_266	0.161663	Naive
oqxB	S_256	0.1615	Naive
oqxB	S_306	0.160541	Naive
oqxB	S_183	0.16044	Naive
oqxB	S_290	0.159697	Naive
oqxB	S_295	0.159683	Naive
oqxB	S_188	0.157816	Naive
oqxB	S_227	0.157769	Naive
oqxB	S_300	0.149293	Naive
oqxB	S_119	0	Naive
oqxB	S_217	0	Naive
oqxB	S_251	0	Naive
oqxB	S_312	0	Naive
oqxB	S_342	0	Naive
AAC(6)-Ic	S_119	0.152381	Naive
AAC(6)-Ic	S_217	0.146623	Naive
AAC(6)-Ic	S_178	0.0968475	Naive
AAC(6)-Ic	S_256	0.0956464	Naive
AAC(6)-Ic	S_266	0.0931373	Naive
AAC(6)-Ic	S_183	0.0873561	Naive
AAC(6)-Ic	S_290	0.0848268	Naive
AAC(6)-Ic	S_306	0.0808929	Naive
AAC(6)-Ic	S_188	0.0808057	Naive
AAC(6)-Ic	S_295	0.0799431	Naive
AAC(6)-Ic	S_227	0.0748831	Naive
AAC(6)-Ic	S_300	0.0707817	Naive
AAC(6)-Ic	S_251	0.00910125	Naive
AAC(6)-Ic	S_312	0	Naive
AAC(6)-Ic	S_342	0	Naive
acrB	S_266	0.124664	Naive
acrB	S_183	0.122352	Naive
acrB	S_295	0.12223	Naive
acrB	S_290	0.119417	Naive
acrB	S_306	0.115759	Naive
acrB	S_227	0.114639	Naive
acrB	S_188	0.109787	Naive
acrB	S_300	0.106441	Naive
acrB	S_178	0.103478	Naive
acrB	S_119	0	Naive
acrB	S_217	0	Naive
acrB	S_251	0	Naive
acrB	S_256	0	Naive
acrB	S_312	0	Naive
acrB	S_342	0	Naive
patB	S_251	0.308305	Naive
patB	S_312	0.200176	Naive
patB	S_266	0.00140347	Naive
patB	S_119	0	Naive
patB	S_178	0	Naive
patB	S_183	0	Naive
patB	S_188	0	Naive
patB	S_217	0	Naive
patB	S_227	0	Naive
patB	S_256	0	Naive
patB	S_290	0	Naive
patB	S_295	0	Naive
patB	S_300	0	Naive
patB	S_306	0	Naive
patB	S_342	0	Naive
msbA	S_188	0.0541326	Naive
msbA	S_183	0.0538948	Naive
msbA	S_266	0.0531893	Naive
msbA	S_306	0.0531522	Naive
msbA	S_295	0.0516614	Naive
msbA	S_300	0.0515135	Naive
msbA	S_227	0.0508758	Naive
msbA	S_256	0.0502419	Naive
msbA	S_178	0.0472871	Naive
msbA	S_290	0.0438641	Naive
msbA	S_119	0	Naive
msbA	S_217	0	Naive
msbA	S_251	0	Naive
msbA	S_312	0	Naive
msbA	S_342	0	Naive
patA	S_251	0.342435	Naive
patA	S_312	0.130817	Naive
patA	S_266	0.000752583	Naive
patA	S_119	0	Naive
patA	S_178	0	Naive
patA	S_183	0	Naive
patA	S_188	0	Naive
patA	S_217	0	Naive
patA	S_227	0	Naive
patA	S_256	0	Naive
patA	S_290	0	Naive
patA	S_295	0	Naive
patA	S_300	0	Naive
patA	S_306	0	Naive
patA	S_342	0	Naive
Others	S_342	0.149254	Naive
Others	S_256	0.0402375	Naive
Others	S_312	0.0377524	Naive
Others	S_183	0.0231511	Naive
Others	S_306	0.0198773	Naive
Others	S_266	0.0041087	Naive
Others	S_300	0.00324428	Naive
Others	S_290	0.00164988	Naive
Others	S_188	0.00126526	Naive
Others	S_227	0.000348943	Naive
Others	S_119	0	Naive
Others	S_178	0	Naive
Others	S_217	0	Naive
Others	S_251	0	Naive
Others	S_295	0	Naive
pmrA	S_251	0.16496	Naive
pmrA	S_312	0.095698	Naive
pmrA	S_119	0	Naive
pmrA	S_178	0	Naive
pmrA	S_183	0	Naive
pmrA	S_188	0	Naive
pmrA	S_217	0	Naive
pmrA	S_227	0	Naive
pmrA	S_256	0	Naive
pmrA	S_266	0	Naive
pmrA	S_290	0	Naive
pmrA	S_295	0	Naive
pmrA	S_300	0	Naive
pmrA	S_306	0	Naive
pmrA	S_342	0	Naive
RlmA(II)	S_251	0.131968	Naive
RlmA(II)	S_312	0.0763828	Naive
RlmA(II)	S_306	0.000207536	Naive
RlmA(II)	S_119	0	Naive
RlmA(II)	S_178	0	Naive
RlmA(II)	S_183	0	Naive
RlmA(II)	S_188	0	Naive
RlmA(II)	S_217	0	Naive
RlmA(II)	S_227	0	Naive
RlmA(II)	S_256	0	Naive
RlmA(II)	S_266	0	Naive
RlmA(II)	S_290	0	Naive
RlmA(II)	S_295	0	Naive
RlmA(II)	S_300	0	Naive
RlmA(II)	S_342	0	Naive
PC1_blaZ	S_342	0.175373	Naive
PC1_blaZ	S_312	0.0298507	Naive
PC1_blaZ	S_266	0.000650883	Naive
PC1_blaZ	S_183	0.000435639	Naive
PC1_blaZ	S_119	0	Naive
PC1_blaZ	S_178	0	Naive
PC1_blaZ	S_188	0	Naive
PC1_blaZ	S_217	0	Naive
PC1_blaZ	S_227	0	Naive
PC1_blaZ	S_251	0	Naive
PC1_blaZ	S_256	0	Naive
PC1_blaZ	S_290	0	Naive
PC1_blaZ	S_295	0	Naive
PC1_blaZ	S_300	0	Naive
PC1_blaZ	S_306	0	Naive
CblA-1	S_342	0.173507	Naive
CblA-1	S_119	0	Naive
CblA-1	S_178	0	Naive
CblA-1	S_183	0	Naive
CblA-1	S_188	0	Naive
CblA-1	S_217	0	Naive
CblA-1	S_227	0	Naive
CblA-1	S_251	0	Naive
CblA-1	S_256	0	Naive
CblA-1	S_266	0	Naive
CblA-1	S_290	0	Naive
CblA-1	S_295	0	Naive
CblA-1	S_300	0	Naive
CblA-1	S_306	0	Naive
CblA-1	S_312	0	Naive
AAC6_Ie_APH2_Ia	S_342	0.158582	Naive
AAC6_Ie_APH2_Ia	S_119	0	Naive
AAC6_Ie_APH2_Ia	S_178	0	Naive
AAC6_Ie_APH2_Ia	S_183	0	Naive
AAC6_Ie_APH2_Ia	S_188	0	Naive
AAC6_Ie_APH2_Ia	S_217	0	Naive
AAC6_Ie_APH2_Ia	S_227	0	Naive
AAC6_Ie_APH2_Ia	S_251	0	Naive
AAC6_Ie_APH2_Ia	S_256	0	Naive
AAC6_Ie_APH2_Ia	S_266	0	Naive
AAC6_Ie_APH2_Ia	S_290	0	Naive
AAC6_Ie_APH2_Ia	S_295	0	Naive
AAC6_Ie_APH2_Ia	S_300	0	Naive
AAC6_Ie_APH2_Ia	S_306	0	Naive
AAC6_Ie_APH2_Ia	S_312	0	Naive
qacA	S_342	0.145522	Naive
qacA	S_266	0.00144415	Naive
qacA	S_119	0	Naive
qacA	S_178	0	Naive
qacA	S_183	0	Naive
qacA	S_188	0	Naive
qacA	S_217	0	Naive
qacA	S_227	0	Naive
qacA	S_251	0	Naive
qacA	S_256	0	Naive
qacA	S_290	0	Naive
qacA	S_295	0	Naive
qacA	S_300	0	Naive
qacA	S_306	0	Naive
qacA	S_312	0	Naive
mel	S_312	0.129061	Naive
mel	S_119	0	Naive
mel	S_178	0	Naive
mel	S_183	0	Naive
mel	S_188	0	Naive
mel	S_217	0	Naive
mel	S_227	0	Naive
mel	S_251	0	Naive
mel	S_256	0	Naive
mel	S_266	0	Naive
mel	S_290	0	Naive
mel	S_295	0	Naive
mel	S_300	0	Naive
mel	S_306	0	Naive
mel	S_342	0	Naive
lsaC	S_312	0.122037	Naive
lsaC	S_306	0.00161417	Naive
lsaC	S_119	0	Naive
lsaC	S_178	0	Naive
lsaC	S_183	0	Naive
lsaC	S_188	0	Naive
lsaC	S_217	0	Naive
lsaC	S_227	0	Naive
lsaC	S_251	0	Naive
lsaC	S_256	0	Naive
lsaC	S_266	0	Naive
lsaC	S_290	0	Naive
lsaC	S_295	0	Naive
lsaC	S_300	0	Naive
lsaC	S_342	0	Naive
lsaA	S_342	0.115672	Naive
lsaA	S_119	0	Naive
lsaA	S_178	0	Naive
lsaA	S_183	0	Naive
lsaA	S_188	0	Naive
lsaA	S_217	0	Naive
lsaA	S_227	0	Naive
lsaA	S_251	0	Naive
lsaA	S_256	0	Naive
lsaA	S_266	0	Naive
lsaA	S_290	0	Naive
lsaA	S_295	0	Naive
lsaA	S_300	0	Naive
lsaA	S_306	0	Naive
lsaA	S_312	0	Naive
tet32	S_312	0.0983319	Naive
tet32	S_119	0	Naive
tet32	S_178	0	Naive
tet32	S_183	0	Naive
tet32	S_188	0	Naive
tet32	S_217	0	Naive
tet32	S_227	0	Naive
tet32	S_251	0	Naive
tet32	S_256	0	Naive
tet32	S_266	0	Naive
tet32	S_290	0	Naive
tet32	S_295	0	Naive
tet32	S_300	0	Naive
tet32	S_306	0	Naive
tet32	S_342	0	Naive
bacA	S_188	0.0207913	Naive
bacA	S_256	0.0190193	Naive
bacA	S_227	0.0188662	Naive
bacA	S_306	0.0175022	Naive
bacA	S_300	0.0169831	Naive
bacA	S_119	0	Naive
bacA	S_178	0	Naive
bacA	S_183	0	Naive
bacA	S_217	0	Naive
bacA	S_251	0	Naive
bacA	S_266	0	Naive
bacA	S_290	0	Naive
bacA	S_295	0	Naive
bacA	S_312	0	Naive
bacA	S_342	0	Naive
norA	S_342	0.0820896	Naive
norA	S_266	0.00170857	Naive
norA	S_183	0.000601597	Naive
norA	S_119	0	Naive
norA	S_178	0	Naive
norA	S_188	0	Naive
norA	S_217	0	Naive
norA	S_227	0	Naive
norA	S_251	0	Naive
norA	S_256	0	Naive
norA	S_290	0	Naive
norA	S_295	0	Naive
norA	S_300	0	Naive
norA	S_306	0	Naive
norA	S_312	0	Naive
APH(3)-Ia	S_312	0.0798946	Naive
APH(3)-Ia	S_178	0.00128827	Naive
APH(3)-Ia	S_295	0.00081321	Naive
APH(3)-Ia	S_188	0.000427453	Naive
APH(3)-Ia	S_119	0	Naive
APH(3)-Ia	S_183	0	Naive
APH(3)-Ia	S_217	0	Naive
APH(3)-Ia	S_227	0	Naive
APH(3)-Ia	S_251	0	Naive
APH(3)-Ia	S_256	0	Naive
APH(3)-Ia	S_266	0	Naive
APH(3)-Ia	S_290	0	Naive
APH(3)-Ia	S_300	0	Naive
APH(3)-Ia	S_306	0	Naive
APH(3)-Ia	S_342	0	Naive
APH(3)-IIa	S_251	0.0432309	Naive
APH(3)-IIa	S_256	0.00373791	Naive
APH(3)-IIa	S_188	0.00107718	Naive
APH(3)-IIa	S_119	0	Naive
APH(3)-IIa	S_178	0	Naive
APH(3)-IIa	S_183	0	Naive
APH(3)-IIa	S_217	0	Naive
APH(3)-IIa	S_227	0	Naive
APH(3)-IIa	S_266	0	Naive
APH(3)-IIa	S_290	0	Naive
APH(3)-IIa	S_295	0	Naive
APH(3)-IIa	S_300	0	Naive
APH(3)-IIa	S_306	0	Naive
APH(3)-IIa	S_312	0	Naive
APH(3)-IIa	S_342	0	Naive
tetM	S_306	0.0018217	Naive
tetM	S_119	0	Naive
tetM	S_178	0	Naive
tetM	S_183	0	Naive
tetM	S_188	0	Naive
tetM	S_217	0	Naive
tetM	S_227	0	Naive
tetM	S_251	0	Naive
tetM	S_256	0	Naive
tetM	S_266	0	Naive
tetM	S_290	0	Naive
tetM	S_295	0	Naive
tetM	S_300	0	Naive
tetM	S_312	0	Naive
tetM	S_342	0	Naive
tet(K)	S_119	0	Naive
tet(K)	S_178	0	Naive
tet(K)	S_183	0	Naive
tet(K)	S_188	0	Naive
tet(K)	S_217	0	Naive
tet(K)	S_227	0	Naive
tet(K)	S_251	0	Naive
tet(K)	S_256	0	Naive
tet(K)	S_266	0	Naive
tet(K)	S_290	0	Naive
tet(K)	S_295	0	Naive
tet(K)	S_300	0	Naive
tet(K)	S_306	0	Naive
tet(K)	S_312	0	Naive
tet(K)	S_342	0	Naive
qacB	S_119	0	Naive
qacB	S_178	0	Naive
qacB	S_183	0	Naive
qacB	S_188	0	Naive
qacB	S_217	0	Naive
qacB	S_227	0	Naive
qacB	S_251	0	Naive
qacB	S_256	0	Naive
qacB	S_266	0	Naive
qacB	S_290	0	Naive
qacB	S_295	0	Naive
qacB	S_300	0	Naive
qacB	S_306	0	Naive
qacB	S_312	0	Naive
qacB	S_342	0	Naive
mecR1	S_119	0	Naive
mecR1	S_178	0	Naive
mecR1	S_183	0	Naive
mecR1	S_188	0	Naive
mecR1	S_217	0	Naive
mecR1	S_227	0	Naive
mecR1	S_251	0	Naive
mecR1	S_256	0	Naive
mecR1	S_266	0	Naive
mecR1	S_290	0	Naive
mecR1	S_295	0	Naive
mecR1	S_300	0	Naive
mecR1	S_306	0	Naive
mecR1	S_312	0	Naive
mecR1	S_342	0	Naive
mecA	S_119	0	Naive
mecA	S_178	0	Naive
mecA	S_183	0	Naive
mecA	S_188	0	Naive
mecA	S_217	0	Naive
mecA	S_227	0	Naive
mecA	S_251	0	Naive
mecA	S_256	0	Naive
mecA	S_266	0	Naive
mecA	S_290	0	Naive
mecA	S_295	0	Naive
mecA	S_300	0	Naive
mecA	S_306	0	Naive
mecA	S_312	0	Naive
mecA	S_342	0	Naive
ErmC	S_119	0	Naive
ErmC	S_178	0	Naive
ErmC	S_183	0	Naive
ErmC	S_188	0	Naive
ErmC	S_217	0	Naive
ErmC	S_227	0	Naive
ErmC	S_251	0	Naive
ErmC	S_256	0	Naive
ErmC	S_266	0	Naive
ErmC	S_290	0	Naive
ErmC	S_295	0	Naive
ErmC	S_300	0	Naive
ErmC	S_306	0	Naive
ErmC	S_312	0	Naive
ErmC	S_342	0	Naive

## Sheet: Fig. 2A
Fig. 2A
Samples	Group	Time points	RPKM	log10(RPKM)
S_124	Early AB	T1	122.097	2.0867
S_125	Early AB	T2	32572	4.51284
S_127	Early AB	T3	5858.87	3.76781
S_128	Early AB	T4	8213.98	3.91455
S_129	Early AB	T5	2744.8	3.43851
S_130	Early AB	T6	59.0803	1.77144
S_137	Early AB	T1	1212.03	3.08352
S_138	Early AB	T2	28020.7	4.44748
S_140	Early AB	T4	1678.79	3.225
S_141	Early AB	T5	7919.83	3.89872
S_142	Early AB	T6	1553.67	3.19136
S_154	Early AB	T1	12597.7	4.10029
S_156	Early AB	T3	34337.6	4.53577
S_157	Early AB	T4	11769	4.07074
S_158	Early AB	T5	2439.76	3.38735
S_159	Early AB	T6	1000.6	3.00026
S_160	Early AB	T1	659.06	2.81892
S_161	Early AB	T2	727.524	2.86185
S_162	Early AB	T3	22649.4	4.35506
S_163	Early AB	T4	30193.1	4.47991
S_164	Early AB	T5	16222.2	4.21011
S_165	Early AB	T6	7955.62	3.90067
S_166	Early AB	T1	2110.07	3.3243
S_167	Early AB	T2	11548.6	4.06253
S_168	Early AB	T3	11716	4.06878
S_169	Early AB	T4	8077.89	3.9073
S_170	Early AB	T5	4716.89	3.67366
S_171	Early AB	T6	305.048	2.48437
S_172	Early AB	T1	2424.69	3.38466
S_173	Early AB	T2	5530.81	3.74279
S_174	Early AB	T3	3395.34	3.53088
S_175	Early AB	T4	3545.09	3.54963
S_176	Early AB	T5	5349.51	3.72831
S_177	Early AB	T6	2762.94	3.44137
S_222	Early AB	T1	3099.7	3.49132
S_223	Early AB	T2	3483.25	3.54198
S_224	Early AB	T3	2798.35	3.4469
S_225	Early AB	T4	6650.75	3.82287
S_226	Early AB	T6	3254.54	3.51249
S_234	Early AB	T1	124.079	2.0937
S_235	Early AB	T2	48.6632	1.6872
S_236	Early AB	T3	739.193	2.86876
S_237	Early AB	T4	5948.34	3.7744
S_238	Early AB	T5	11868.7	4.0744
S_247	Early AB	T2	7993.43	3.90273
S_248	Early AB	T3	2349.04	3.37089
S_249	Early AB	T4	3609.32	3.55743
S_250	Early AB	T5	663.867	2.82208
S_26	Early AB	T2	5586.38	3.74713
S_27	Early AB	T3	16759.2	4.22425
S_278	Early AB	T1	16.8077	1.22551
S_279	Early AB	T2	6292.81	3.79884
S_28	Early AB	T4	5923.33	3.77257
S_280	Early AB	T3	11067.2	4.04404
S_281	Early AB	T4	9847.56	3.99333
S_282	Early AB	T5	5194.01	3.7155
S_283	Early AB	T6	4845.37	3.68533
S_284	Early AB	T1	16.4926	1.21729
S_285	Early AB	T2	3063.64	3.48624
S_286	Early AB	T3	13017	4.11451
S_287	Early AB	T4	6094.46	3.78494
S_288	Early AB	T5	7668.41	3.88471
S_289	Early AB	T6	3834.91	3.58376
S_29	Early AB	T5	4331.61	3.63665
S_30	Early AB	T6	448.368	2.65163
S_331	Early AB	T1	3554.39	3.55076
S_332	Early AB	T2	2183.43	3.33914
S_333	Early AB	T3	10791.4	4.03308
S_334	Early AB	T4	8578.01	3.93339
S_335	Early AB	T6	2738.63	3.43753
S_364	Early AB	T1	2953.71	3.47037
S_365	Early AB	T2	3170.34	3.50111
S_366	Early AB	T3	9421.95	3.97414
S_367	Early AB	T4	8927.22	3.95072
S_368	Early AB	T5	3419.02	3.5339
S_369	Early AB	T6	3295.19	3.51788
S_89	Early AB	T1	123.88	2.093
S_90	Early AB	T2	950.235	2.97783
S_91	Early AB	T3	18821.3	4.27465
S_93	Early AB	T4	10343.8	4.01468
S_95	Early AB	T5	6746.65	3.82909
S_96	Early AB	T6	270.39	2.43199
S_103	Naive	T2	1866.75	3.27109
S_104	Naive	T3	10111.7	4.00482
S_105	Naive	T4	48.4854	1.68561
S_106	Naive	T6	638.953	2.80547
S_119	Naive	T1	154.017	2.18757
S_120	Naive	T2	111.426	2.04699
S_121	Naive	T3	9762.71	3.98957
S_122	Naive	T4	5855.97	3.7676
S_123	Naive	T6	959.764	2.98216
S_178	Naive	T1	3171.88	3.50132
S_179	Naive	T2	3819.45	3.582
S_180	Naive	T3	3991.19	3.6011
S_181	Naive	T4	12652.5	4.10218
S_182	Naive	T6	3437.11	3.53619
S_183	Naive	T1	3184.76	3.50308
S_184	Naive	T2	3402.61	3.53181
S_185	Naive	T3	3769.57	3.57629
S_186	Naive	T4	6145.08	3.78853
S_187	Naive	T6	3169.52	3.50099
S_188	Naive	T1	3409.17	3.53265
S_189	Naive	T2	3411.32	3.53292
S_190	Naive	T3	10473.6	4.0201
S_191	Naive	T4	5898.55	3.77075
S_193	Naive	T6	5136.58	3.71067
S_214	Naive	T3	3648.11	3.56207
S_215	Naive	T4	4355.42	3.63903
S_216	Naive	T5	4970.85	3.69643
S_217	Naive	T1	2203.7	3.34315
S_218	Naive	T2	3523.18	3.54693
S_219	Naive	T3	6476.06	3.81131
S_220	Naive	T4	3536.79	3.54861
S_221	Naive	T6	2861.31	3.45657
S_227	Naive	T1	3560.64	3.55153
S_228	Naive	T2	3855.62	3.58609
S_229	Naive	T3	3651.56	3.56248
S_230	Naive	T6	3037.63	3.48253
S_241	Naive	T2	3617.66	3.55843
S_242	Naive	T3	17164.7	4.23464
S_243	Naive	T4	15351.6	4.18615
S_244	Naive	T5	13157.5	4.11917
S_245	Naive	T6	2030.27	3.30755
S_251	Naive	T1	125.361	2.09816
S_252	Naive	T2	7017.3	3.84617
S_253	Naive	T3	3986.33	3.60057
S_254	Naive	T4	6015.21	3.77925
S_255	Naive	T6	2529.25	3.40299
S_256	Naive	T1	3104.15	3.49194
S_257	Naive	T2	3786.18	3.5782
S_258	Naive	T3	9797.8	3.99113
S_259	Naive	T4	4655.62	3.66798
S_260	Naive	T6	4004.82	3.60258
S_266	Naive	T1	2668.27	3.42623
S_267	Naive	T2	12542.1	4.09837
S_268	Naive	T3	3237.42	3.5102
S_269	Naive	T4	12896.3	4.11047
S_270	Naive	T5	1183.71	3.07325
S_271	Naive	T6	2490.49	3.39628
S_290	Naive	T1	3077.06	3.48814
S_291	Naive	T2	3020.06	3.48002
S_292	Naive	T3	3159.55	3.49963
S_293	Naive	T4	2926.54	3.46635
S_294	Naive	T5	3733.6	3.57213
S_295	Naive	T1	2727.45	3.43576
S_296	Naive	T2	2897.86	3.46208
S_297	Naive	T3	14373.1	4.15755
S_298	Naive	T4	3896.58	3.59068
S_299	Naive	T6	6908.14	3.83936
S_300	Naive	T1	3213.63	3.507
S_301	Naive	T2	3719.41	3.57047
S_302	Naive	T3	3830.39	3.58324
S_303	Naive	T4	4105.09	3.61332
S_304	Naive	T5	4127.64	3.6157
S_305	Naive	T6	3805.29	3.58039
S_306	Naive	T1	3477.51	3.54127
S_307	Naive	T2	3456.14	3.53859
S_308	Naive	T3	3435.49	3.53599
S_309	Naive	T4	3578.28	3.55367
S_310	Naive	T5	4591.13	3.66192
S_311	Naive	T6	4129.04	3.61585
S_312	Naive	T1	52.0167	1.71614
S_313	Naive	T2	27.8068	1.44415
S_314	Naive	T3	186.064	2.26966
S_315	Naive	T4	9474.01	3.97653
S_316	Naive	T5	8776.39	3.94332
S_317	Naive	T6	1924.92	3.28441
S_342	Naive	T1	278.922	2.44548
S_343	Naive	T2	974.905	2.98896
S_344	Naive	T3	1132.24	3.05394
S_345	Naive	T4	8320.27	3.92014
S_346	Naive	T5	6370.55	3.80418
S_347	Naive	T6	3725.77	3.57122
S_354	Naive	T2	6.50352	0.813148
S_356	Naive	T4	6758.6	3.82986
S_357	Naive	T6	3871.94	3.58793
S_53	Naive	T2	5323.45	3.72619
S_55	Naive	T6	154.655	2.18936
S_86	Naive	T2	4355.09	3.639
S_87	Naive	T3	9356.83	3.97113
S_88	Naive	T4	4499.82	3.6532

## Sheet: Fig. 2B
Fig. 2B
Sample	Group	Shannon value	Time points
S_124	AB	1.29778	T1
S_125	AB	3.87748	T2
S_127	AB	3.10967	T3
S_128	AB	3.08525	T4
S_129	AB	3.23548	T5
S_130	AB	1.7458	T6
S_137	AB	2.49865	T1
S_138	AB	3.94016	T2
S_140	AB	3.74798	T4
S_141	AB	2.09296	T5
S_142	AB	1.18262	T6
S_154	AB	2.221	T1
S_156	AB	3.43808	T3
S_157	AB	2.45216	T4
S_158	AB	1.98667	T5
S_159	AB	3.48871	T6
S_160	AB	3.50753	T1
S_161	AB	2.61972	T2
S_162	AB	3.09565	T3
S_163	AB	3.5695	T4
S_164	AB	3.4967	T5
S_165	AB	3.51756	T6
S_166	AB	1.35505	T1
S_167	AB	2.80847	T2
S_168	AB	1.97361	T3
S_169	AB	2.14149	T4
S_170	AB	2.91521	T5
S_171	AB	2.2459	T6
S_172	AB	1.88911	T1
S_173	AB	3.15507	T2
S_174	AB	2.36069	T3
S_175	AB	2.53665	T4
S_176	AB	3.57514	T5
S_177	AB	2.10586	T6
S_222	AB	1.33265	T1
S_223	AB	1.85961	T2
S_224	AB	1.70463	T3
S_225	AB	2.77563	T4
S_226	AB	2.09089	T6
S_234	AB	2.0413	T1
S_235	AB	2.25258	T2
S_236	AB	0.83418	T3
S_237	AB	1.5422	T4
S_238	AB	2.31989	T5
S_247	AB	1.59631	T2
S_248	AB	2.19579	T3
S_249	AB	2.83272	T4
S_250	AB	2.79327	T5
S_26	AB	2.13196	T2
S_27	AB	2.57929	T3
S_278	AB	1.08661	T1
S_279	AB	2.91916	T2
S_28	AB	2.37095	T4
S_280	AB	2.6029	T3
S_281	AB	2.62736	T4
S_282	AB	2.72788	T5
S_283	AB	1.9548	T6
S_284	AB	0.69036	T1
S_285	AB	2.78686	T2
S_286	AB	2.28328	T3
S_287	AB	2.54217	T4
S_288	AB	1.71068	T5
S_289	AB	2.12941	T6
S_29	AB	1.95641	T5
S_30	AB	2.98263	T6
S_331	AB	2.08688	T1
S_332	AB	1.303	T2
S_333	AB	2.91041	T3
S_334	AB	3.35072	T4
S_335	AB	1.92708	T6
S_364	AB	1.49547	T1
S_365	AB	1.76109	T2
S_366	AB	2.64904	T3
S_367	AB	2.51935	T4
S_368	AB	2.05586	T5
S_369	AB	2.56972	T6
S_89	AB	0	T1
S_90	AB	1.70189	T2
S_91	AB	1.43548	T3
S_93	AB	2.36283	T4
S_95	AB	1.72485	T5
S_96	AB	1.08739	T6
S_103	No AB	3.36512	T2
S_104	No AB	2.54609	T3
S_105	No AB	1.57749	T4
S_106	No AB	2.41261	T6
S_119	No AB	1.01	T1
S_120	No AB	0.839786	T2
S_121	No AB	2.26352	T3
S_122	No AB	1.85454	T4
S_123	No AB	1.29284	T6
S_178	No AB	1.86585	T1
S_179	No AB	1.56389	T2
S_180	No AB	3.02875	T3
S_181	No AB	3.73275	T4
S_182	No AB	1.88413	T6
S_183	No AB	1.95854	T1
S_184	No AB	2.03379	T2
S_185	No AB	2.43345	T3
S_186	No AB	1.96137	T4
S_187	No AB	1.84907	T6
S_188	No AB	1.94247	T1
S_189	No AB	2.174	T2
S_190	No AB	2.74656	T3
S_191	No AB	3.19448	T4
S_193	No AB	2.51527	T6
S_214	No AB	2.34875	T3
S_215	No AB	2.65997	T4
S_216	No AB	3.08909	T5
S_217	No AB	1.33532	T1
S_218	No AB	1.96426	T2
S_219	No AB	2.67132	T3
S_220	No AB	2.29103	T4
S_221	No AB	1.83946	T6
S_227	No AB	1.91444	T1
S_228	No AB	2.03107	T2
S_229	No AB	2.27342	T3
S_230	No AB	1.76787	T6
S_241	No AB	2.71762	T2
S_242	No AB	1.93661	T3
S_243	No AB	1.86067	T4
S_244	No AB	1.82046	T5
S_245	No AB	0.490972	T6
S_251	No AB	1.47285	T1
S_252	No AB	1.50909	T2
S_253	No AB	1.71744	T3
S_254	No AB	1.70346	T4
S_255	No AB	0.62668	T6
S_256	No AB	1.8713	T1
S_257	No AB	2.45789	T2
S_258	No AB	2.7979	T3
S_259	No AB	2.7696	T4
S_260	No AB	2.06969	T6
S_266	No AB	1.93462	T1
S_267	No AB	2.15265	T2
S_268	No AB	1.91383	T3
S_269	No AB	1.99707	T4
S_270	No AB	2.47418	T5
S_271	No AB	1.56892	T6
S_290	No AB	1.86066	T1
S_291	No AB	2.11159	T2
S_292	No AB	1.92081	T3
S_293	No AB	2.0043	T4
S_294	No AB	2.41884	T5
S_295	No AB	1.86576	T1
S_296	No AB	1.8729	T2
S_297	No AB	2.01171	T3
S_298	No AB	2.38855	T4
S_299	No AB	2.66347	T6
S_300	No AB	1.91034	T1
S_301	No AB	1.90071	T2
S_302	No AB	2.80109	T3
S_303	No AB	3.02878	T4
S_304	No AB	2.45536	T5
S_305	No AB	2.00572	T6
S_306	No AB	2.0053	T1
S_307	No AB	1.93695	T2
S_308	No AB	2.01122	T3
S_309	No AB	2.48475	T4
S_310	No AB	2.4913	T5
S_311	No AB	2.32587	T6
S_312	No AB	2.209	T1
S_313	No AB	1.53323	T2
S_314	No AB	1.37451	T3
S_315	No AB	2.48744	T4
S_316	No AB	2.08052	T5
S_317	No AB	1.453	T6
S_342	No AB	2.1044	T1
S_343	No AB	3.72237	T2
S_344	No AB	4.06726	T3
S_345	No AB	1.90221	T4
S_346	No AB	1.8237	T5
S_347	No AB	1.79275	T6
S_354	No AB	0.689362	T2
S_356	No AB	1.38351	T4
S_357	No AB	2.04136	T6
S_53	No AB	2.65871	T2
S_55	No AB	1.55099	T6
S_86	No AB	2.42615	T2
S_87	No AB	2.79213	T3
S_88	No AB	2.45065	T4

## Sheet: Fig. 3A
Fig. 3A
Samples	PC1	PC2	Group
S_124	-0.0281554	-0.0379594	Early AB
S_137	2.19931	-4.39585	Early AB
S_154	2.83373	-3.93678	Early AB
S_160	0.209659	4.83525	Early AB
S_166	-0.64758	-0.184404	Early AB
S_172	-1.1388	-1.32393	Early AB
S_222	-0.642155	-0.185727	Early AB
S_234	2.89411	2.938	Early AB
S_278	2.01587	-0.238291	Early AB
S_284	2.09314	1.33042	Early AB
S_331	-0.694324	1.36706	Early AB
S_364	-0.586123	-0.31279	Early AB
S_89	1.83972	-0.488836	Early AB
S_119	-0.0907821	-0.226116	Naive
S_178	-1.75705	-0.0860959	Naive
S_183	-1.71005	-0.468179	Naive
S_188	-1.90582	-0.0376021	Naive
S_217	-0.642716	-0.185149	Naive
S_227	-1.93085	-0.0470492	Naive
S_251	2.18027	2.23104	Naive
S_256	-1.57039	-0.203104	Naive
S_266	-1.37576	-0.473225	Naive
S_290	-1.8377	-0.149518	Naive
S_295	-1.76328	-0.0852665	Naive
S_300	-1.95593	-0.0599733	Naive
S_306	-1.83798	0.283324	Naive
S_312	3.21554	2.47611	Naive
S_342	2.63411	-2.33536	Naive

## Sheet: Fig. 3B
Fig. 3B
Samples	PC1	PC2	Group
S_125	-5.90057	4.93562	Early AB
S_138	-6.15596	3.54486	Early AB
S_161	1.33146	-0.230138	Early AB
S_167	3.29138	0.687046	Early AB
S_173	-2.37503	-0.670301	Early AB
S_223	-1.83533	-2.53848	Early AB
S_235	0.967876	1.14194	Early AB
S_247	1.87378	1.41608	Early AB
S_26	1.05734	0.838061	Early AB
S_279	-0.235466	2.98595	Early AB
S_285	-0.0472772	2.56663	Early AB
S_332	-1.27374	-1.61571	Early AB
S_365	-1.39373	-2.28594	Early AB
S_90	0.444584	1.05486	Early AB
S_103	1.30967	1.41089	Naive
S_120	-0.924027	-0.26355	Naive
S_179	1.18424	1.77241	Naive
S_184	-0.293994	-2.79714	Naive
S_189	-1.28062	-2.55072	Naive
S_218	-0.799979	-2.30376	Naive
S_228	-0.217216	-2.89955	Naive
S_241	3.44508	1.1936	Naive
S_252	1.21387	2.01267	Naive
S_257	1.08135	-2.4979	Naive
S_267	2.48177	-0.752665	Naive
S_291	-0.419493	-2.95642	Naive
S_296	-1.6064	-2.56159	Naive
S_301	-0.742379	-2.8924	Naive
S_307	-1.71735	-2.30291	Naive
S_313	0.622553	1.81797	Naive
S_343	1.76662	2.02405	Naive
S_354	-0.568424	1.0088	Naive
S_53	2.82709	0.915156	Naive
S_86	2.88836	0.79258	Naive

## Sheet: Fig. 4A
Fig. 4A
Samples	PC1	PC2	Infant	Group
S_124	-0.842922	-0.668641	P320	Early AB
S_125	-2.10537	4.21791	P320	Early AB
S_127	-0.566257	0.560582	P320	Early AB
S_128	2.35377	-0.607366	P320	Early AB
S_129	0.725503	-0.27101	P320	Early AB
S_130	-0.916556	-0.90127	P320	Early AB
S_137	0.12381	-0.901082	P284	Early AB
S_138	-2.80906	3.69159	P284	Early AB
S_140	-2.21075	2.52626	P284	Early AB
S_141	-0.158039	3.11963	P284	Early AB
S_142	-0.783918	-0.716266	P284	Early AB
S_154	0.431619	-0.569622	P358	Early AB
S_156	-1.27955	4.81047	P358	Early AB
S_157	0.235943	4.14617	P358	Early AB
S_158	1.6691	0.381036	P358	Early AB
S_159	-1.2409	3.8212	P358	Early AB
S_160	-1.14084	4.22822	P346	Early AB
S_161	0.414748	-0.621055	P346	Early AB
S_162	-0.323666	4.70415	P346	Early AB
S_163	-0.493676	5.02697	P346	Early AB
S_164	-0.031335	4.88024	P346	Early AB
S_165	-0.594954	4.57841	P346	Early AB
S_166	-1.45523	-0.917655	P035	Early AB
S_167	2.13824	-0.600651	P035	Early AB
S_168	1.58402	-0.542021	P035	Early AB
S_169	1.50475	-0.57118	P035	Early AB
S_170	-0.705095	-1.95635	P035	Early AB
S_171	-0.46748	-1.08396	P035	Early AB
S_172	-1.68729	-1.14216	P072	Early AB
S_173	-2.01627	0.68082	P072	Early AB
S_174	-1.96435	-0.442102	P072	Early AB
S_175	-2.8013	1.64619	P072	Early AB
S_176	-1.86763	3.8235	P072	Early AB
S_177	-0.96059	-1.69268	P072	Early AB
S_222	-1.45247	-0.915973	P147	Early AB
S_223	-2.11332	-0.892608	P147	Early AB
S_224	-0.697014	-1.10811	P147	Early AB
S_225	1.53386	-1.07998	P147	Early AB
S_226	-0.784155	-0.747057	P147	Early AB
S_234	1.45733	0.277797	P322	Early AB
S_235	0.57856	-0.473857	P322	Early AB
S_236	0.470561	-0.537545	P322	Early AB
S_237	1.77273	0.123341	P322	Early AB
S_238	2.21787	-0.444347	P322	Early AB
S_247	1.64877	0.0189604	P054	Early AB
S_248	0.41721	-0.35566	P054	Early AB
S_249	0.717599	-0.539841	P054	Early AB
S_250	1.91846	-0.801727	P054	Early AB
S_26	0.511282	-0.569709	P166	Early AB
S_27	1.92779	-0.09299	P166	Early AB
S_278	-0.0352387	-0.416702	P128	Early AB
S_279	0.367797	1.21299	P128	Early AB
S_28	2.01258	0.116635	P166	Early AB
S_280	1.21005	1.04533	P128	Early AB
S_281	1.80697	0.51602	P128	Early AB
S_282	1.97279	-0.808519	P128	Early AB
S_283	1.80677	0.258704	P128	Early AB
S_284	0.516711	0.0372853	P184	Early AB
S_285	0.224425	0.888628	P184	Early AB
S_286	1.77595	0.326848	P184	Early AB
S_287	1.58687	-0.542121	P184	Early AB
S_288	1.85503	0.160432	P184	Early AB
S_289	2.29715	-0.274479	P184	Early AB
S_29	1.63244	0.240674	P166	Early AB
S_30	1.33326	0.707626	P166	Early AB
S_331	-0.825301	-0.556536	P533	Early AB
S_332	-1.44793	-0.913263	P533	Early AB
S_333	-0.220994	3.33017	P533	Early AB
S_334	-0.482746	3.54269	P533	Early AB
S_335	-1.25219	-0.612305	P533	Early AB
S_364	-1.44897	-0.929071	P702	Early AB
S_365	-1.8096	-1.00462	P702	Early AB
S_366	0.881947	-1.20478	P702	Early AB
S_367	-0.178686	3.27167	P702	Early AB
S_368	-1.73685	-1.12548	P702	Early AB
S_369	-0.128267	-0.929468	P702	Early AB
S_89	-0.0675567	-0.295912	P547	Early AB
S_90	0.257274	-0.504941	P547	Early AB
S_91	0.14744	-0.447893	P547	Early AB
S_93	0.318777	-0.358625	P547	Early AB
S_95	1.59188	0.410732	P547	Early AB
S_96	0.0793249	-0.462365	P547	Early AB
S_103	0.247428	0.0691967	P652	Naive
S_104	2.53584	-0.383287	P652	Naive
S_105	0.272668	-0.351068	P652	Naive
S_106	2.0819	0.147609	P652	Naive
S_119	-1.14164	-0.7549	P375	Naive
S_120	-0.742354	-0.582446	P375	Naive
S_121	1.92093	0.16898	P375	Naive
S_122	1.38883	0.316005	P375	Naive
S_123	-1.33119	-0.903818	P375	Naive
S_178	-2.10941	-0.885792	P420	Naive
S_179	1.43874	0.247877	P420	Naive
S_180	-1.29874	0.587935	P420	Naive
S_181	-0.793332	4.18878	P420	Naive
S_182	-1.65679	-0.70506	P420	Naive
S_183	-2.01555	-0.83182	P241	Naive
S_184	-1.44177	-1.29196	P241	Naive
S_185	-0.7575	-0.256096	P241	Naive
S_186	0.706251	-0.180622	P241	Naive
S_187	-1.36639	-0.654383	P241	Naive
S_188	-2.21511	-0.813084	P209	Naive
S_189	-1.88214	-0.87681	P209	Naive
S_190	-0.318325	-1.74795	P209	Naive
S_191	0.391835	0.118348	P209	Naive
S_193	1.56695	-0.59879	P209	Naive
S_214	-1.68857	-1.00983	P624	Naive
S_215	0.091863	-1.39945	P624	Naive
S_216	0.583297	-0.693834	P624	Naive
S_217	-1.45297	-0.916517	P076	Naive
S_218	-1.6093	-1.01015	P076	Naive
S_219	2.15131	0.100535	P076	Naive
S_220	-0.642768	-0.365145	P076	Naive
S_221	-1.94508	-1.07831	P076	Naive
S_227	-2.1945	-0.769918	P096	Naive
S_228	-1.32137	-1.60633	P096	Naive
S_229	-0.955486	-1.79404	P096	Naive
S_230	-1.93231	-0.97365	P096	Naive
S_241	2.59151	-0.555992	P183	Naive
S_242	1.81771	0.327049	P183	Naive
S_243	1.87054	0.257787	P183	Naive
S_244	1.67062	0.365223	P183	Naive
S_245	-0.155058	-0.32588	P183	Naive
S_251	0.908144	0.0887193	P094	Naive
S_252	1.53671	0.263843	P094	Naive
S_253	1.59072	0.257938	P094	Naive
S_254	1.76865	0.325164	P094	Naive
S_255	0.389162	-0.118688	P094	Naive
S_256	-1.99877	-0.906851	P664	Naive
S_257	-0.555777	-1.0854	P664	Naive
S_258	1.70784	-0.999625	P664	Naive
S_259	-1.41	-1.27738	P664	Naive
S_260	0.167793	-0.462848	P664	Naive
S_266	-1.56304	-0.833757	P721	Naive
S_267	1.063	-1.08621	P721	Naive
S_268	-2.12274	-0.909883	P721	Naive
S_269	1.64787	-0.332058	P721	Naive
S_270	0.0178462	-0.637709	P721	Naive
S_271	-1.35213	-0.947486	P721	Naive
S_290	-2.12475	-0.896999	P691	Naive
S_291	-1.55532	-1.35249	P691	Naive
S_292	-2.10911	-0.870372	P691	Naive
S_293	-1.98918	-0.98435	P691	Naive
S_294	-1.41028	-1.53443	P691	Naive
S_295	-2.10936	-0.879432	P414	Naive
S_296	-2.00368	-0.98373	P414	Naive
S_297	0.502477	0.199735	P414	Naive
S_298	-0.37138	-1.09762	P414	Naive
S_299	0.902908	-0.939089	P414	Naive
S_300	-2.19905	-0.781021	P541	Naive
S_301	-1.61562	-1.3246	P541	Naive
S_302	-2.4746	2.0927	P541	Naive
S_303	0.411273	1.57426	P541	Naive
S_304	-0.0549908	-0.340258	P541	Naive
S_305	-2.11038	-0.745278	P541	Naive
S_306	-1.948	-0.579438	P277	Naive
S_307	-1.84318	-0.701295	P277	Naive
S_308	-1.93885	-0.764535	P277	Naive
S_309	-0.197336	-0.896387	P277	Naive
S_310	-1.27563	-1.63538	P277	Naive
S_311	0.0245375	-0.497638	P277	Naive
S_312	1.51239	0.12865	P379	Naive
S_313	1.13234	0.210513	P379	Naive
S_314	0.301295	-0.418931	P379	Naive
S_315	2.69537	-0.444085	P379	Naive
S_316	2.34716	-0.349895	P379	Naive
S_317	0.891826	-0.578819	P379	Naive
S_342	0.334174	-0.403323	P399	Naive
S_343	0.874753	0.800344	P399	Naive
S_344	0.798509	3.18565	P399	Naive
S_345	1.94107	0.0186557	P399	Naive
S_346	1.64258	0.374982	P399	Naive
S_347	1.60333	0.388543	P399	Naive
S_354	-0.0862685	-0.295355	P236	Naive
S_356	1.7236	-0.0631978	P236	Naive
S_357	1.52987	0.231861	P236	Naive
S_53	1.9354	-0.75988	P092	Naive
S_55	1.30631	0.249831	P092	Naive
S_86	1.83256	-0.731547	P324	Naive
S_87	2.52447	-0.305585	P324	Naive
S_88	2.56826	-0.395261	P324	Naive

## Sheet: Fig. 4B
Fig. 4B
Samples	PC1	PC2	Group	PMA (in weeks)
S_124	-0.842922	-0.668641	AB	30-30+6
S_125	-2.10537	4.21791	AB	31-31+6
S_127	-0.566257	0.560582	AB	32-32+6
S_128	2.35377	-0.607366	AB	35-35+6
S_129	0.725503	-0.27101	AB	35-35+6
S_130	-0.916556	-0.90127	AB	62-70
S_137	0.12381	-0.901082	AB	28-28+6
S_138	-2.80906	3.69159	AB	29-29+6
S_140	-2.21075	2.52626	AB	32-32+6
S_141	-0.158039	3.11963	AB	36-36+6
S_142	-0.783918	-0.716266	AB	62-70
S_154	0.431619	-0.569622	AB	29-29+6
S_156	-1.27955	4.81047	AB	31-31+6
S_157	0.235943	4.14617	AB	33-33+6
S_158	1.6691	0.381036	AB	37-42
S_159	-1.2409	3.8212	AB	62-70
S_160	-1.14084	4.22822	AB	29-29+6
S_161	0.414748	-0.621055	AB	30-30+6
S_162	-0.323666	4.70415	AB	31-31+6
S_163	-0.493676	5.02697	AB	33-33+6
S_164	-0.031335	4.88024	AB	37-42
S_165	-0.594954	4.57841	AB	62-70
S_166	-1.45523	-0.917655	AB	29-29+6
S_167	2.13824	-0.600651	AB	30-30+6
S_168	1.58402	-0.542021	AB	31-31+6
S_169	1.50475	-0.57118	AB	33-33+6
S_170	-0.705095	-1.95635	AB	37-42
S_171	-0.46748	-1.08396	AB	62-70
S_172	-1.68729	-1.14216	AB	29-29+6
S_173	-2.01627	0.68082	AB	30-30+6
S_174	-1.96435	-0.442102	AB	31-31+6
S_175	-2.8013	1.64619	AB	33-33+6
S_176	-1.86763	3.8235	AB	37-42
S_177	-0.96059	-1.69268	AB	62-70
S_222	-1.45247	-0.915973	AB	31-31+6
S_223	-2.11332	-0.892608	AB	32-32+6
S_224	-0.697014	-1.10811	AB	33-33+6
S_225	1.53386	-1.07998	AB	35-35+6
S_226	-0.784155	-0.747057	AB	62-70
S_234	1.45733	0.277797	AB	28-28+6
S_235	0.57856	-0.473857	AB	29-29+6
S_236	0.470561	-0.537545	AB	30-30+6
S_237	1.77273	0.123341	AB	32-32+6
S_238	2.21787	-0.444347	AB	36-36+6
S_247	1.64877	0.0189604	AB	31-31+6
S_248	0.41721	-0.35566	AB	32-32+6
S_249	0.717599	-0.539841	AB	34-34+6
S_250	1.91846	-0.801727	AB	37-42
S_26	0.511282	-0.569709	AB	30-30+6
S_27	1.92779	-0.09299	AB	31-31+6
S_278	-0.0352387	-0.416702	AB	30-30+6
S_279	0.367797	1.21299	AB	31-31+6
S_28	2.01258	0.116635	AB	33-33+6
S_280	1.21005	1.04533	AB	32-32+6
S_281	1.80697	0.51602	AB	34-34+6
S_282	1.97279	-0.808519	AB	35-35+6
S_283	1.80677	0.258704	AB	62-70
S_284	0.516711	0.0372853	AB	30-30+6
S_285	0.224425	0.888628	AB	31-31+6
S_286	1.77595	0.326848	AB	32-32+6
S_287	1.58687	-0.542121	AB	34-34+6
S_288	1.85503	0.160432	AB	35-35+6
S_289	2.29715	-0.274479	AB	62-70
S_29	1.63244	0.240674	AB	36-36+6
S_30	1.33326	0.707626	AB	62-70
S_331	-0.825301	-0.556536	AB	31-31+6
S_332	-1.44793	-0.913263	AB	32-32+6
S_333	-0.220994	3.33017	AB	33-33+6
S_334	-0.482746	3.54269	AB	35-35+6
S_335	-1.25219	-0.612305	AB	62-70
S_364	-1.44897	-0.929071	AB	28-28+6
S_365	-1.8096	-1.00462	AB	29-29+6
S_366	0.881947	-1.20478	AB	30-30+6
S_367	-0.178686	3.27167	AB	32-32+6
S_368	-1.73685	-1.12548	AB	36-36+6
S_369	-0.128267	-0.929468	AB	62-70
S_89	-0.0675567	-0.295912	AB	28-28+6
S_90	0.257274	-0.504941	AB	29-29+6
S_91	0.14744	-0.447893	AB	30-30+6
S_93	0.318777	-0.358625	AB	32-32+6
S_95	1.59188	0.410732	AB	36-36+6
S_96	0.0793249	-0.462365	AB	62-70
S_103	0.247428	0.0691967	No AB	32-32+6
S_104	2.53584	-0.383287	No AB	33-33+6
S_105	0.272668	-0.351068	No AB	35-35+6
S_106	2.0819	0.147609	No AB	62-70
S_119	-1.14164	-0.7549	No AB	32-32+6
S_120	-0.742354	-0.582446	No AB	33-33+6
S_121	1.92093	0.16898	No AB	34-34+6
S_122	1.38883	0.316005	No AB	34-34+6
S_123	-1.33119	-0.903818	No AB	62-70
S_178	-2.10941	-0.885792	No AB	32-32+6
S_179	1.43874	0.247877	No AB	33-33+6
S_180	-1.29874	0.587935	No AB	34-34+6
S_181	-0.793332	4.18878	No AB	35-35+6
S_182	-1.65679	-0.70506	No AB	62-70
S_183	-2.01555	-0.83182	No AB	32-32+6
S_184	-1.44177	-1.29196	No AB	33-33+6
S_185	-0.7575	-0.256096	No AB	33-33+6
S_186	0.706251	-0.180622	No AB	35-35+6
S_187	-1.36639	-0.654383	No AB	62-70
S_188	-2.21511	-0.813084	No AB	29-29+6
S_189	-1.88214	-0.87681	No AB	30-30+6
S_190	-0.318325	-1.74795	No AB	31-31+6
S_191	0.391835	0.118348	No AB	33-33+6
S_193	1.56695	-0.59879	No AB	62-70
S_214	-1.68857	-1.00983	No AB	33-33+6
S_215	0.091863	-1.39945	No AB	35-35+6
S_216	0.583297	-0.693834	No AB	36-36+6
S_217	-1.45297	-0.916517	No AB	30-30+6
S_218	-1.6093	-1.01015	No AB	31-31+6
S_219	2.15131	0.100535	No AB	32-32+6
S_220	-0.642768	-0.365145	No AB	34-34+6
S_221	-1.94508	-1.07831	No AB	62-70
S_227	-2.1945	-0.769918	No AB	30-30+6
S_228	-1.32137	-1.60633	No AB	31-31+6
S_229	-0.955486	-1.79404	No AB	32-32+6
S_230	-1.93231	-0.97365	No AB	62-70
S_241	2.59151	-0.555992	No AB	30-30+6
S_242	1.81771	0.327049	No AB	31-31+6
S_243	1.87054	0.257787	No AB	33-33+6
S_244	1.67062	0.365223	No AB	35-35+6
S_245	-0.155058	-0.32588	No AB	62-70
S_251	0.908144	0.0887193	No AB	32-32+6
S_252	1.53671	0.263843	No AB	32-32+6
S_253	1.59072	0.257938	No AB	34-34+6
S_254	1.76865	0.325164	No AB	35-35+6
S_255	0.389162	-0.118688	No AB	62-70
S_256	-1.99877	-0.906851	No AB	32-32+6
S_257	-0.555777	-1.0854	No AB	32-32+6
S_258	1.70784	-0.999625	No AB	33-33+6
S_259	-1.41	-1.27738	No AB	35-35+6
S_260	0.167793	-0.462848	No AB	62-70
S_266	-1.56304	-0.833757	No AB	29-29+6
S_267	1.063	-1.08621	No AB	30-30+6
S_268	-2.12274	-0.909883	No AB	31-31+6
S_269	1.64787	-0.332058	No AB	33-33+6
S_270	0.0178462	-0.637709	No AB	35-35+6
S_271	-1.35213	-0.947486	No AB	62-70
S_290	-2.12475	-0.896999	No AB	31-31+6
S_291	-1.55532	-1.35249	No AB	31-31+6
S_292	-2.10911	-0.870372	No AB	32-32+6
S_293	-1.98918	-0.98435	No AB	35-35+6
S_294	-1.41028	-1.53443	No AB	37-42
S_295	-2.10936	-0.879432	No AB	31-31+6
S_296	-2.00368	-0.98373	No AB	32-32+6
S_297	0.502477	0.199735	No AB	33-33+6
S_298	-0.37138	-1.09762	No AB	35-35+6
S_299	0.902908	-0.939089	No AB	62-70
S_300	-2.19905	-0.781021	No AB	30-30+6
S_301	-1.61562	-1.3246	No AB	31-31+6
S_302	-2.4746	2.0927	No AB	32-32+6
S_303	0.411273	1.57426	No AB	34-34+6
S_304	-0.0549908	-0.340258	No AB	37-42
S_305	-2.11038	-0.745278	No AB	62-70
S_306	-1.948	-0.579438	No AB	31-31+6
S_307	-1.84318	-0.701295	No AB	32-32+6
S_308	-1.93885	-0.764535	No AB	33-33+6
S_309	-0.197336	-0.896387	No AB	35-35+6
S_310	-1.27563	-1.63538	No AB	36-36+6
S_311	0.0245375	-0.497638	No AB	62-70
S_312	1.51239	0.12865	No AB	31-31+6
S_313	1.13234	0.210513	No AB	32-32+6
S_314	0.301295	-0.418931	No AB	33-33+6
S_315	2.69537	-0.444085	No AB	35-35+6
S_316	2.34716	-0.349895	No AB	36-36+6
S_317	0.891826	-0.578819	No AB	62-70
S_342	0.334174	-0.403323	No AB	30-30+6
S_343	0.874753	0.800344	No AB	31-31+6
S_344	0.798509	3.18565	No AB	32-32+6
S_345	1.94107	0.0186557	No AB	34-34+6
S_346	1.64258	0.374982	No AB	35-35+6
S_347	1.60333	0.388543	No AB	62-70
S_354	-0.0862685	-0.295355	No AB	31-31+6
S_356	1.7236	-0.0631978	No AB	34-34+6
S_357	1.52987	0.231861	No AB	62-70
S_53	1.9354	-0.75988	No AB	33-33+6
S_55	1.30631	0.249831	No AB	62-70
S_86	1.83256	-0.731547	No AB	33-33+6
S_87	2.52447	-0.305585	No AB	33-33+6
S_88	2.56826	-0.395261	No AB	35-35+6

## Sheet: Fig. 4C
Fig. 4C
Samples	PC1	PC2	Group	Time points
S_124	-0.842922	-0.668641	Early AB	T1
S_125	-2.10537	4.21791	Early AB	T2
S_127	-0.566257	0.560582	Early AB	T3
S_128	2.35377	-0.607366	Early AB	T4
S_129	0.725503	-0.27101	Early AB	T5
S_130	-0.916556	-0.90127	Early AB	T6
S_137	0.12381	-0.901082	Early AB	T1
S_138	-2.80906	3.69159	Early AB	T2
S_140	-2.21075	2.52626	Early AB	T4
S_141	-0.158039	3.11963	Early AB	T5
S_142	-0.783918	-0.716266	Early AB	T6
S_154	0.431619	-0.569622	Early AB	T1
S_156	-1.27955	4.81047	Early AB	T3
S_157	0.235943	4.14617	Early AB	T4
S_158	1.6691	0.381036	Early AB	T5
S_159	-1.2409	3.8212	Early AB	T6
S_160	-1.14084	4.22822	Early AB	T1
S_161	0.414748	-0.621055	Early AB	T2
S_162	-0.323666	4.70415	Early AB	T3
S_163	-0.493676	5.02697	Early AB	T4
S_164	-0.031335	4.88024	Early AB	T5
S_165	-0.594954	4.57841	Early AB	T6
S_166	-1.45523	-0.917655	Early AB	T1
S_167	2.13824	-0.600651	Early AB	T2
S_168	1.58402	-0.542021	Early AB	T3
S_169	1.50475	-0.57118	Early AB	T4
S_170	-0.705095	-1.95635	Early AB	T5
S_171	-0.46748	-1.08396	Early AB	T6
S_172	-1.68729	-1.14216	Early AB	T1
S_173	-2.01627	0.68082	Early AB	T2
S_174	-1.96435	-0.442102	Early AB	T3
S_175	-2.8013	1.64619	Early AB	T4
S_176	-1.86763	3.8235	Early AB	T5
S_177	-0.96059	-1.69268	Early AB	T6
S_222	-1.45247	-0.915973	Early AB	T1
S_223	-2.11332	-0.892608	Early AB	T2
S_224	-0.697014	-1.10811	Early AB	T3
S_225	1.53386	-1.07998	Early AB	T4
S_226	-0.784155	-0.747057	Early AB	T6
S_234	1.45733	0.277797	Early AB	T1
S_235	0.57856	-0.473857	Early AB	T2
S_236	0.470561	-0.537545	Early AB	T3
S_237	1.77273	0.123341	Early AB	T4
S_238	2.21787	-0.444347	Early AB	T5
S_247	1.64877	0.0189604	Early AB	T2
S_248	0.41721	-0.35566	Early AB	T3
S_249	0.717599	-0.539841	Early AB	T4
S_250	1.91846	-0.801727	Early AB	T5
S_26	0.511282	-0.569709	Early AB	T2
S_27	1.92779	-0.09299	Early AB	T3
S_278	-0.0352387	-0.416702	Early AB	T1
S_279	0.367797	1.21299	Early AB	T2
S_28	2.01258	0.116635	Early AB	T4
S_280	1.21005	1.04533	Early AB	T3
S_281	1.80697	0.51602	Early AB	T4
S_282	1.97279	-0.808519	Early AB	T5
S_283	1.80677	0.258704	Early AB	T6
S_284	0.516711	0.0372853	Early AB	T1
S_285	0.224425	0.888628	Early AB	T2
S_286	1.77595	0.326848	Early AB	T3
S_287	1.58687	-0.542121	Early AB	T4
S_288	1.85503	0.160432	Early AB	T5
S_289	2.29715	-0.274479	Early AB	T6
S_29	1.63244	0.240674	Early AB	T5
S_30	1.33326	0.707626	Early AB	T6
S_331	-0.825301	-0.556536	Early AB	T1
S_332	-1.44793	-0.913263	Early AB	T2
S_333	-0.220994	3.33017	Early AB	T3
S_334	-0.482746	3.54269	Early AB	T4
S_335	-1.25219	-0.612305	Early AB	T6
S_364	-1.44897	-0.929071	Early AB	T1
S_365	-1.8096	-1.00462	Early AB	T2
S_366	0.881947	-1.20478	Early AB	T3
S_367	-0.178686	3.27167	Early AB	T4
S_368	-1.73685	-1.12548	Early AB	T5
S_369	-0.128267	-0.929468	Early AB	T6
S_89	-0.0675567	-0.295912	Early AB	T1
S_90	0.257274	-0.504941	Early AB	T2
S_91	0.14744	-0.447893	Early AB	T3
S_93	0.318777	-0.358625	Early AB	T4
S_95	1.59188	0.410732	Early AB	T5
S_96	0.0793249	-0.462365	Early AB	T6
S_103	0.247428	0.0691967	Naive	T2
S_104	2.53584	-0.383287	Naive	T3
S_105	0.272668	-0.351068	Naive	T4
S_106	2.0819	0.147609	Naive	T6
S_119	-1.14164	-0.7549	Naive	T1
S_120	-0.742354	-0.582446	Naive	T2
S_121	1.92093	0.16898	Naive	T3
S_122	1.38883	0.316005	Naive	T4
S_123	-1.33119	-0.903818	Naive	T6
S_178	-2.10941	-0.885792	Naive	T1
S_179	1.43874	0.247877	Naive	T2
S_180	-1.29874	0.587935	Naive	T3
S_181	-0.793332	4.18878	Naive	T4
S_182	-1.65679	-0.70506	Naive	T6
S_183	-2.01555	-0.83182	Naive	T1
S_184	-1.44177	-1.29196	Naive	T2
S_185	-0.7575	-0.256096	Naive	T3
S_186	0.706251	-0.180622	Naive	T4
S_187	-1.36639	-0.654383	Naive	T6
S_188	-2.21511	-0.813084	Naive	T1
S_189	-1.88214	-0.87681	Naive	T2
S_190	-0.318325	-1.74795	Naive	T3
S_191	0.391835	0.118348	Naive	T4
S_193	1.56695	-0.59879	Naive	T6
S_214	-1.68857	-1.00983	Naive	T3
S_215	0.091863	-1.39945	Naive	T4
S_216	0.583297	-0.693834	Naive	T5
S_217	-1.45297	-0.916517	Naive	T1
S_218	-1.6093	-1.01015	Naive	T2
S_219	2.15131	0.100535	Naive	T3
S_220	-0.642768	-0.365145	Naive	T4
S_221	-1.94508	-1.07831	Naive	T6
S_227	-2.1945	-0.769918	Naive	T1
S_228	-1.32137	-1.60633	Naive	T2
S_229	-0.955486	-1.79404	Naive	T3
S_230	-1.93231	-0.97365	Naive	T6
S_241	2.59151	-0.555992	Naive	T2
S_242	1.81771	0.327049	Naive	T3
S_243	1.87054	0.257787	Naive	T4
S_244	1.67062	0.365223	Naive	T5
S_245	-0.155058	-0.32588	Naive	T6
S_251	0.908144	0.0887193	Naive	T1
S_252	1.53671	0.263843	Naive	T2
S_253	1.59072	0.257938	Naive	T3
S_254	1.76865	0.325164	Naive	T4
S_255	0.389162	-0.118688	Naive	T6
S_256	-1.99877	-0.906851	Naive	T1
S_257	-0.555777	-1.0854	Naive	T2
S_258	1.70784	-0.999625	Naive	T3
S_259	-1.41	-1.27738	Naive	T4
S_260	0.167793	-0.462848	Naive	T6
S_266	-1.56304	-0.833757	Naive	T1
S_267	1.063	-1.08621	Naive	T2
S_268	-2.12274	-0.909883	Naive	T3
S_269	1.64787	-0.332058	Naive	T4
S_270	0.0178462	-0.637709	Naive	T5
S_271	-1.35213	-0.947486	Naive	T6
S_290	-2.12475	-0.896999	Naive	T1
S_291	-1.55532	-1.35249	Naive	T2
S_292	-2.10911	-0.870372	Naive	T3
S_293	-1.98918	-0.98435	Naive	T4
S_294	-1.41028	-1.53443	Naive	T5
S_295	-2.10936	-0.879432	Naive	T1
S_296	-2.00368	-0.98373	Naive	T2
S_297	0.502477	0.199735	Naive	T3
S_298	-0.37138	-1.09762	Naive	T4
S_299	0.902908	-0.939089	Naive	T6
S_300	-2.19905	-0.781021	Naive	T1
S_301	-1.61562	-1.3246	Naive	T2
S_302	-2.4746	2.0927	Naive	T3
S_303	0.411273	1.57426	Naive	T4
S_304	-0.0549908	-0.340258	Naive	T5
S_305	-2.11038	-0.745278	Naive	T6
S_306	-1.948	-0.579438	Naive	T1
S_307	-1.84318	-0.701295	Naive	T2
S_308	-1.93885	-0.764535	Naive	T3
S_309	-0.197336	-0.896387	Naive	T4
S_310	-1.27563	-1.63538	Naive	T5
S_311	0.0245375	-0.497638	Naive	T6
S_312	1.51239	0.12865	Naive	T1
S_313	1.13234	0.210513	Naive	T2
S_314	0.301295	-0.418931	Naive	T3
S_315	2.69537	-0.444085	Naive	T4
S_316	2.34716	-0.349895	Naive	T5
S_317	0.891826	-0.578819	Naive	T6
S_342	0.334174	-0.403323	Naive	T1
S_343	0.874753	0.800344	Naive	T2
S_344	0.798509	3.18565	Naive	T3
S_345	1.94107	0.0186557	Naive	T4
S_346	1.64258	0.374982	Naive	T5
S_347	1.60333	0.388543	Naive	T6
S_354	-0.0862685	-0.295355	Naive	T2
S_356	1.7236	-0.0631978	Naive	T4
S_357	1.52987	0.231861	Naive	T6
S_53	1.9354	-0.75988	Naive	T2
S_55	1.30631	0.249831	Naive	T6
S_86	1.83256	-0.731547	Naive	T2
S_87	2.52447	-0.305585	Naive	T3
S_88	2.56826	-0.395261	Naive	T4

## Sheet: Fig. 4D
Fig. 4D
Samples	PC1	PC2	Group	Antibiotics Exposure
S_124	-0.842922	-0.668641	Early AB	Prenatal + Early AB
S_125	-2.10537	4.21791	Early AB	Prenatal + Early AB
S_127	-0.566257	0.560582	Early AB	Prenatal + Early AB
S_128	2.35377	-0.607366	Early AB	Prenatal + Early AB
S_129	0.725503	-0.27101	Early AB	Prenatal + Early AB
S_130	-0.916556	-0.90127	Early AB	Prenatal + Early AB
S_137	0.12381	-0.901082	Early AB	Prenatal + Early AB
S_138	-2.80906	3.69159	Early AB	Prenatal + Early AB
S_140	-2.21075	2.52626	Early AB	Prenatal + Early AB
S_141	-0.158039	3.11963	Early AB	Prenatal + Early AB
S_142	-0.783918	-0.716266	Early AB	Prenatal + Early AB
S_154	0.431619	-0.569622	Early AB	Prenatal + Early AB
S_156	-1.27955	4.81047	Early AB	Prenatal + Early AB
S_157	0.235943	4.14617	Early AB	Prenatal + Early AB
S_158	1.6691	0.381036	Early AB	Prenatal + Early AB
S_159	-1.2409	3.8212	Early AB	Prenatal + Early AB
S_160	-1.14084	4.22822	Early AB	Prenatal + Early AB
S_161	0.414748	-0.621055	Early AB	Prenatal + Early AB
S_162	-0.323666	4.70415	Early AB	Prenatal + Early AB
S_163	-0.493676	5.02697	Early AB	Prenatal + Early AB
S_164	-0.031335	4.88024	Early AB	Prenatal + Early AB
S_165	-0.594954	4.57841	Early AB	Prenatal + Early AB
S_166	-1.45523	-0.917655	Early AB	Only Early AB
S_167	2.13824	-0.600651	Early AB	Only Early AB
S_168	1.58402	-0.542021	Early AB	Only Early AB
S_169	1.50475	-0.57118	Early AB	Only Early AB
S_170	-0.705095	-1.95635	Early AB	Only Early AB
S_171	-0.46748	-1.08396	Early AB	Only Early AB
S_172	-1.68729	-1.14216	Early AB	Prenatal + Early AB
S_173	-2.01627	0.68082	Early AB	Prenatal + Early AB
S_174	-1.96435	-0.442102	Early AB	Prenatal + Early AB
S_175	-2.8013	1.64619	Early AB	Prenatal + Early AB
S_176	-1.86763	3.8235	Early AB	Prenatal + Early AB
S_177	-0.96059	-1.69268	Early AB	Prenatal + Early AB
S_222	-1.45247	-0.915973	Early AB	Only Early AB
S_223	-2.11332	-0.892608	Early AB	Only Early AB
S_224	-0.697014	-1.10811	Early AB	Only Early AB
S_225	1.53386	-1.07998	Early AB	Only Early AB
S_226	-0.784155	-0.747057	Early AB	Only Early AB
S_234	1.45733	0.277797	Early AB	Only Early AB
S_235	0.57856	-0.473857	Early AB	Only Early AB
S_236	0.470561	-0.537545	Early AB	Only Early AB
S_237	1.77273	0.123341	Early AB	Only Early AB
S_238	2.21787	-0.444347	Early AB	Only Early AB
S_247	1.64877	0.0189604	Early AB	Only Early AB
S_248	0.41721	-0.35566	Early AB	Only Early AB
S_249	0.717599	-0.539841	Early AB	Only Early AB
S_250	1.91846	-0.801727	Early AB	Only Early AB
S_26	0.511282	-0.569709	Early AB	Prenatal + Early AB
S_27	1.92779	-0.09299	Early AB	Prenatal + Early AB
S_278	-0.0352387	-0.416702	Early AB	Prenatal + Early AB
S_279	0.367797	1.21299	Early AB	Prenatal + Early AB
S_28	2.01258	0.116635	Early AB	Prenatal + Early AB
S_280	1.21005	1.04533	Early AB	Prenatal + Early AB
S_281	1.80697	0.51602	Early AB	Prenatal + Early AB
S_282	1.97279	-0.808519	Early AB	Prenatal + Early AB
S_283	1.80677	0.258704	Early AB	Prenatal + Early AB
S_284	0.516711	0.0372853	Early AB	Prenatal + Early AB
S_285	0.224425	0.888628	Early AB	Prenatal + Early AB
S_286	1.77595	0.326848	Early AB	Prenatal + Early AB
S_287	1.58687	-0.542121	Early AB	Prenatal + Early AB
S_288	1.85503	0.160432	Early AB	Prenatal + Early AB
S_289	2.29715	-0.274479	Early AB	Prenatal + Early AB
S_29	1.63244	0.240674	Early AB	Prenatal + Early AB
S_30	1.33326	0.707626	Early AB	Prenatal + Early AB
S_331	-0.825301	-0.556536	Early AB	Prenatal + Early AB
S_332	-1.44793	-0.913263	Early AB	Prenatal + Early AB
S_333	-0.220994	3.33017	Early AB	Prenatal + Early AB
S_334	-0.482746	3.54269	Early AB	Prenatal + Early AB
S_335	-1.25219	-0.612305	Early AB	Prenatal + Early AB
S_364	-1.44897	-0.929071	Early AB	Only Early AB
S_365	-1.8096	-1.00462	Early AB	Only Early AB
S_366	0.881947	-1.20478	Early AB	Only Early AB
S_367	-0.178686	3.27167	Early AB	Only Early AB
S_368	-1.73685	-1.12548	Early AB	Only Early AB
S_369	-0.128267	-0.929468	Early AB	Only Early AB
S_89	-0.0675567	-0.295912	Early AB	Only Early AB
S_90	0.257274	-0.504941	Early AB	Only Early AB
S_91	0.14744	-0.447893	Early AB	Only Early AB
S_93	0.318777	-0.358625	Early AB	Only Early AB
S_95	1.59188	0.410732	Early AB	Only Early AB
S_96	0.0793249	-0.462365	Early AB	Only Early AB
S_103	0.247428	0.0691967	Naive	Naive
S_104	2.53584	-0.383287	Naive	Naive
S_105	0.272668	-0.351068	Naive	Naive
S_106	2.0819	0.147609	Naive	Naive
S_119	-1.14164	-0.7549	Naive	Naive
S_120	-0.742354	-0.582446	Naive	Naive
S_121	1.92093	0.16898	Naive	Naive
S_122	1.38883	0.316005	Naive	Naive
S_123	-1.33119	-0.903818	Naive	Naive
S_178	-2.10941	-0.885792	Naive	Naive
S_179	1.43874	0.247877	Naive	Naive
S_180	-1.29874	0.587935	Naive	Naive
S_181	-0.793332	4.18878	Naive	Naive
S_182	-1.65679	-0.70506	Naive	Naive
S_183	-2.01555	-0.83182	Naive	Naive
S_184	-1.44177	-1.29196	Naive	Naive
S_185	-0.7575	-0.256096	Naive	Naive
S_186	0.706251	-0.180622	Naive	Naive
S_187	-1.36639	-0.654383	Naive	Naive
S_188	-2.21511	-0.813084	Naive	Naive
S_189	-1.88214	-0.87681	Naive	Naive
S_190	-0.318325	-1.74795	Naive	Naive
S_191	0.391835	0.118348	Naive	Naive
S_193	1.56695	-0.59879	Naive	Naive
S_214	-1.68857	-1.00983	Naive	Naive
S_215	0.091863	-1.39945	Naive	Naive
S_216	0.583297	-0.693834	Naive	Naive
S_217	-1.45297	-0.916517	Naive	Naive
S_218	-1.6093	-1.01015	Naive	Naive
S_219	2.15131	0.100535	Naive	Naive
S_220	-0.642768	-0.365145	Naive	Naive
S_221	-1.94508	-1.07831	Naive	Naive
S_227	-2.1945	-0.769918	Naive	Naive
S_228	-1.32137	-1.60633	Naive	Naive
S_229	-0.955486	-1.79404	Naive	Naive
S_230	-1.93231	-0.97365	Naive	Naive
S_241	2.59151	-0.555992	Naive	Naive
S_242	1.81771	0.327049	Naive	Naive
S_243	1.87054	0.257787	Naive	Naive
S_244	1.67062	0.365223	Naive	Naive
S_245	-0.155058	-0.32588	Naive	Naive
S_251	0.908144	0.0887193	Naive	Naive
S_252	1.53671	0.263843	Naive	Naive
S_253	1.59072	0.257938	Naive	Naive
S_254	1.76865	0.325164	Naive	Naive
S_255	0.389162	-0.118688	Naive	Naive
S_256	-1.99877	-0.906851	Naive	Naive
S_257	-0.555777	-1.0854	Naive	Naive
S_258	1.70784	-0.999625	Naive	Naive
S_259	-1.41	-1.27738	Naive	Naive
S_260	0.167793	-0.462848	Naive	Naive
S_266	-1.56304	-0.833757	Naive	Naive
S_267	1.063	-1.08621	Naive	Naive
S_268	-2.12274	-0.909883	Naive	Naive
S_269	1.64787	-0.332058	Naive	Naive
S_270	0.0178462	-0.637709	Naive	Naive
S_271	-1.35213	-0.947486	Naive	Naive
S_290	-2.12475	-0.896999	Naive	Naive
S_291	-1.55532	-1.35249	Naive	Naive
S_292	-2.10911	-0.870372	Naive	Naive
S_293	-1.98918	-0.98435	Naive	Naive
S_294	-1.41028	-1.53443	Naive	Naive
S_295	-2.10936	-0.879432	Naive	Naive
S_296	-2.00368	-0.98373	Naive	Naive
S_297	0.502477	0.199735	Naive	Naive
S_298	-0.37138	-1.09762	Naive	Naive
S_299	0.902908	-0.939089	Naive	Naive
S_300	-2.19905	-0.781021	Naive	Naive
S_301	-1.61562	-1.3246	Naive	Naive
S_302	-2.4746	2.0927	Naive	Naive
S_303	0.411273	1.57426	Naive	Naive
S_304	-0.0549908	-0.340258	Naive	Naive
S_305	-2.11038	-0.745278	Naive	Naive
S_306	-1.948	-0.579438	Naive	Naive
S_307	-1.84318	-0.701295	Naive	Naive
S_308	-1.93885	-0.764535	Naive	Naive
S_309	-0.197336	-0.896387	Naive	Naive
S_310	-1.27563	-1.63538	Naive	Naive
S_311	0.0245375	-0.497638	Naive	Naive
S_312	1.51239	0.12865	Naive	Naive
S_313	1.13234	0.210513	Naive	Naive
S_314	0.301295	-0.418931	Naive	Naive
S_315	2.69537	-0.444085	Naive	Naive
S_316	2.34716	-0.349895	Naive	Naive
S_317	0.891826	-0.578819	Naive	Naive
S_342	0.334174	-0.403323	Naive	Naive
S_343	0.874753	0.800344	Naive	Naive
S_344	0.798509	3.18565	Naive	Naive
S_345	1.94107	0.0186557	Naive	Naive
S_346	1.64258	0.374982	Naive	Naive
S_347	1.60333	0.388543	Naive	Naive
S_354	-0.0862685	-0.295355	Naive	Naive
S_356	1.7236	-0.0631978	Naive	Naive
S_357	1.52987	0.231861	Naive	Naive
S_53	1.9354	-0.75988	Naive	Naive
S_55	1.30631	0.249831	Naive	Naive
S_86	1.83256	-0.731547	Naive	Naive
S_87	2.52447	-0.305585	Naive	Naive
S_88	2.56826	-0.395261	Naive	Naive

[truncated: 16 more sheets: Fig. 5A, Fig. 5B, Fig. 5C, Fig. 6A, Fig. 6B, Fig. 6C, S.Fig. 3, S.Fig. 4, S.Fig. 5, S.Fig. 6A, S.Fig. 6B, S.Fig. 6C, S.Fig. 7, S.Fig. 8, S.Fig. 9, S.Fig. 10]
